# Supplementary material for: From the cage to the wild: introductions of Psittaciformes to Puerto Rico
Source: PeerJ. 2018 Oct 30;6:e5669. doi: 10.7717/peerj.5669 (PMC6214232; doi:10.7717/peerj.5669)
Supplement: Supplemental Information 1 — S1: Puerto Rico psittacine species checklist and status S2: Psittacine species occurrence locations and counts S3: Puerto Rico Landcover classification scheme S4: Psittacine species sighted by local groups (LGs) in Puerto Rico S5: Distribution of Psittaciformes in Puerto Rico based on location records from Ebird (1960–2017) [file peerj-06-5669-s001.zip]

Archive with 11 entries (10 files):
- S1 Psittacine species checklist PR_submitted.xlsx
- __MACOSX/
- __MACOSX/._S1 Psittacine species checklist PR_submitted.xlsx
- S5 Psittacine species distribution PR_submitted.pdf
- __MACOSX/._S5 Psittacine species distribution PR_submitted.pdf
- S2 Psittacine occurrence locations and counts_submitted.xlsx
- __MACOSX/._S2 Psittacine occurrence locations and counts_submitted.xlsx
- S4 Psittacine species sighted by local groups PR_submitted.xlsx
- __MACOSX/._S4 Psittacine species sighted by local groups PR_submitted.xlsx
- S3 PR andcovertype descriptions_submitted.xlsx
- __MACOSX/._S3 PR andcovertype descriptions_submitted.xlsx
