# Supplementary material for: From the cage to the wild: introductions of Psittaciformes to Puerto Rico
Source: PeerJ. 2018 Oct 30;6:e5669. doi: 10.7717/peerj.5669 (PMC6214232; doi:10.7717/peerj.5669)
Supplement: Supplemental Information 1 — S1: Puerto Rico psittacine species checklist and status S2: Psittacine species occurrence locations and counts S3: Puerto Rico Landcover classification scheme S4: Psittacine species sighted by local groups (LGs) in Puerto Rico S5: Distribution of Psittaciformes in Puerto Rico based on location records from Ebird (1960–2017) [file peerj-06-5669-s001.zip › S1 Psittacine species checklist PR_submitted.xlsx]

## Sheet: Read me
Falcón & Tremblay Psittacine introductions to Puerto Rico
S1: Puerto Rico psittacine species checklist and status
Summary: Here we present the checklist for Psittaciformes introduced to Puerto Rico and their past and present status.

## Sheet: Checklist
Species	Common name	RedList	Population trend native	Native range	Invasiveness	Threats (Red List)	Pet trade	Status	Basis of records	Historically reported (pre-2000)	Occurrence records (PR)
Agapornis fischeri	Fischer's lovebird	NT	decreasing	Tanzania	D1-D2	trapping, hybridization	Y	C0-C2	AU/DB/LI	Yes (Pérez-Rivera & Vélez-Miranda 1980)	0
Agapornis personatus	Masked lovebird	LC	stable	Tanzania	D1-D2	none	Y	C0-C2	LI	Yes (Pérez-Rivera 1985)	0
Agapornis roseicollis	Peach-faced lovebirds	LC	decreasing	Southern Africa	C0-C2	none	Y	C0-C2	AU/DB/LI	Yes (Pérez-Rivera & Vélez-Miranda 1980)	18
Amazona aestiva	Blue-fronted amazon	LC	decreasing	South America	C0-C2	del Hoyo et al. (1997)	Y	C0-C2	DB/LI	Yes (Pérez-Rivera & Vélez-Miranda 1980)	9
Amazona albifrons	White-fronted amazon	LC	increasing	Central America	C0-C2	none	Y	C3	AU/LG/OS	No	31
Amazona amazonica	Orange-winged amazon	LC	decreasing	South America	D1-D2	habitat destruction and hunting	Y	E	AU/LG/LI/OS	Yes (Rafaelle 1989)	183
Amazona auropalliata	Yellow-naped amazon	VU	decreasing	Central America	C0-C2	habitat destruction, hunting	Y	B2	AU	No	0
Amazona leucocephala	Cuban amazon	NT	decreasing	Western Caribbean	B2	trapping	U	C0-C2	LG	No	0
Amazona ochrocephala	Yellow-crowned amazon	LC	decreasing	South America	D1-D2	none	U	C0-C3	LI	Yes (Pérez-Rivera & Vélez-Miranda 1980; Rafaelle 1989)	0
Amazona oratrix	Yellow-headed amazon	EN	decreasing	Central America	C0-C2	habitat destruction, trapping	Y	C0-C3	AU/LI	Yes (Rafaelle 1989)	9
Amazona ventralis	Hispaniolan amazon	VU	decreasing	Hispaniola	C0-C2	hunting, habitat destruction trapping	U	C0-C3	AU/DB/OS	Yes (Pérez-Rivera & Vélez-Miranda 1980; Rafaelle 1989)	10
Amazona viridigenalis	Greencheeked amazon	EN	decreasing	Mexico	C0-C2	habitat destruction, trapping	Y	C3	DB/LG/LI/OS	Yes (Rafaelle 1989)	41
Anodorhynchus hyacinthinus	Hyacinth macaw	VU	decreasing	South America	B2	trapping, habitat loss, hunting	Y	B2	AU	No	0
Ara ararauna	Blue-and-yellow macaw	LC	decreasing	South America	C0-C2	habitat destruction	Y	E	AU/DB/LG/OS	No	403
Ara chloropterus	Red-and-green macaw	LC	decreasing	South America	B2	none	Y	C0-C2	DB	No	7
Ara macao	Scarlet macaw	LC	decreasing	C.-S. America	B2	habitat destruction	Y	C0-C3	AU/LI	No	5
Ara militaris	Military macaw	VU	decreasing	South America	C0-C2	habitat destruction, trapping	Y	C0-C2	AU/DB	No	1
Aratinga (Nandayus) nenday	Nanday conure	LC	increasing	Northern S. America	D1-D2	none	Y	C0-C2	DB/LI	Yes (Rafaelle 1989)	6
Aratinga jandaya	Jandaya conure	LC	stable	Brazil	B2	none	Y	B2		No	0
Aratinga solstitialis	Sun conure	EN	decreasing	Brazil, Guyana	C0-C2	trapping	Y	B2	AU	No	1
Brotogeris versicolurus	White-winged parakeet	LC	stable	South America	D1-D2	none	Y	E	AU/DB/LI/LG/OS	Yes (Pérez-Rivera & Vélez-Miranda 1980; Rafaelle 1989; Oberle 2000)	2520
Cacatua alba	White-crested cockatoo	EN	decreasing	Indonesia	C0-C2	habitat destruction, trapping	Y	C0-C2	AU/DB	No	43
Cacatua galerita	Sulfur-crested cockatoo	LC	decreasing	Australasia, Indonesia	D1-D2	habitat destruction	Y	C0-C2	AU, DB	No	1
Cacatua goffiniana	Goffin's corella	NT	decreasing	Indonesia	D1-D2	trapping, habitat loss	Y	C0-C2	DB	No	3
Cacatua moluccensis	Salmon-crested cockatoo	VU	decreasing	Indonesia	B2	trapping	Y	C0-C2	DB/LG	No
Cacatua sulfurea	Yellow-crested cockatoo	CR	decreasing	Timor-Leste, Indonesia	B2	trapping	Y	B2	LI	Yes (Pérez-Rivera & Vélez-Miranda 1980)
Eupsittula (Aratinga) canicularis	Orange-fronted conure	LC	stable	Central America	B2	none	Y	E	AU/DB/LG/LI/OS	Yes (Pérez-Rivera & Vélez-Miranda 1980; Rafaelle 1989)	172
Eupsittula (Aratinga) pertinax	Brown-throated conure	LC	increasing	Aruba, C.-S. America	C0-C2	none	U	C0-C2	DB/LI	Yes (Pérez-Rivera & Vélez-Miranda 1980; Rafaelle 1989)	1
Forpus passerinus	Green-rumped parrolet	LC	decreasing	Northern S. America	D1-D2	none	Y	B2	AU	No	0
Melopsittacus undulatus	Budgerigar	LC	increasing	Australia	C0-C2	none	Y	C0-C2	AU/DB/LI	Yes (Pérez-Rivera & Vélez-Miranda 1980; Rafaelle 1989)	35
Myiopsitta monachus	Monk parakeet	LC	increasing	South America	E	none	Y	E	AU/DB/LG/LI/OS	Yes (Pérez-Rivera & Vélez-Miranda 1980; Rafaelle 1989; Oberle 2000)	3201
Nymphicus hollandicus	Cockatiel	LC	stable	Australia	C0-C2	none	Y	C0-C2	AU/DB/LI	Yes (Pérez-Rivera & Vélez-Miranda 1980)	68
Poicephalus senegalus	Senegal ?	LC	stable	Africa	B2	none	Y	C0-C2	DB	No	0
Psephotus haematonotus	Red-rumped parrot	LC	increasing	Australia	B2	none	Y	B2	AU	No	0
Psittacara (Aratinga) chloropterus	Hispaniolan conure	VU	decreasing	Hispaniola	C0-C2	habitat loss, hunting, trapping	U	C0-C3	DB/LI/OS	Yes (Pérez-Rivera & Vélez-Miranda 1980; Rafaelle 1989)	5
Psittacara (Aratinga) erythrogenys	Red-masked conure	NT	decreasing	Ecuador, Peru	D1-D2	trapping, habitat loss	Y	D2	AU/DB/OS	No	128
Psittacara mitratus	Mitred conure	LC	stable	South America	B2	none	Y	C0-C2	DB	No	0
Psittacula krameri	Roseringed parakeet	LC	increasing	Africa and Asia	E	none	Y	C0-C2	DB	No	8
Psittacus erithacus	African grey parrot	EN	decreasing	Africa	C0-C2	trapping	Y	B2	AU	No	0
Psittacus timneh	Timneh parrot	EN	decreasing	West Africa	B2	trapping	Y	B2	AU	No	0
Pyrrhura hoffmanni	Sulphur-winged parakeet	LC	stable	Central America	B2	none	Y	C0-C2	DB	No	0
Pyrrhura molinae	Green-cheeked conure	LC	stable	South America	B2	none	Y	C0-C2	DB	No	3
Pyrrhura perlata	Crimson-bellied conure	VU	decreasing	South America	B2	trapping, hunting	Y	B2	AU	No	0
Pyrrhura roseifrons	Rose-fronted parakeet	LC	stable	South America	B2	none	U	C0-C2	DB	No	0
Thectocercus acuticaudatus	Blue-crowned parakeet	NA	NA	South America	C0-C2	NA	U	C0-C2	DB	No	0
Trichoglossus haematodus	Rainbow lorikeet	LC	decreasing	Australasia, Indonesia	C0-C2	trapping	Y	B2	AU	No	0
Definitions:		LC = Least concern
		NT = Near threatened			A = Not transported beyond limits of native range
		VU = Vulnerable			B1 = Individuals transported beyond limits of native range, and in captivity or quarantine (i.e. individuals provided with conditions suitable for them, but explicit measures of containment are in place)		Y =Yes	*Same as invasiveness	AU = Authors
		EN = Endangered			B2 = Individuals transported beyond limits of native range, and in cultivation (i.e. individuals provided with conditions suitable for them but explicit measures to prevent dispersal are limited at best)		U = Unknown		DB = Ebird database
		CR = Critically endangered			B3 = Individuals transported beyond limits of native range, and directly released into novel environment				LG= Local groups
		NA = Not assessed			C0 = Individuals released into the wild (i.e. outside of captivity or cultivation) in location where introduced, but incapable of surviving for a significant period				LI= Literature
					C1 = Individuals surviving in the wild (i.e. outside of captivity or cultivation) in location where introduced, no reproduction				OS= Ornithological Society of Puerto Rico
					C2 = Individuals surviving in the wild in location where introduced, reproduction occurring, but population not self-sustaining
					C3 = Individuals surviving in the wild in location where introduced, reproduction occurring, and population self-sustaining
					D1 = Self-sustaining population in the wild, with individuals surviving a significant distance from the original point of introduction
					D2 = Self-sustaining population in the wild, with individuals surviving and reproducing a significant distance from the original point of introduction
					E = Fully invasive species, with individuals dispersing, surviving and reproducing at multiple sites across a greater or lesser spectrum of habitats and extent of occurrence
