# Supplementary material for: From the cage to the wild: introductions of Psittaciformes to Puerto Rico
Source: PeerJ. 2018 Oct 30;6:e5669. doi: 10.7717/peerj.5669 (PMC6214232; doi:10.7717/peerj.5669)
Supplement: Supplemental Information 1 — S1: Puerto Rico psittacine species checklist and status S2: Psittacine species occurrence locations and counts S3: Puerto Rico Landcover classification scheme S4: Psittacine species sighted by local groups (LGs) in Puerto Rico S5: Distribution of Psittaciformes in Puerto Rico based on location records from Ebird (1960–2017) [file peerj-06-5669-s001.zip › S2 Psittacine occurrence locations and counts_submitted.xlsx]

## Sheet: Read me
Falcón & Tremblay Psittacine introductions to Puerto Rico
S2: Psittacine species occurrence locations and counts
Summary: Here we present the data obtained from Ebird with geo-referenced occurrence locations and count data, with their respective citations.

## Sheet: Locations and counts
species	observation.count	country	country.code	state.muni	locality	latitude	longitude	date	day	month	year	protocol.type	data.origin	datum.ID	citation
Brotogeris versicolurus	8	Puerto Rico	PR	Arecibo	Bosque Estatal de RÃŒ_o Abajo	18.3405	-66.7087	1993-08-05	5	8	1993	Historical	Ebird	URN:CornellLabOfOrnithology:EBIRD:OBS453071534	eBird Basic Dataset. Version: EBD_relMay-2017. Cornell Lab of Ornithology, Ithaca, New York. May 2017.
Brotogeris versicolurus	2	Puerto Rico	PR	Arecibo	Reserva Natural CaÃŒÂ±o Tiburones	18.472	-66.6381	2000-07-26	26	7	2000	eBird - Casual Observation	Ebird	URN:CornellLabOfOrnithology:EBIRD:OBS164872124	eBird Basic Dataset. Version: EBD_relMay-2017. Cornell Lab of Ornithology, Ithaca, New York. May 2017.
Brotogeris versicolurus	3	Puerto Rico	PR	Arecibo	CaÃŒÂ±o Tiburones (oeste)	18.4638	-66.689	2001-07-03	3	7	2001	eBird - Casual Observation	Ebird	URN:CornellLabOfOrnithology:EBIRD:OBS70787608	eBird Basic Dataset. Version: EBD_relMay-2017. Cornell Lab of Ornithology, Ithaca, New York. May 2017.
Brotogeris versicolurus	NA	Puerto Rico	PR	Arecibo	Reserva Natural CaÃŒÂ±o Tiburones	18.472	-66.6381	2002-02-02	2	2	2002	eBird - Exhaustive Area Count	Ebird	URN:CornellLabOfOrnithology:EBIRD:OBS110613707	eBird Basic Dataset. Version: EBD_relMay-2017. Cornell Lab of Ornithology, Ithaca, New York. May 2017.
Brotogeris versicolurus	6	Puerto Rico	PR	Arecibo	Charcas Valdez	18.4878	-66.634	2005-12-17	17	12	2005	eBird - Traveling Count	Ebird	URN:CornellLabOfOrnithology:EBIRD:OBS60003093	eBird Basic Dataset. Version: EBD_relMay-2017. Cornell Lab of Ornithology, Ithaca, New York. May 2017.
Brotogeris versicolurus	2	Puerto Rico	PR	Arecibo	Charca Vardez	18.4871	-66.6342	2010-03-18	18	3	2010	eBird - Traveling Count	Ebird	URN:CornellLabOfOrnithology:EBIRD:OBS87866013	eBird Basic Dataset. Version: EBD_relMay-2017. Cornell Lab of Ornithology, Ithaca, New York. May 2017.
Brotogeris versicolurus	NA	Puerto Rico	PR	Arecibo	Charca Vardez	18.4871	-66.6342	2010-12-20	20	12	2010	eBird - Stationary Count	Ebird	URN:CornellLabOfOrnithology:EBIRD:OBS103605498	eBird Basic Dataset. Version: EBD_relMay-2017. Cornell Lab of Ornithology, Ithaca, New York. May 2017.
Brotogeris versicolurus	NA	Puerto Rico	PR	Arecibo	Charca Vardez	18.4871	-66.6342	2010-12-20	20	12	2010	eBird - Stationary Count	Ebird	URN:CornellLabOfOrnithology:EBIRD:OBS103749430	eBird Basic Dataset. Version: EBD_relMay-2017. Cornell Lab of Ornithology, Ithaca, New York. May 2017.
Brotogeris versicolurus	14	Puerto Rico	PR	Arecibo	Cerro de Nacho	18.4775	-66.6295	2011-01-14	14	1	2011	eBird - Traveling Count	Ebird	URN:CornellLabOfOrnithology:EBIRD:OBS106782051	eBird Basic Dataset. Version: EBD_relMay-2017. Cornell Lab of Ornithology, Ithaca, New York. May 2017.
Brotogeris versicolurus	NA	Puerto Rico	PR	Arecibo	Charca Vardez	18.4871	-66.6342	2011-02-14	14	2	2011	eBird - Stationary Count	Ebird	URN:CornellLabOfOrnithology:EBIRD:OBS108335675	eBird Basic Dataset. Version: EBD_relMay-2017. Cornell Lab of Ornithology, Ithaca, New York. May 2017.
Brotogeris versicolurus	2	Puerto Rico	PR	Arecibo	Reserva Natural CaÃŒÂ±o Tiburones	18.472	-66.6381	2011-05-16	16	5	2011	eBird - Traveling Count	Ebird	URN:CornellLabOfOrnithology:EBIRD:OBS118692334	eBird Basic Dataset. Version: EBD_relMay-2017. Cornell Lab of Ornithology, Ithaca, New York. May 2017.
Brotogeris versicolurus	2	Puerto Rico	PR	Arecibo	Reserva Natural CaÃŒÂ±o Tiburones	18.472	-66.6381	2011-05-16	16	5	2011	eBird - Traveling Count	Ebird	URN:CornellLabOfOrnithology:EBIRD:OBS119326453	eBird Basic Dataset. Version: EBD_relMay-2017. Cornell Lab of Ornithology, Ithaca, New York. May 2017.
Brotogeris versicolurus	20	Puerto Rico	PR	Arecibo	Camino Los Delgado	18.4856	-66.6391	2011-09-11	11	9	2011	eBird - Casual Observation	Ebird	URN:CornellLabOfOrnithology:EBIRD:OBS126069997	eBird Basic Dataset. Version: EBD_relMay-2017. Cornell Lab of Ornithology, Ithaca, New York. May 2017.
Brotogeris versicolurus	NA	Puerto Rico	PR	Arecibo	Charca Vardez	18.4871	-66.6342	2011-09-11	11	9	2011	eBird - Stationary Count	Ebird	URN:CornellLabOfOrnithology:EBIRD:OBS126070384	eBird Basic Dataset. Version: EBD_relMay-2017. Cornell Lab of Ornithology, Ithaca, New York. May 2017.
Brotogeris versicolurus	27	Puerto Rico	PR	Arecibo	charcas de los ValdÃŒÂ©s	18.4861	-66.6333	2011-12-17	17	12	2011	eBird - Stationary Count	Ebird	URN:CornellLabOfOrnithology:EBIRD:OBS133239837	eBird Basic Dataset. Version: EBD_relMay-2017. Cornell Lab of Ornithology, Ithaca, New York. May 2017.
Brotogeris versicolurus	2	Puerto Rico	PR	Arecibo	Cerro Nacho	18.4781	-66.6295	2011-12-17	17	12	2011	eBird - Traveling Count	Ebird	URN:CornellLabOfOrnithology:EBIRD:OBS135286037	eBird Basic Dataset. Version: EBD_relMay-2017. Cornell Lab of Ornithology, Ithaca, New York. May 2017.
Brotogeris versicolurus	27	Puerto Rico	PR	Arecibo	charcas de los ValdÃŒÂ©s	18.4861	-66.6333	2011-12-17	17	12	2011	eBird - Stationary Count	Ebird	URN:CornellLabOfOrnithology:EBIRD:OBS133229965	eBird Basic Dataset. Version: EBD_relMay-2017. Cornell Lab of Ornithology, Ithaca, New York. May 2017.
Brotogeris versicolurus	5	Puerto Rico	PR	Arecibo	Charca Valdes	18.4867	-66.6341	2012-02-17	17	2	2012	eBird - Traveling Count	Ebird	URN:CornellLabOfOrnithology:EBIRD:OBS139654893	eBird Basic Dataset. Version: EBD_relMay-2017. Cornell Lab of Ornithology, Ithaca, New York. May 2017.
Brotogeris versicolurus	5	Puerto Rico	PR	Arecibo	Charca Valdes	18.4867	-66.6341	2012-02-17	17	2	2012	eBird - Traveling Count	Ebird	URN:CornellLabOfOrnithology:EBIRD:OBS139667042	eBird Basic Dataset. Version: EBD_relMay-2017. Cornell Lab of Ornithology, Ithaca, New York. May 2017.
Brotogeris versicolurus	NA	Puerto Rico	PR	Arecibo	Charca Valdes	18.4867	-66.6341	2012-03-27	27	3	2012	eBird - Stationary Count	Ebird	URN:CornellLabOfOrnithology:EBIRD:OBS146131658	eBird Basic Dataset. Version: EBD_relMay-2017. Cornell Lab of Ornithology, Ithaca, New York. May 2017.
Brotogeris versicolurus	7	Puerto Rico	PR	Arecibo	Charca Vardez	18.4871	-66.6342	2012-05-05	5	5	2012	eBird - Casual Observation	Ebird	URN:CornellLabOfOrnithology:EBIRD:OBS151525859	eBird Basic Dataset. Version: EBD_relMay-2017. Cornell Lab of Ornithology, Ithaca, New York. May 2017.
Brotogeris versicolurus	2	Puerto Rico	PR	Arecibo	Arecibo coast down to Barceloneta	18.4651	-66.663	2012-05-01	1	5	2012	eBird - Traveling Count	Ebird	URN:CornellLabOfOrnithology:EBIRD:OBS150772241	eBird Basic Dataset. Version: EBD_relMay-2017. Cornell Lab of Ornithology, Ithaca, New York. May 2017.
Brotogeris versicolurus	NA	Puerto Rico	PR	Arecibo	Playa Grande (Bo. Islote)	18.4915	-66.6176	2012-08-25	25	8	2012	eBird - Traveling Count	Ebird	URN:CornellLabOfOrnithology:EBIRD:OBS161956782	eBird Basic Dataset. Version: EBD_relMay-2017. Cornell Lab of Ornithology, Ithaca, New York. May 2017.
Brotogeris versicolurus	3	Puerto Rico	PR	Arecibo	Bombas DRNA - Islote	18.4784	-66.6925	2012-11-09	9	11	2012	eBird - Stationary Count	Ebird	URN:CornellLabOfOrnithology:EBIRD:OBS169393575	eBird Basic Dataset. Version: EBD_relMay-2017. Cornell Lab of Ornithology, Ithaca, New York. May 2017.
Brotogeris versicolurus	9	Puerto Rico	PR	Arecibo	Cerro de Nacho	18.4775	-66.6295	2012-12-22	22	12	2012	eBird - Traveling Count	Ebird	URN:CornellLabOfOrnithology:EBIRD:OBS174840447	eBird Basic Dataset. Version: EBD_relMay-2017. Cornell Lab of Ornithology, Ithaca, New York. May 2017.
Brotogeris versicolurus	3	Puerto Rico	PR	Arecibo	CaÃŒÂ±o Tiburones (oeste)	18.4638	-66.689	2013-02-25	25	2	2013	eBird - Stationary Count	Ebird	URN:CornellLabOfOrnithology:EBIRD:OBS185491863	eBird Basic Dataset. Version: EBD_relMay-2017. Cornell Lab of Ornithology, Ithaca, New York. May 2017.
Brotogeris versicolurus	4	Puerto Rico	PR	Arecibo	Cerro de Nacho	18.4775	-66.6295	2013-02-26	26	2	2013	eBird - Traveling Count	Ebird	URN:CornellLabOfOrnithology:EBIRD:OBS183462698	eBird Basic Dataset. Version: EBD_relMay-2017. Cornell Lab of Ornithology, Ithaca, New York. May 2017.
Brotogeris versicolurus	2	Puerto Rico	PR	Arecibo	Rincon chiquito, Cano Tiburones, Arecibo	18.4801	-66.6665	2013-03-22	22	3	2013	eBird - Traveling Count	Ebird	URN:CornellLabOfOrnithology:EBIRD:OBS187183579	eBird Basic Dataset. Version: EBD_relMay-2017. Cornell Lab of Ornithology, Ithaca, New York. May 2017.
Brotogeris versicolurus	2	Puerto Rico	PR	Arecibo	Rincon chiquito, Cano Tiburones, Arecibo	18.4801	-66.6665	2013-03-22	22	3	2013	eBird - Traveling Count	Ebird	URN:CornellLabOfOrnithology:EBIRD:OBS187117426	eBird Basic Dataset. Version: EBD_relMay-2017. Cornell Lab of Ornithology, Ithaca, New York. May 2017.
Brotogeris versicolurus	3	Puerto Rico	PR	Arecibo	CaÃŒÂ±o Tiburones, sur de RincÃŒ_n Chiquito	18.4725	-66.6651	2013-04-10	10	4	2013	eBird - Traveling Count	Ebird	URN:CornellLabOfOrnithology:EBIRD:OBS190882979	eBird Basic Dataset. Version: EBD_relMay-2017. Cornell Lab of Ornithology, Ithaca, New York. May 2017.
Brotogeris versicolurus	3	Puerto Rico	PR	Arecibo	CaÃŒÂ±o Tiburones, sur de RincÃŒ_n Chiquito	18.4725	-66.6651	2013-04-10	10	4	2013	eBird - Traveling Count	Ebird	URN:CornellLabOfOrnithology:EBIRD:OBS190149677	eBird Basic Dataset. Version: EBD_relMay-2017. Cornell Lab of Ornithology, Ithaca, New York. May 2017.
Brotogeris versicolurus	10	Puerto Rico	PR	Arecibo	CaÃŒÂ±o Tiburones, Arecibo	18.4779	-66.692	2013-07-13	13	7	2013	eBird - Traveling Count	Ebird	URN:CornellLabOfOrnithology:EBIRD:OBS205412315	eBird Basic Dataset. Version: EBD_relMay-2017. Cornell Lab of Ornithology, Ithaca, New York. May 2017.
Brotogeris versicolurus	10	Puerto Rico	PR	Arecibo	CaÃŒÂ±o Tiburones, Arecibo	18.4779	-66.692	2013-07-13	13	7	2013	eBird - Traveling Count	Ebird	URN:CornellLabOfOrnithology:EBIRD:OBS205389153	eBird Basic Dataset. Version: EBD_relMay-2017. Cornell Lab of Ornithology, Ithaca, New York. May 2017.
Brotogeris versicolurus	NA	Puerto Rico	PR	Arecibo	Universidad CatÃŒ_lica Arecibo	18.4469	-66.6791	2013-11-25	25	11	2013	eBird - Casual Observation	Ebird	URN:CornellLabOfOrnithology:EBIRD:OBS218992930	eBird Basic Dataset. Version: EBD_relMay-2017. Cornell Lab of Ornithology, Ithaca, New York. May 2017.
Brotogeris versicolurus	20	Puerto Rico	PR	Arecibo	Ruta acuÃŒÃtica de RincÃŒ_n Chiquito	18.4765	-66.6653	2013-12-21	21	12	2013	eBird - Traveling Count	Ebird	URN:CornellLabOfOrnithology:EBIRD:OBS222199981	eBird Basic Dataset. Version: EBD_relMay-2017. Cornell Lab of Ornithology, Ithaca, New York. May 2017.
Brotogeris versicolurus	5	Puerto Rico	PR	Arecibo	CaÃŒÂ±o Tiburones, sur sector Islote 2	18.4764	-66.6793	2013-12-21	21	12	2013	eBird - Traveling Count	Ebird	URN:CornellLabOfOrnithology:EBIRD:OBS222171120	eBird Basic Dataset. Version: EBD_relMay-2017. Cornell Lab of Ornithology, Ithaca, New York. May 2017.
Brotogeris versicolurus	5	Puerto Rico	PR	Arecibo	CaÃŒÂ±o Tiburones, sur sector Islote 2	18.4764	-66.6793	2013-12-21	21	12	2013	eBird - Traveling Count	Ebird	URN:CornellLabOfOrnithology:EBIRD:OBS222253174	eBird Basic Dataset. Version: EBD_relMay-2017. Cornell Lab of Ornithology, Ithaca, New York. May 2017.
Brotogeris versicolurus	12	Puerto Rico	PR	Arecibo	Cerro Nacho	18.4781	-66.6295	2013-12-21	21	12	2013	eBird - Traveling Count	Ebird	URN:CornellLabOfOrnithology:EBIRD:OBS222569281	eBird Basic Dataset. Version: EBD_relMay-2017. Cornell Lab of Ornithology, Ithaca, New York. May 2017.
Brotogeris versicolurus	13	Puerto Rico	PR	Arecibo	Charca Valdez	18.4873	-66.6341	2014-01-28	28	1	2014	eBird - Stationary Count	Ebird	URN:CornellLabOfOrnithology:EBIRD:OBS228099632	eBird Basic Dataset. Version: EBD_relMay-2017. Cornell Lab of Ornithology, Ithaca, New York. May 2017.
Brotogeris versicolurus	13	Puerto Rico	PR	Arecibo	Charca Valdez	18.4873	-66.6341	2014-01-28	28	1	2014	eBird - Stationary Count	Ebird	URN:CornellLabOfOrnithology:EBIRD:OBS228085644	eBird Basic Dataset. Version: EBD_relMay-2017. Cornell Lab of Ornithology, Ithaca, New York. May 2017.
Brotogeris versicolurus	2	Puerto Rico	PR	Arecibo	PR-Arecibo-Arecibo - 18.4921x-66.6408 - Feb 24, 2014, 10:47 AM	18.4921	-66.6408	2014-02-24	24	2	2014	eBird - Traveling Count	Ebird	URN:CornellLabOfOrnithology:EBIRD:OBS236707658	eBird Basic Dataset. Version: EBD_relMay-2017. Cornell Lab of Ornithology, Ithaca, New York. May 2017.
Brotogeris versicolurus	15	Puerto Rico	PR	Arecibo	Charca Valdes	18.4867	-66.6341	2014-02-06	6	2	2014	eBird - Stationary Count	Ebird	URN:CornellLabOfOrnithology:EBIRD:OBS232806093	eBird Basic Dataset. Version: EBD_relMay-2017. Cornell Lab of Ornithology, Ithaca, New York. May 2017.
Brotogeris versicolurus	5	Puerto Rico	PR	Arecibo	Charca Valdez	18.4873	-66.6341	2014-02-03	3	2	2014	eBird - Stationary Count	Ebird	URN:CornellLabOfOrnithology:EBIRD:OBS232529679	eBird Basic Dataset. Version: EBD_relMay-2017. Cornell Lab of Ornithology, Ithaca, New York. May 2017.
Brotogeris versicolurus	3	Puerto Rico	PR	Arecibo	Charca Valdes	18.4867	-66.6341	2014-02-03	3	2	2014	eBird - Stationary Count	Ebird	URN:CornellLabOfOrnithology:EBIRD:OBS232411173	eBird Basic Dataset. Version: EBD_relMay-2017. Cornell Lab of Ornithology, Ithaca, New York. May 2017.
Brotogeris versicolurus	3	Puerto Rico	PR	Arecibo	Charca Valdes	18.4867	-66.6341	2014-02-03	3	2	2014	eBird - Stationary Count	Ebird	URN:CornellLabOfOrnithology:EBIRD:OBS232418208	eBird Basic Dataset. Version: EBD_relMay-2017. Cornell Lab of Ornithology, Ithaca, New York. May 2017.
Brotogeris versicolurus	4	Puerto Rico	PR	Arecibo	CaÃŒÂ±o Tiburones (oeste)	18.4638	-66.689	2014-10-29	29	10	2014	eBird - Traveling Count	Ebird	URN:CornellLabOfOrnithology:EBIRD:OBS278530285	eBird Basic Dataset. Version: EBD_relMay-2017. Cornell Lab of Ornithology, Ithaca, New York. May 2017.
Brotogeris versicolurus	3	Puerto Rico	PR	Arecibo	Callejon El Frances, Cano Tiburones, Arecibo	18.482	-66.6146	2015-01-11	11	1	2015	eBird - Traveling Count	Ebird	URN:CornellLabOfOrnithology:EBIRD:OBS290352359	eBird Basic Dataset. Version: EBD_relMay-2017. Cornell Lab of Ornithology, Ithaca, New York. May 2017.
Brotogeris versicolurus	6	Puerto Rico	PR	Arecibo	Bosque Estatal de Cambalache	18.4441	-66.597	2015-05-17	17	5	2015	eBird - Stationary Count	Ebird	URN:CornellLabOfOrnithology:EBIRD:OBS320634642	eBird Basic Dataset. Version: EBD_relMay-2017. Cornell Lab of Ornithology, Ithaca, New York. May 2017.
Brotogeris versicolurus	5	Puerto Rico	PR	Arecibo	Bosque Estatal de Cambalache	18.4441	-66.597	2015-05-08	8	5	2015	eBird - Stationary Count	Ebird	URN:CornellLabOfOrnithology:EBIRD:OBS317754123	eBird Basic Dataset. Version: EBD_relMay-2017. Cornell Lab of Ornithology, Ithaca, New York. May 2017.
Brotogeris versicolurus	8	Puerto Rico	PR	Arecibo	Bosque Estatal de Cambalache	18.4441	-66.597	2015-05-15	15	5	2015	eBird - Stationary Count	Ebird	URN:CornellLabOfOrnithology:EBIRD:OBS320029705	eBird Basic Dataset. Version: EBD_relMay-2017. Cornell Lab of Ornithology, Ithaca, New York. May 2017.
Brotogeris versicolurus	2	Puerto Rico	PR	Arecibo	Cueva del Indio Natural Reserve (from PR 681)	18.492	-66.6411	2015-07-26	26	7	2015	eBird - Casual Observation	Ebird	URN:CornellLabOfOrnithology:EBIRD:OBS333658287	eBird Basic Dataset. Version: EBD_relMay-2017. Cornell Lab of Ornithology, Ithaca, New York. May 2017.
Brotogeris versicolurus	4	Puerto Rico	PR	Arecibo	Bosque Estatal de Cambalache	18.4441	-66.597	2015-08-09	9	8	2015	eBird - Traveling Count	Ebird	URN:CornellLabOfOrnithology:EBIRD:OBS338538763	eBird Basic Dataset. Version: EBD_relMay-2017. Cornell Lab of Ornithology, Ithaca, New York. May 2017.
Brotogeris versicolurus	4	Puerto Rico	PR	Arecibo	Bosque Estatal de Cambalache	18.4441	-66.597	2015-08-09	9	8	2015	eBird - Traveling Count	Ebird	URN:CornellLabOfOrnithology:EBIRD:OBS338532139	eBird Basic Dataset. Version: EBD_relMay-2017. Cornell Lab of Ornithology, Ithaca, New York. May 2017.
Brotogeris versicolurus	6	Puerto Rico	PR	Arecibo	Cerro Nacho- CaÃŒÂ±o Tiburones	18.4814	-66.6315	2015-10-27	27	10	2015	eBird - Traveling Count	Ebird	URN:CornellLabOfOrnithology:EBIRD:OBS350531232	eBird Basic Dataset. Version: EBD_relMay-2017. Cornell Lab of Ornithology, Ithaca, New York. May 2017.
Brotogeris versicolurus	6	Puerto Rico	PR	Arecibo	Cerro Nacho- CaÃŒÂ±o Tiburones	18.4814	-66.6315	2015-10-27	27	10	2015	eBird - Traveling Count	Ebird	URN:CornellLabOfOrnithology:EBIRD:OBS350530359	eBird Basic Dataset. Version: EBD_relMay-2017. Cornell Lab of Ornithology, Ithaca, New York. May 2017.
Brotogeris versicolurus	6	Puerto Rico	PR	Arecibo	Cerro Nacho- CaÃŒÂ±o Tiburones	18.4814	-66.6315	2015-10-27	27	10	2015	eBird - Traveling Count	Ebird	URN:CornellLabOfOrnithology:EBIRD:OBS350557271	eBird Basic Dataset. Version: EBD_relMay-2017. Cornell Lab of Ornithology, Ithaca, New York. May 2017.
Brotogeris versicolurus	2	Puerto Rico	PR	Arecibo	Bosque Estatal de Cambalache	18.4441	-66.597	2015-11-13	13	11	2015	eBird - Traveling Count	Ebird	URN:CornellLabOfOrnithology:EBIRD:OBS353422900	eBird Basic Dataset. Version: EBD_relMay-2017. Cornell Lab of Ornithology, Ithaca, New York. May 2017.
Brotogeris versicolurus	9	Puerto Rico	PR	Arecibo	Bosque Estatal de Cambalache	18.4441	-66.597	2015-12-19	19	12	2015	eBird - Traveling Count	Ebird	URN:CornellLabOfOrnithology:EBIRD:OBS360189294	eBird Basic Dataset. Version: EBD_relMay-2017. Cornell Lab of Ornithology, Ithaca, New York. May 2017.
Brotogeris versicolurus	5	Puerto Rico	PR	Arecibo	Molino de Arroz Arecibo	18.4538	-66.6765	2015-12-19	19	12	2015	eBird - Traveling Count	Ebird	URN:CornellLabOfOrnithology:EBIRD:OBS359906318	eBird Basic Dataset. Version: EBD_relMay-2017. Cornell Lab of Ornithology, Ithaca, New York. May 2017.
Brotogeris versicolurus	3	Puerto Rico	PR	Arecibo	CaÃŒÂ±o Tiburones (oeste)	18.4638	-66.689	2015-12-19	19	12	2015	eBird - Traveling Count	Ebird	URN:CornellLabOfOrnithology:EBIRD:OBS360222472	eBird Basic Dataset. Version: EBD_relMay-2017. Cornell Lab of Ornithology, Ithaca, New York. May 2017.
Brotogeris versicolurus	5	Puerto Rico	PR	Arecibo	Molino de Arroz Arecibo	18.4538	-66.6765	2015-12-19	19	12	2015	eBird - Traveling Count	Ebird	URN:CornellLabOfOrnithology:EBIRD:OBS360052794	eBird Basic Dataset. Version: EBD_relMay-2017. Cornell Lab of Ornithology, Ithaca, New York. May 2017.
Brotogeris versicolurus	2	Puerto Rico	PR	Arecibo	CaÃŒÂ±o Tiburones (oeste)	18.4638	-66.689	2015-12-19	19	12	2015	eBird - Traveling Count	Ebird	URN:CornellLabOfOrnithology:EBIRD:OBS360144693	eBird Basic Dataset. Version: EBD_relMay-2017. Cornell Lab of Ornithology, Ithaca, New York. May 2017.
Brotogeris versicolurus	9	Puerto Rico	PR	Arecibo	PR-Garrochales-Unnamed Rd - 18.452x-66.597 - Dec 19, 2015 7:12 AM	18.4519	-66.5967	2015-12-19	19	12	2015	eBird - Traveling Count	Ebird	URN:CornellLabOfOrnithology:EBIRD:OBS360254057	eBird Basic Dataset. Version: EBD_relMay-2017. Cornell Lab of Ornithology, Ithaca, New York. May 2017.
Brotogeris versicolurus	2	Puerto Rico	PR	Arecibo	CaÃŒÂ±o Tiburones (oeste)	18.4638	-66.689	2015-12-19	19	12	2015	eBird - Traveling Count	Ebird	URN:CornellLabOfOrnithology:EBIRD:OBS360123359	eBird Basic Dataset. Version: EBD_relMay-2017. Cornell Lab of Ornithology, Ithaca, New York. May 2017.
Brotogeris versicolurus	4	Puerto Rico	PR	Arecibo	CaÃŒÂ±o Tiburones (oeste)	18.4638	-66.689	2016-01-24	24	1	2016	eBird - Traveling Count	Ebird	URN:CornellLabOfOrnithology:EBIRD:OBS368298630	eBird Basic Dataset. Version: EBD_relMay-2017. Cornell Lab of Ornithology, Ithaca, New York. May 2017.
Brotogeris versicolurus	4	Puerto Rico	PR	Arecibo	Rt. 681, Beach & surrounding Forest area.	18.4848	-66.677	2016-01-26	26	1	2016	eBird - Traveling Count	Ebird	URN:CornellLabOfOrnithology:EBIRD:OBS368950865	eBird Basic Dataset. Version: EBD_relMay-2017. Cornell Lab of Ornithology, Ithaca, New York. May 2017.
Brotogeris versicolurus	2	Puerto Rico	PR	Arecibo	Bosque Estatal de RÃŒ_o Abajo	18.3405	-66.7087	2016-01-14	14	1	2016	eBird - Traveling Count	Ebird	URN:CornellLabOfOrnithology:EBIRD:OBS365919081	eBird Basic Dataset. Version: EBD_relMay-2017. Cornell Lab of Ornithology, Ithaca, New York. May 2017.
Brotogeris versicolurus	4	Puerto Rico	PR	Arecibo	CaÃŒÂ±o Tiburones (oeste)	18.4638	-66.689	2016-01-24	24	1	2016	eBird - Traveling Count	Ebird	URN:CornellLabOfOrnithology:EBIRD:OBS368308213	eBird Basic Dataset. Version: EBD_relMay-2017. Cornell Lab of Ornithology, Ithaca, New York. May 2017.
Brotogeris versicolurus	NA	Puerto Rico	PR	Arecibo	Rt. 681, Beach & surrounding Forest area.	18.4848	-66.677	2016-03-22	22	3	2016	eBird - Traveling Count	Ebird	URN:CornellLabOfOrnithology:EBIRD:OBS385029795	eBird Basic Dataset. Version: EBD_relMay-2017. Cornell Lab of Ornithology, Ithaca, New York. May 2017.
Brotogeris versicolurus	NA	Puerto Rico	PR	Arecibo	Rt. 681, Beach & surrounding Forest area.	18.4848	-66.677	2016-04-28	28	4	2016	eBird - Traveling Count	Ebird	URN:CornellLabOfOrnithology:EBIRD:OBS396131785	eBird Basic Dataset. Version: EBD_relMay-2017. Cornell Lab of Ornithology, Ithaca, New York. May 2017.
Brotogeris versicolurus	4	Puerto Rico	PR	Arecibo	18.4199x-66.6157 - Apr 26, 2016, 9:27 AM	18.4199	-66.6157	2016-04-26	26	4	2016	eBird - Stationary Count	Ebird	URN:CornellLabOfOrnithology:EBIRD:OBS396252292	eBird Basic Dataset. Version: EBD_relMay-2017. Cornell Lab of Ornithology, Ithaca, New York. May 2017.
Brotogeris versicolurus	11	Puerto Rico	PR	Arecibo	18.4082x-66.6610 - Apr 20, 2016, 9:02 AM	18.4082	-66.661	2016-04-20	20	4	2016	eBird - Stationary Count	Ebird	URN:CornellLabOfOrnithology:EBIRD:OBS393573031	eBird Basic Dataset. Version: EBD_relMay-2017. Cornell Lab of Ornithology, Ithaca, New York. May 2017.
Brotogeris versicolurus	4	Puerto Rico	PR	Arecibo	Rt. 681, Beach & surrounding Forest area.	18.4848	-66.677	2016-06-06	6	6	2016	eBird - Traveling Count	Ebird	URN:CornellLabOfOrnithology:EBIRD:OBS410331562	eBird Basic Dataset. Version: EBD_relMay-2017. Cornell Lab of Ornithology, Ithaca, New York. May 2017.
Brotogeris versicolurus	2	Puerto Rico	PR	Arecibo	Vereda Nueva, CT	18.4809	-66.621	2016-09-20	20	9	2016	eBird - Traveling Count	Ebird	URN:CornellLabOfOrnithology:EBIRD:OBS431182726	eBird Basic Dataset. Version: EBD_relMay-2017. Cornell Lab of Ornithology, Ithaca, New York. May 2017.
Brotogeris versicolurus	4	Puerto Rico	PR	Arecibo	Estacion AEE Central Cambalache	18.4711	-66.7011	2016-12-31	31	12	2016	eBird - Traveling Count	Ebird	URN:CornellLabOfOrnithology:EBIRD:OBS456019616	eBird Basic Dataset. Version: EBD_relMay-2017. Cornell Lab of Ornithology, Ithaca, New York. May 2017.
Brotogeris versicolurus	4	Puerto Rico	PR	Arecibo	Estacion AEE Central Cambalache	18.4711	-66.7011	2016-12-31	31	12	2016	eBird - Traveling Count	Ebird	URN:CornellLabOfOrnithology:EBIRD:OBS452853773	eBird Basic Dataset. Version: EBD_relMay-2017. Cornell Lab of Ornithology, Ithaca, New York. May 2017.
Brotogeris versicolurus	10	Puerto Rico	PR	Arecibo	Rincon Chiquito	18.4806	-66.6663	2016-12-31	31	12	2016	eBird - Traveling Count	Ebird	URN:CornellLabOfOrnithology:EBIRD:OBS453550931	eBird Basic Dataset. Version: EBD_relMay-2017. Cornell Lab of Ornithology, Ithaca, New York. May 2017.
Brotogeris versicolurus	2	Puerto Rico	PR	Arecibo	Ruta Oeste del CaÃŒÂ±o Tiburones	18.4779	-66.6919	2016-12-31	31	12	2016	eBird - Traveling Count	Ebird	URN:CornellLabOfOrnithology:EBIRD:OBS452802375	eBird Basic Dataset. Version: EBD_relMay-2017. Cornell Lab of Ornithology, Ithaca, New York. May 2017.
Brotogeris versicolurus	3	Puerto Rico	PR	Arecibo	Planta de Energia Electrica,Arecibo	18.4736	-66.696	2017-01-12	12	1	2017	eBird - Traveling Count	Ebird	URN:CornellLabOfOrnithology:EBIRD:OBS457361730	eBird Basic Dataset. Version: EBD_relMay-2017. Cornell Lab of Ornithology, Ithaca, New York. May 2017.
Brotogeris versicolurus	3	Puerto Rico	PR	Arecibo	Planta de Energia Electrica,Arecibo	18.4736	-66.696	2017-01-12	12	1	2017	eBird - Traveling Count	Ebird	URN:CornellLabOfOrnithology:EBIRD:OBS457940035	eBird Basic Dataset. Version: EBD_relMay-2017. Cornell Lab of Ornithology, Ithaca, New York. May 2017.
Brotogeris versicolurus	3	Puerto Rico	PR	Arecibo	Planta de Energia Electrica,Arecibo	18.4736	-66.696	2017-01-12	12	1	2017	eBird - Traveling Count	Ebird	URN:CornellLabOfOrnithology:EBIRD:OBS457363468	eBird Basic Dataset. Version: EBD_relMay-2017. Cornell Lab of Ornithology, Ithaca, New York. May 2017.
Brotogeris versicolurus	3	Puerto Rico	PR	Arecibo	Planta de Energia Electrica,Arecibo	18.4736	-66.696	2017-01-12	12	1	2017	eBird - Traveling Count	Ebird	URN:CornellLabOfOrnithology:EBIRD:OBS456724322	eBird Basic Dataset. Version: EBD_relMay-2017. Cornell Lab of Ornithology, Ithaca, New York. May 2017.
Brotogeris versicolurus	6	Puerto Rico	PR	Arecibo	Charca Vardez	18.4871	-66.6342	2017-01-30	30	1	2017	eBird - Stationary Count	Ebird	URN:CornellLabOfOrnithology:EBIRD:OBS461850257	eBird Basic Dataset. Version: EBD_relMay-2017. Cornell Lab of Ornithology, Ithaca, New York. May 2017.
Brotogeris versicolurus	3	Puerto Rico	PR	Arecibo	Planta de Energia Electrica,Arecibo	18.4736	-66.696	2017-01-12	12	1	2017	eBird - Traveling Count	Ebird	URN:CornellLabOfOrnithology:EBIRD:OBS457540833	eBird Basic Dataset. Version: EBD_relMay-2017. Cornell Lab of Ornithology, Ithaca, New York. May 2017.
Brotogeris versicolurus	3	Puerto Rico	PR	Arecibo	Planta de Energia Electrica,Arecibo	18.4736	-66.696	2017-01-12	12	1	2017	eBird - Traveling Count	Ebird	URN:CornellLabOfOrnithology:EBIRD:OBS457361279	eBird Basic Dataset. Version: EBD_relMay-2017. Cornell Lab of Ornithology, Ithaca, New York. May 2017.
Brotogeris versicolurus	3	Puerto Rico	PR	Arecibo	Planta de Energia Electrica,Arecibo	18.4736	-66.696	2017-01-07	7	1	2017	eBird - Stationary Count	Ebird	URN:CornellLabOfOrnithology:EBIRD:OBS455359294	eBird Basic Dataset. Version: EBD_relMay-2017. Cornell Lab of Ornithology, Ithaca, New York. May 2017.
Brotogeris versicolurus	3	Puerto Rico	PR	Arecibo	Bosque Estatal de Cambalache	18.4441	-66.597	2017-01-20	20	1	2017	eBird - Stationary Count	Ebird	URN:CornellLabOfOrnithology:EBIRD:OBS458824132	eBird Basic Dataset. Version: EBD_relMay-2017. Cornell Lab of Ornithology, Ithaca, New York. May 2017.
Brotogeris versicolurus	3	Puerto Rico	PR	Arecibo	Planta de Energia Electrica,Arecibo	18.4736	-66.696	2017-01-12	12	1	2017	eBird - Traveling Count	Ebird	URN:CornellLabOfOrnithology:EBIRD:OBS457380636	eBird Basic Dataset. Version: EBD_relMay-2017. Cornell Lab of Ornithology, Ithaca, New York. May 2017.
Brotogeris versicolurus	8	Puerto Rico	PR	Arecibo	Bosque Estatal de Cambalache	18.4441	-66.597	2017-01-29	29	1	2017	eBird - Traveling Count	Ebird	URN:CornellLabOfOrnithology:EBIRD:OBS465416680	eBird Basic Dataset. Version: EBD_relMay-2017. Cornell Lab of Ornithology, Ithaca, New York. May 2017.
Brotogeris versicolurus	3	Puerto Rico	PR	Arecibo	Planta de Energia Electrica,Arecibo	18.4736	-66.696	2017-01-07	7	1	2017	eBird - Stationary Count	Ebird	URN:CornellLabOfOrnithology:EBIRD:OBS455286018	eBird Basic Dataset. Version: EBD_relMay-2017. Cornell Lab of Ornithology, Ithaca, New York. May 2017.
Brotogeris versicolurus	3	Puerto Rico	PR	Arecibo	Planta de Energia Electrica,Arecibo	18.4736	-66.696	2017-01-07	7	1	2017	eBird - Stationary Count	Ebird	URN:CornellLabOfOrnithology:EBIRD:OBS455290933	eBird Basic Dataset. Version: EBD_relMay-2017. Cornell Lab of Ornithology, Ithaca, New York. May 2017.
Brotogeris versicolurus	1	Puerto Rico	PR	Arecibo	Ruta En Kayak-Jareales	18.4771	-66.6924	2017-02-04	4	2	2017	eBird - Traveling Count	Ebird	URN:CornellLabOfOrnithology:EBIRD:OBS463183181	eBird Basic Dataset. Version: EBD_relMay-2017. Cornell Lab of Ornithology, Ithaca, New York. May 2017.
Brotogeris versicolurus	1	Puerto Rico	PR	Arecibo	Ruta En Kayak-Jareales	18.4771	-66.6924	2017-02-04	4	2	2017	eBird - Traveling Count	Ebird	URN:CornellLabOfOrnithology:EBIRD:OBS463312749	eBird Basic Dataset. Version: EBD_relMay-2017. Cornell Lab of Ornithology, Ithaca, New York. May 2017.
Brotogeris versicolurus	1	Puerto Rico	PR	Arecibo	Ruta En Kayak-Jareales	18.4771	-66.6924	2017-02-04	4	2	2017	eBird - Traveling Count	Ebird	URN:CornellLabOfOrnithology:EBIRD:OBS463286442	eBird Basic Dataset. Version: EBD_relMay-2017. Cornell Lab of Ornithology, Ithaca, New York. May 2017.
Brotogeris versicolurus	1	Puerto Rico	PR	Arecibo	Ruta En Kayak-Jareales	18.4771	-66.6924	2017-02-04	4	2	2017	eBird - Traveling Count	Ebird	URN:CornellLabOfOrnithology:EBIRD:OBS463222602	eBird Basic Dataset. Version: EBD_relMay-2017. Cornell Lab of Ornithology, Ithaca, New York. May 2017.
Brotogeris versicolurus	1	Puerto Rico	PR	Arecibo	Ruta En Kayak-Jareales	18.4771	-66.6924	2017-02-04	4	2	2017	eBird - Traveling Count	Ebird	URN:CornellLabOfOrnithology:EBIRD:OBS463177005	eBird Basic Dataset. Version: EBD_relMay-2017. Cornell Lab of Ornithology, Ithaca, New York. May 2017.
Brotogeris versicolurus	7	Puerto Rico	PR	Arecibo	Bosque Estatal de RÃŒ_o Abajo	18.3405	-66.7087	2017-04-14	14	4	2017	eBird - Traveling Count	Ebird	URN:CornellLabOfOrnithology:EBIRD:OBS506482355	eBird Basic Dataset. Version: EBD_relMay-2017. Cornell Lab of Ornithology, Ithaca, New York. May 2017.
Brotogeris versicolurus	3	Puerto Rico	PR	Aguada	Mi casa- Aguada BO.Malpaso	18.3628	-67.1662	2012-02-19	19	2	2012	eBird - Stationary Count	Ebird	URN:CornellLabOfOrnithology:EBIRD:OBS143281253	eBird Basic Dataset. Version: EBD_relMay-2017. Cornell Lab of Ornithology, Ithaca, New York. May 2017.
Brotogeris versicolurus	2	Puerto Rico	PR	Aguada	Mi casa- Aguada BO.Malpaso	18.3628	-67.1662	2012-03-03	3	3	2012	eBird - Stationary Count	Ebird	URN:CornellLabOfOrnithology:EBIRD:OBS143280719	eBird Basic Dataset. Version: EBD_relMay-2017. Cornell Lab of Ornithology, Ithaca, New York. May 2017.
Brotogeris versicolurus	8	Puerto Rico	PR	Aguada	Villa de la Aguada	18.327	-67.168	2015-10-10	10	10	2015	eBird - Traveling Count	Ebird	URN:CornellLabOfOrnithology:EBIRD:OBS347187820	eBird Basic Dataset. Version: EBD_relMay-2017. Cornell Lab of Ornithology, Ithaca, New York. May 2017.
Brotogeris versicolurus	4	Puerto Rico	PR	Aguada	Aguada, Rt. 115, incl. beach area	18.3917	-67.1665	2016-07-11	11	7	2016	eBird - Traveling Count	Ebird	URN:CornellLabOfOrnithology:EBIRD:OBS426030343	eBird Basic Dataset. Version: EBD_relMay-2017. Cornell Lab of Ornithology, Ithaca, New York. May 2017.
Brotogeris versicolurus	NA	Puerto Rico	PR	Aibonito	CaÃŒÂ±ÃŒ_n San CristÃŒ_bal	18.1374	-66.2791	2012-06-16	16	6	2012	eBird - Traveling Count	Ebird	URN:CornellLabOfOrnithology:EBIRD:OBS171372492	eBird Basic Dataset. Version: EBD_relMay-2017. Cornell Lab of Ornithology, Ithaca, New York. May 2017.
Brotogeris versicolurus	NA	Puerto Rico	PR	Aibonito	CaÃŒÂ±ÃŒ_n San CristÃŒ_bal	18.1374	-66.2791	2012-06-16	16	6	2012	eBird - Traveling Count	Ebird	URN:CornellLabOfOrnithology:EBIRD:OBS166442823	eBird Basic Dataset. Version: EBD_relMay-2017. Cornell Lab of Ornithology, Ithaca, New York. May 2017.
Brotogeris versicolurus	NA	Puerto Rico	PR	Aibonito	CaÃŒÂ±ÃŒ_n San CristÃŒ_bal	18.1374	-66.2791	2012-06-16	16	6	2012	eBird - Traveling Count	Ebird	URN:CornellLabOfOrnithology:EBIRD:OBS171372512	eBird Basic Dataset. Version: EBD_relMay-2017. Cornell Lab of Ornithology, Ithaca, New York. May 2017.
Brotogeris versicolurus	21	Puerto Rico	PR	Aibonito	Aibonito(Pueblo)P.R.	18.1395	-66.2609	2015-08-16	16	8	2015	eBird - Stationary Count	Ebird	URN:CornellLabOfOrnithology:EBIRD:OBS336813275	eBird Basic Dataset. Version: EBD_relMay-2017. Cornell Lab of Ornithology, Ithaca, New York. May 2017.
Brotogeris versicolurus	23	Puerto Rico	PR	Aibonito	Aibonito(Pueblo)P.R.	18.1395	-66.2609	2015-08-15	15	8	2015	eBird - Stationary Count	Ebird	URN:CornellLabOfOrnithology:EBIRD:OBS336803643	eBird Basic Dataset. Version: EBD_relMay-2017. Cornell Lab of Ornithology, Ithaca, New York. May 2017.
Brotogeris versicolurus	7	Puerto Rico	PR	Aguadilla	Barrio Aguacate cliff	18.5079	-67.1118	2001-10-06	6	10	2001	Historical	Ebird	URN:CornellLabOfOrnithology:EBIRD:OBS372174486	eBird Basic Dataset. Version: EBD_relMay-2017. Cornell Lab of Ornithology, Ithaca, New York. May 2017.
Brotogeris versicolurus	3	Puerto Rico	PR	Aguadilla	La Bajura, Aguadilla, PR	18.5116	-67.1067	2015-10-28	28	10	2015	eBird - Traveling Count	Ebird	URN:CornellLabOfOrnithology:EBIRD:OBS350699908	eBird Basic Dataset. Version: EBD_relMay-2017. Cornell Lab of Ornithology, Ithaca, New York. May 2017.
Brotogeris versicolurus	8	Puerto Rico	PR	Aguadilla	La Bajura, Aguadilla	18.5088	-67.1257	2016-09-17	17	9	2016	eBird - Traveling Count	Ebird	URN:CornellLabOfOrnithology:EBIRD:OBS430510130	eBird Basic Dataset. Version: EBD_relMay-2017. Cornell Lab of Ornithology, Ithaca, New York. May 2017.
Brotogeris versicolurus	5	Puerto Rico	PR	Aguadilla	Aguadilla, town and nearest environments.	18.4996	-67.147	2017-01-11	11	1	2017	eBird - Traveling Count	Ebird	URN:CornellLabOfOrnithology:EBIRD:OBS456555210	eBird Basic Dataset. Version: EBD_relMay-2017. Cornell Lab of Ornithology, Ithaca, New York. May 2017.
Brotogeris versicolurus	NA	Puerto Rico	PR	Aguadilla	Universidad de Puerto Rico de Aguadilla	18.499	-67.1374	2017-04-04	4	4	2017	eBird - Traveling Count	Ebird	URN:CornellLabOfOrnithology:EBIRD:OBS504072041	eBird Basic Dataset. Version: EBD_relMay-2017. Cornell Lab of Ornithology, Ithaca, New York. May 2017.
Brotogeris versicolurus	NA	Puerto Rico	PR	Aguadilla	Universidad de Puerto Rico de Aguadilla	18.499	-67.1374	2017-04-04	4	4	2017	eBird - Traveling Count	Ebird	URN:CornellLabOfOrnithology:EBIRD:OBS505229648	eBird Basic Dataset. Version: EBD_relMay-2017. Cornell Lab of Ornithology, Ithaca, New York. May 2017.
Brotogeris versicolurus	NA	Puerto Rico	PR	Aguadilla	Universidad de Puerto Rico de Aguadilla	18.499	-67.1374	2017-04-04	4	4	2017	eBird - Traveling Count	Ebird	URN:CornellLabOfOrnithology:EBIRD:OBS504071587	eBird Basic Dataset. Version: EBD_relMay-2017. Cornell Lab of Ornithology, Ithaca, New York. May 2017.
Brotogeris versicolurus	NA	Puerto Rico	PR	Aguadilla	Borinquen Golf Club- Aguadilla	18.4919	-67.1499	2017-05-07	7	5	2017	eBird - Traveling Count	Ebird	URN:CornellLabOfOrnithology:EBIRD:OBS504066857	eBird Basic Dataset. Version: EBD_relMay-2017. Cornell Lab of Ornithology, Ithaca, New York. May 2017.
Brotogeris versicolurus	NA	Puerto Rico	PR	Aguadilla	Borinquen Golf Club- Aguadilla	18.4919	-67.1499	2017-05-07	7	5	2017	eBird - Traveling Count	Ebird	URN:CornellLabOfOrnithology:EBIRD:OBS505230443	eBird Basic Dataset. Version: EBD_relMay-2017. Cornell Lab of Ornithology, Ithaca, New York. May 2017.
Brotogeris versicolurus	NA	Puerto Rico	PR	Aguadilla	Borinquen Golf Club- Aguadilla	18.4919	-67.1499	2017-05-07	7	5	2017	eBird - Traveling Count	Ebird	URN:CornellLabOfOrnithology:EBIRD:OBS504066381	eBird Basic Dataset. Version: EBD_relMay-2017. Cornell Lab of Ornithology, Ithaca, New York. May 2017.
Brotogeris versicolurus	7	Puerto Rico	PR	AÃŒÂ±asco	Home	18.2951	-67.1334	2012-04-08	8	4	2012	eBird - Stationary Count	Ebird	URN:CornellLabOfOrnithology:EBIRD:OBS147374771	eBird Basic Dataset. Version: EBD_relMay-2017. Cornell Lab of Ornithology, Ithaca, New York. May 2017.
Brotogeris versicolurus	NA	Puerto Rico	PR	AÃŒÂ±asco	Charcas Carr. 430	18.2623	-67.128	2015-01-02	2	1	2015	eBird - Traveling Count	Ebird	URN:CornellLabOfOrnithology:EBIRD:OBS288416477	eBird Basic Dataset. Version: EBD_relMay-2017. Cornell Lab of Ornithology, Ithaca, New York. May 2017.
Brotogeris versicolurus	8	Puerto Rico	PR	AÃŒÂ±asco	PR-AÃŒÂ±asco-AÃŒÂ±asco - 18.2826x-67.1908 - Jan 9, 2015, 3:53 PM	18.2826	-67.1908	2015-01-09	9	1	2015	eBird - Stationary Count	Ebird	URN:CornellLabOfOrnithology:EBIRD:OBS290023750	eBird Basic Dataset. Version: EBD_relMay-2017. Cornell Lab of Ornithology, Ithaca, New York. May 2017.
Brotogeris versicolurus	2	Puerto Rico	PR	AÃŒÂ±asco	Charcas Carr. 430	18.2623	-67.128	2015-06-23	23	6	2015	eBird - Stationary Count	Ebird	URN:CornellLabOfOrnithology:EBIRD:OBS328487381	eBird Basic Dataset. Version: EBD_relMay-2017. Cornell Lab of Ornithology, Ithaca, New York. May 2017.
Brotogeris versicolurus	5	Puerto Rico	PR	AÃŒÂ±asco	Rt. 430	18.2662	-67.1266	2015-09-16	16	9	2015	eBird - Traveling Count	Ebird	URN:CornellLabOfOrnithology:EBIRD:OBS464976526	eBird Basic Dataset. Version: EBD_relMay-2017. Cornell Lab of Ornithology, Ithaca, New York. May 2017.
Brotogeris versicolurus	15	Puerto Rico	PR	AÃŒÂ±asco	AÃŒÂ±asco, PR	18.2941	-67.2032	2016-01-06	6	1	2016	Historical	Ebird	URN:CornellLabOfOrnithology:EBIRD:OBS364698435	eBird Basic Dataset. Version: EBD_relMay-2017. Cornell Lab of Ornithology, Ithaca, New York. May 2017.
Brotogeris versicolurus	15	Puerto Rico	PR	AÃŒÂ±asco	Rt. 430	18.2662	-67.1266	2016-05-25	25	5	2016	eBird - Casual Observation	Ebird	URN:CornellLabOfOrnithology:EBIRD:OBS407107147	eBird Basic Dataset. Version: EBD_relMay-2017. Cornell Lab of Ornithology, Ithaca, New York. May 2017.
Brotogeris versicolurus	15	Puerto Rico	PR	AÃŒÂ±asco	Parque Nacional Tres Hermanos	18.2909	-67.1962	2016-08-07	7	8	2016	eBird - Traveling Count	Ebird	URN:CornellLabOfOrnithology:EBIRD:OBS422280910	eBird Basic Dataset. Version: EBD_relMay-2017. Cornell Lab of Ornithology, Ithaca, New York. May 2017.
Brotogeris versicolurus	60	Puerto Rico	PR	AÃŒÂ±asco	US-PR-Anasco-Calle DagÃŒ_ey - 18.2934x-67.1335	18.2934	-67.1335	2017-01-07	7	1	2017	eBird - Stationary Count	Ebird	URN:CornellLabOfOrnithology:EBIRD:OBS455271133	eBird Basic Dataset. Version: EBD_relMay-2017. Cornell Lab of Ornithology, Ithaca, New York. May 2017.
Brotogeris versicolurus	2	Puerto Rico	PR	AÃŒÂ±asco	Charca en AÃŒÂ±asco	18.2661	-67.1284	2017-02-18	18	2	2017	eBird - Stationary Count	Ebird	URN:CornellLabOfOrnithology:EBIRD:OBS466815373	eBird Basic Dataset. Version: EBD_relMay-2017. Cornell Lab of Ornithology, Ithaca, New York. May 2017.
Brotogeris versicolurus	3	Puerto Rico	PR	AÃŒÂ±asco	CaÃŒÂ±o La Puente	18.2731	-67.1875	2017-05-06	6	5	2017	eBird - Traveling Count	Ebird	URN:CornellLabOfOrnithology:EBIRD:OBS495758586	eBird Basic Dataset. Version: EBD_relMay-2017. Cornell Lab of Ornithology, Ithaca, New York. May 2017.
Brotogeris versicolurus	8	Puerto Rico	PR	AÃŒÂ±asco	Abandoned Land	18.2721	-67.1674	2017-06-03	3	6	2017	eBird - Traveling Count	Ebird	URN:CornellLabOfOrnithology:EBIRD:OBS507972672	eBird Basic Dataset. Version: EBD_relMay-2017. Cornell Lab of Ornithology, Ithaca, New York. May 2017.
Brotogeris versicolurus	10	Puerto Rico	PR	Barceloneta	Rincon Chiquito - CaÃŒÂ±o Tiburones	18.4831	-66.5867	2012-11-17	17	11	2012	eBird - Traveling Count	Ebird	URN:CornellLabOfOrnithology:EBIRD:OBS174363567	eBird Basic Dataset. Version: EBD_relMay-2017. Cornell Lab of Ornithology, Ithaca, New York. May 2017.
Brotogeris versicolurus	10	Puerto Rico	PR	Barceloneta	Rincon Chiquito - CaÃŒÂ±o Tiburones	18.4831	-66.5867	2012-11-17	17	11	2012	eBird - Traveling Count	Ebird	URN:CornellLabOfOrnithology:EBIRD:OBS170753962	eBird Basic Dataset. Version: EBD_relMay-2017. Cornell Lab of Ornithology, Ithaca, New York. May 2017.
Brotogeris versicolurus	10	Puerto Rico	PR	Barceloneta	Rincon Chiquito - CaÃŒÂ±o Tiburones	18.4831	-66.5867	2012-11-17	17	11	2012	eBird - Traveling Count	Ebird	URN:CornellLabOfOrnithology:EBIRD:OBS170592329	eBird Basic Dataset. Version: EBD_relMay-2017. Cornell Lab of Ornithology, Ithaca, New York. May 2017.
Brotogeris versicolurus	10	Puerto Rico	PR	Barceloneta	Rincon Chiquito - CaÃŒÂ±o Tiburones	18.4831	-66.5867	2012-11-17	17	11	2012	eBird - Traveling Count	Ebird	URN:CornellLabOfOrnithology:EBIRD:OBS170930158	eBird Basic Dataset. Version: EBD_relMay-2017. Cornell Lab of Ornithology, Ithaca, New York. May 2017.
Brotogeris versicolurus	10	Puerto Rico	PR	Barceloneta	Rincon Chiquito - CaÃŒÂ±o Tiburones	18.4831	-66.5867	2012-11-17	17	11	2012	eBird - Traveling Count	Ebird	URN:CornellLabOfOrnithology:EBIRD:OBS171181789	eBird Basic Dataset. Version: EBD_relMay-2017. Cornell Lab of Ornithology, Ithaca, New York. May 2017.
Brotogeris versicolurus	10	Puerto Rico	PR	Barceloneta	Rincon Chiquito - CaÃŒÂ±o Tiburones	18.4831	-66.5867	2012-11-17	17	11	2012	eBird - Traveling Count	Ebird	URN:CornellLabOfOrnithology:EBIRD:OBS170626673	eBird Basic Dataset. Version: EBD_relMay-2017. Cornell Lab of Ornithology, Ithaca, New York. May 2017.
Brotogeris versicolurus	3	Puerto Rico	PR	Barceloneta	CaÃŒÂ±o Tiburones - Este	18.4705	-66.5715	2013-06-08	8	6	2013	eBird - Traveling Count	Ebird	URN:CornellLabOfOrnithology:EBIRD:OBS200869454	eBird Basic Dataset. Version: EBD_relMay-2017. Cornell Lab of Ornithology, Ithaca, New York. May 2017.
Brotogeris versicolurus	3	Puerto Rico	PR	Barceloneta	Birds Backyard	18.4827	-66.5538	2013-06-26	26	6	2013	eBird - Casual Observation	Ebird	URN:CornellLabOfOrnithology:EBIRD:OBS202769465	eBird Basic Dataset. Version: EBD_relMay-2017. Cornell Lab of Ornithology, Ithaca, New York. May 2017.
Brotogeris versicolurus	2	Puerto Rico	PR	Barceloneta	Target	18.4342	-66.5492	2013-09-30	30	9	2013	eBird - Casual Observation	Ebird	URN:CornellLabOfOrnithology:EBIRD:OBS212573520	eBird Basic Dataset. Version: EBD_relMay-2017. Cornell Lab of Ornithology, Ithaca, New York. May 2017.
Brotogeris versicolurus	4	Puerto Rico	PR	Barceloneta	Palmas Altas	18.4883	-66.5605	2013-12-16	16	12	2013	eBird - Traveling Count	Ebird	URN:CornellLabOfOrnithology:EBIRD:OBS221769963	eBird Basic Dataset. Version: EBD_relMay-2017. Cornell Lab of Ornithology, Ithaca, New York. May 2017.
Brotogeris versicolurus	4	Puerto Rico	PR	Barceloneta	Palmas Altas	18.4883	-66.5605	2013-12-16	16	12	2013	eBird - Traveling Count	Ebird	URN:CornellLabOfOrnithology:EBIRD:OBS221675714	eBird Basic Dataset. Version: EBD_relMay-2017. Cornell Lab of Ornithology, Ithaca, New York. May 2017.
Brotogeris versicolurus	4	Puerto Rico	PR	Barceloneta	Rincon Chiquito - CaÃŒÂ±o Tiburones	18.4831	-66.5867	2014-12-20	20	12	2014	eBird - Traveling Count	Ebird	URN:CornellLabOfOrnithology:EBIRD:OBS287503394	eBird Basic Dataset. Version: EBD_relMay-2017. Cornell Lab of Ornithology, Ithaca, New York. May 2017.
Brotogeris versicolurus	4	Puerto Rico	PR	Barceloneta	Rincon Chiquito - CaÃŒÂ±o Tiburones	18.4831	-66.5867	2014-12-20	20	12	2014	eBird - Traveling Count	Ebird	URN:CornellLabOfOrnithology:EBIRD:OBS288048193	eBird Basic Dataset. Version: EBD_relMay-2017. Cornell Lab of Ornithology, Ithaca, New York. May 2017.
Brotogeris versicolurus	4	Puerto Rico	PR	Barceloneta	Rincon Chiquito - CaÃŒÂ±o Tiburones	18.4831	-66.5867	2014-12-20	20	12	2014	eBird - Traveling Count	Ebird	URN:CornellLabOfOrnithology:EBIRD:OBS287775818	eBird Basic Dataset. Version: EBD_relMay-2017. Cornell Lab of Ornithology, Ithaca, New York. May 2017.
Brotogeris versicolurus	5	Puerto Rico	PR	Barceloneta	Punta Palmas Altas, Barceloneta	18.4884	-66.5616	2015-01-13	13	1	2015	eBird - Stationary Count	Ebird	URN:CornellLabOfOrnithology:EBIRD:OBS290884660	eBird Basic Dataset. Version: EBD_relMay-2017. Cornell Lab of Ornithology, Ithaca, New York. May 2017.
Brotogeris versicolurus	2	Puerto Rico	PR	Barceloneta	Puerto Las Vacas, Barceloneta	18.4845	-66.55	2015-02-20	20	2	2015	eBird - Traveling Count	Ebird	URN:CornellLabOfOrnithology:EBIRD:OBS298689993	eBird Basic Dataset. Version: EBD_relMay-2017. Cornell Lab of Ornithology, Ithaca, New York. May 2017.
Brotogeris versicolurus	2	Puerto Rico	PR	Barceloneta	Puerto Las Vacas, Barceloneta	18.4845	-66.55	2015-02-20	20	2	2015	eBird - Traveling Count	Ebird	URN:CornellLabOfOrnithology:EBIRD:OBS298622441	eBird Basic Dataset. Version: EBD_relMay-2017. Cornell Lab of Ornithology, Ithaca, New York. May 2017.
Brotogeris versicolurus	2	Puerto Rico	PR	Barceloneta	Puerto Las Vacas, Barceloneta	18.4845	-66.55	2015-02-20	20	2	2015	eBird - Traveling Count	Ebird	URN:CornellLabOfOrnithology:EBIRD:OBS298609709	eBird Basic Dataset. Version: EBD_relMay-2017. Cornell Lab of Ornithology, Ithaca, New York. May 2017.
Brotogeris versicolurus	12	Puerto Rico	PR	Barceloneta	Fincas de grama Barceloneta/Manati	18.4521	-66.5339	2015-08-20	20	8	2015	eBird - Traveling Count	Ebird	URN:CornellLabOfOrnithology:EBIRD:OBS337500514	eBird Basic Dataset. Version: EBD_relMay-2017. Cornell Lab of Ornithology, Ithaca, New York. May 2017.
Brotogeris versicolurus	2	Puerto Rico	PR	Barceloneta	La Boca, Barceloneta	18.4809	-66.5343	2015-12-21	21	12	2015	eBird - Stationary Count	Ebird	URN:CornellLabOfOrnithology:EBIRD:OBS363044047	eBird Basic Dataset. Version: EBD_relMay-2017. Cornell Lab of Ornithology, Ithaca, New York. May 2017.
Brotogeris versicolurus	2	Puerto Rico	PR	Barceloneta	La Boca, Barceloneta	18.4809	-66.5343	2015-12-21	21	12	2015	eBird - Stationary Count	Ebird	URN:CornellLabOfOrnithology:EBIRD:OBS360410077	eBird Basic Dataset. Version: EBD_relMay-2017. Cornell Lab of Ornithology, Ithaca, New York. May 2017.
Brotogeris versicolurus	3	Puerto Rico	PR	Barceloneta	Barceloneta Pueblo	18.4537	-66.5395	2016-01-04	4	1	2016	eBird - Traveling Count	Ebird	URN:CornellLabOfOrnithology:EBIRD:OBS363522167	eBird Basic Dataset. Version: EBD_relMay-2017. Cornell Lab of Ornithology, Ithaca, New York. May 2017.
Brotogeris versicolurus	3	Puerto Rico	PR	Barceloneta	PR-Barceloneta-Barceloneta - 18.446x-66.544 - Jan 16, 2016 9:24 AM	18.446	-66.5442	2016-02-18	18	2	2016	eBird - Traveling Count	Ebird	URN:CornellLabOfOrnithology:EBIRD:OBS375159638	eBird Basic Dataset. Version: EBD_relMay-2017. Cornell Lab of Ornithology, Ithaca, New York. May 2017.
Brotogeris versicolurus	15	Puerto Rico	PR	Barceloneta	Palmas Altas	18.4826	-66.5516	2016-04-22	22	4	2016	eBird - Traveling Count	Ebird	URN:CornellLabOfOrnithology:EBIRD:OBS395108233	eBird Basic Dataset. Version: EBD_relMay-2017. Cornell Lab of Ornithology, Ithaca, New York. May 2017.
Brotogeris versicolurus	2	Puerto Rico	PR	Barceloneta	18.4831x-66.5441 - May 14, 2016, 7:53 AM	18.4831	-66.5441	2016-05-14	14	5	2016	eBird - Casual Observation	Ebird	URN:CornellLabOfOrnithology:EBIRD:OBS402512157	eBird Basic Dataset. Version: EBD_relMay-2017. Cornell Lab of Ornithology, Ithaca, New York. May 2017.
Brotogeris versicolurus	2	Puerto Rico	PR	Barceloneta	18.4831x-66.5441 - May 14, 2016, 7:53 AM	18.4831	-66.5441	2016-05-14	14	5	2016	eBird - Casual Observation	Ebird	URN:CornellLabOfOrnithology:EBIRD:OBS403151807	eBird Basic Dataset. Version: EBD_relMay-2017. Cornell Lab of Ornithology, Ithaca, New York. May 2017.
Brotogeris versicolurus	2	Puerto Rico	PR	Barceloneta	18.4831x-66.5441 - May 14, 2016, 7:53 AM	18.4831	-66.5441	2016-05-14	14	5	2016	eBird - Casual Observation	Ebird	URN:CornellLabOfOrnithology:EBIRD:OBS402317227	eBird Basic Dataset. Version: EBD_relMay-2017. Cornell Lab of Ornithology, Ithaca, New York. May 2017.
Brotogeris versicolurus	2	Puerto Rico	PR	Barceloneta	18.4831x-66.5441 - May 14, 2016, 7:53 AM	18.4831	-66.5441	2016-05-14	14	5	2016	eBird - Casual Observation	Ebird	URN:CornellLabOfOrnithology:EBIRD:OBS403168231	eBird Basic Dataset. Version: EBD_relMay-2017. Cornell Lab of Ornithology, Ithaca, New York. May 2017.
Brotogeris versicolurus	25	Puerto Rico	PR	Barceloneta	Punta Palmas	18.4834	-66.5505	2016-12-31	31	12	2016	eBird - Traveling Count	Ebird	URN:CornellLabOfOrnithology:EBIRD:OBS452905983	eBird Basic Dataset. Version: EBD_relMay-2017. Cornell Lab of Ornithology, Ithaca, New York. May 2017.
Brotogeris versicolurus	25	Puerto Rico	PR	Barceloneta	Punta Palmas	18.4834	-66.5505	2016-12-31	31	12	2016	eBird - Traveling Count	Ebird	URN:CornellLabOfOrnithology:EBIRD:OBS452761953	eBird Basic Dataset. Version: EBD_relMay-2017. Cornell Lab of Ornithology, Ithaca, New York. May 2017.
Brotogeris versicolurus	25	Puerto Rico	PR	Barceloneta	Punta Palmas	18.4834	-66.5505	2016-12-31	31	12	2016	eBird - Traveling Count	Ebird	URN:CornellLabOfOrnithology:EBIRD:OBS452892057	eBird Basic Dataset. Version: EBD_relMay-2017. Cornell Lab of Ornithology, Ithaca, New York. May 2017.
Brotogeris versicolurus	5	Puerto Rico	PR	Barceloneta	PR-Barceloneta-Avenida Boca - 18.459x-66.536 - Jan 4, 2017 11:13 AM	18.4593	-66.5359	2017-01-04	4	1	2017	eBird - Stationary Count	Ebird	URN:CornellLabOfOrnithology:EBIRD:OBS454277661	eBird Basic Dataset. Version: EBD_relMay-2017. Cornell Lab of Ornithology, Ithaca, New York. May 2017.
Brotogeris versicolurus	5	Puerto Rico	PR	Barceloneta	PR-Barceloneta-Avenida Boca - 18.459x-66.536 - Jan 4, 2017 11:13 AM	18.4593	-66.5359	2017-01-04	4	1	2017	eBird - Stationary Count	Ebird	URN:CornellLabOfOrnithology:EBIRD:OBS454276294	eBird Basic Dataset. Version: EBD_relMay-2017. Cornell Lab of Ornithology, Ithaca, New York. May 2017.
Brotogeris versicolurus	2	Puerto Rico	PR	Barceloneta	South Barceloneta	18.4431	-66.5446	2017-03-21	21	3	2017	eBird - Traveling Count	Ebird	URN:CornellLabOfOrnithology:EBIRD:OBS512562288	eBird Basic Dataset. Version: EBD_relMay-2017. Cornell Lab of Ornithology, Ithaca, New York. May 2017.
Brotogeris versicolurus	2	Puerto Rico	PR	Barceloneta	South Barceloneta	18.4431	-66.5446	2017-03-21	21	3	2017	eBird - Traveling Count	Ebird	URN:CornellLabOfOrnithology:EBIRD:OBS477333752	eBird Basic Dataset. Version: EBD_relMay-2017. Cornell Lab of Ornithology, Ithaca, New York. May 2017.
Brotogeris versicolurus	2	Puerto Rico	PR	Barceloneta	South Barceloneta	18.4431	-66.5446	2017-03-21	21	3	2017	eBird - Traveling Count	Ebird	URN:CornellLabOfOrnithology:EBIRD:OBS486030308	eBird Basic Dataset. Version: EBD_relMay-2017. Cornell Lab of Ornithology, Ithaca, New York. May 2017.
Brotogeris versicolurus	2	Puerto Rico	PR	Barceloneta	Plaza De Barceloneta	18.4547	-66.5387	2017-06-29	29	6	2017	eBird - Stationary Count	Ebird	URN:CornellLabOfOrnithology:EBIRD:OBS514824408	eBird Basic Dataset. Version: EBD_relMay-2017. Cornell Lab of Ornithology, Ithaca, New York. May 2017.
Brotogeris versicolurus	3	Puerto Rico	PR	Barceloneta	La Boca, Barceloneta	18.4809	-66.5343	2017-07-16	16	7	2017	eBird - Traveling Count	Ebird	URN:CornellLabOfOrnithology:EBIRD:OBS518980992	eBird Basic Dataset. Version: EBD_relMay-2017. Cornell Lab of Ornithology, Ithaca, New York. May 2017.
Brotogeris versicolurus	80	Puerto Rico	PR	BayamÃŒ_n	Tintillo	18.4022	-66.1282	1997-12-17	17	12	1997	eBird - Casual Observation	Ebird	URN:CornellLabOfOrnithology:EBIRD:OBS71762682	eBird Basic Dataset. Version: EBD_relMay-2017. Cornell Lab of Ornithology, Ithaca, New York. May 2017.
Brotogeris versicolurus	24	Puerto Rico	PR	BayamÃŒ_n	Tintillo	18.4022	-66.1282	1998-10-16	16	10	1998	eBird - Casual Observation	Ebird	URN:CornellLabOfOrnithology:EBIRD:OBS142124434	eBird Basic Dataset. Version: EBD_relMay-2017. Cornell Lab of Ornithology, Ithaca, New York. May 2017.
Brotogeris versicolurus	2	Puerto Rico	PR	BayamÃŒ_n	Parque Nacional Julio E Monagas	18.4172	-66.1462	2001-08-23	23	8	2001	eBird - Traveling Count	Ebird	URN:CornellLabOfOrnithology:EBIRD:OBS266261760	eBird Basic Dataset. Version: EBD_relMay-2017. Cornell Lab of Ornithology, Ithaca, New York. May 2017.
Brotogeris versicolurus	2	Puerto Rico	PR	BayamÃŒ_n	El Barrilito	18.413	-66.1488	2002-02-15	15	2	2002	eBird - Exhaustive Area Count	Ebird	URN:CornellLabOfOrnithology:EBIRD:OBS112473585	eBird Basic Dataset. Version: EBD_relMay-2017. Cornell Lab of Ornithology, Ithaca, New York. May 2017.
Brotogeris versicolurus	NA	Puerto Rico	PR	BayamÃŒ_n	PN Julio Enrique Monaga	18.4064	-66.1373	2003-05-22	22	5	2003	eBird - Exhaustive Area Count	Ebird	URN:CornellLabOfOrnithology:EBIRD:OBS110908457	eBird Basic Dataset. Version: EBD_relMay-2017. Cornell Lab of Ornithology, Ithaca, New York. May 2017.
Brotogeris versicolurus	NA	Puerto Rico	PR	BayamÃŒ_n	PN Julio Enrique Monaga	18.4064	-66.1373	2003-06-22	22	6	2003	eBird - Traveling Count	Ebird	URN:CornellLabOfOrnithology:EBIRD:OBS170550774	eBird Basic Dataset. Version: EBD_relMay-2017. Cornell Lab of Ornithology, Ithaca, New York. May 2017.
Brotogeris versicolurus	1	Puerto Rico	PR	BayamÃŒ_n	PN Julio Enrique Monaga	18.4064	-66.1373	2003-10-04	4	10	2003	eBird - Casual Observation	Ebird	URN:CornellLabOfOrnithology:EBIRD:OBS71484814	eBird Basic Dataset. Version: EBD_relMay-2017. Cornell Lab of Ornithology, Ithaca, New York. May 2017.
Brotogeris versicolurus	NA	Puerto Rico	PR	BayamÃŒ_n	PN Julio Enrique Monaga	18.4064	-66.1373	2004-02-28	28	2	2004	eBird - Exhaustive Area Count	Ebird	URN:CornellLabOfOrnithology:EBIRD:OBS108645379	eBird Basic Dataset. Version: EBD_relMay-2017. Cornell Lab of Ornithology, Ithaca, New York. May 2017.
Brotogeris versicolurus	30	Puerto Rico	PR	BayamÃŒ_n	Puerto Rico-San Juan area	18.4034	-66.1329	2005-07-12	12	7	2005	eBird - Casual Observation	Ebird	URN:CornellLabOfOrnithology:EBIRD:OBS217150099	eBird Basic Dataset. Version: EBD_relMay-2017. Cornell Lab of Ornithology, Ithaca, New York. May 2017.
Brotogeris versicolurus	NA	Puerto Rico	PR	BayamÃŒ_n	PN Julio Enrique Monaga	18.4064	-66.1373	2005-07-18	18	7	2005	eBird - Traveling Count	Ebird	URN:CornellLabOfOrnithology:EBIRD:OBS142287996	eBird Basic Dataset. Version: EBD_relMay-2017. Cornell Lab of Ornithology, Ithaca, New York. May 2017.
Brotogeris versicolurus	2	Puerto Rico	PR	BayamÃŒ_n	PN Julio Enrique Monaga	18.4064	-66.1373	2006-08-21	21	8	2006	eBird - Casual Observation	Ebird	URN:CornellLabOfOrnithology:EBIRD:OBS33183649	eBird Basic Dataset. Version: EBD_relMay-2017. Cornell Lab of Ornithology, Ithaca, New York. May 2017.
Brotogeris versicolurus	9	Puerto Rico	PR	BayamÃŒ_n	PN Julio Enrique Monaga	18.4064	-66.1373	2006-09-04	4	9	2006	eBird - Casual Observation	Ebird	URN:CornellLabOfOrnithology:EBIRD:OBS33491472	eBird Basic Dataset. Version: EBD_relMay-2017. Cornell Lab of Ornithology, Ithaca, New York. May 2017.
Brotogeris versicolurus	2	Puerto Rico	PR	BayamÃŒ_n	PN Julio Enrique Monaga	18.4064	-66.1373	2006-09-04	4	9	2006	eBird - Casual Observation	Ebird	URN:CornellLabOfOrnithology:EBIRD:OBS33709523	eBird Basic Dataset. Version: EBD_relMay-2017. Cornell Lab of Ornithology, Ithaca, New York. May 2017.
Brotogeris versicolurus	9	Puerto Rico	PR	BayamÃŒ_n	PN Julio Enrique Monaga	18.4064	-66.1373	2006-09-04	4	9	2006	eBird - Casual Observation	Ebird	URN:CornellLabOfOrnithology:EBIRD:OBS33384369	eBird Basic Dataset. Version: EBD_relMay-2017. Cornell Lab of Ornithology, Ithaca, New York. May 2017.
Brotogeris versicolurus	54	Puerto Rico	PR	BayamÃŒ_n	PN Julio Enrique Monaga	18.4064	-66.1373	2006-09-17	17	9	2006	eBird - Casual Observation	Ebird	URN:CornellLabOfOrnithology:EBIRD:OBS33676609	eBird Basic Dataset. Version: EBD_relMay-2017. Cornell Lab of Ornithology, Ithaca, New York. May 2017.
Brotogeris versicolurus	60	Puerto Rico	PR	BayamÃŒ_n	Bayamon	18.3966	-66.1553	2006-09-08	8	9	2006	eBird - Traveling Count	Ebird	URN:CornellLabOfOrnithology:EBIRD:OBS35987776	eBird Basic Dataset. Version: EBD_relMay-2017. Cornell Lab of Ornithology, Ithaca, New York. May 2017.
Brotogeris versicolurus	25	Puerto Rico	PR	BayamÃŒ_n	PN Julio Enrique Monaga	18.4064	-66.1373	2006-10-22	22	10	2006	eBird - Casual Observation	Ebird	URN:CornellLabOfOrnithology:EBIRD:OBS34084877	eBird Basic Dataset. Version: EBD_relMay-2017. Cornell Lab of Ornithology, Ithaca, New York. May 2017.
Brotogeris versicolurus	4	Puerto Rico	PR	BayamÃŒ_n	PN Julio Enrique Monaga	18.4064	-66.1373	2006-10-22	22	10	2006	eBird - Casual Observation	Ebird	URN:CornellLabOfOrnithology:EBIRD:OBS34108706	eBird Basic Dataset. Version: EBD_relMay-2017. Cornell Lab of Ornithology, Ithaca, New York. May 2017.
Brotogeris versicolurus	19	Puerto Rico	PR	BayamÃŒ_n	PN Julio Enrique Monaga	18.4064	-66.1373	2006-12-12	12	12	2006	eBird - Casual Observation	Ebird	URN:CornellLabOfOrnithology:EBIRD:OBS35989536	eBird Basic Dataset. Version: EBD_relMay-2017. Cornell Lab of Ornithology, Ithaca, New York. May 2017.
Brotogeris versicolurus	19	Puerto Rico	PR	BayamÃŒ_n	PN Julio Enrique Monaga	18.4064	-66.1373	2006-12-10	10	12	2006	eBird - Casual Observation	Ebird	URN:CornellLabOfOrnithology:EBIRD:OBS35485083	eBird Basic Dataset. Version: EBD_relMay-2017. Cornell Lab of Ornithology, Ithaca, New York. May 2017.
Brotogeris versicolurus	2	Puerto Rico	PR	BayamÃŒ_n	Bayamon	18.3966	-66.1553	2007-01-24	24	1	2007	eBird - Casual Observation	Ebird	URN:CornellLabOfOrnithology:EBIRD:OBS36354222	eBird Basic Dataset. Version: EBD_relMay-2017. Cornell Lab of Ornithology, Ithaca, New York. May 2017.
Brotogeris versicolurus	4	Puerto Rico	PR	BayamÃŒ_n	Bayamon	18.3966	-66.1553	2007-02-01	1	2	2007	eBird - Stationary Count	Ebird	URN:CornellLabOfOrnithology:EBIRD:OBS36558542	eBird Basic Dataset. Version: EBD_relMay-2017. Cornell Lab of Ornithology, Ithaca, New York. May 2017.
Brotogeris versicolurus	1	Puerto Rico	PR	BayamÃŒ_n	Paseo Lineal de Bayamon	18.4174	-66.1562	2007-03-11	11	3	2007	eBird - Casual Observation	Ebird	URN:CornellLabOfOrnithology:EBIRD:OBS39633152	eBird Basic Dataset. Version: EBD_relMay-2017. Cornell Lab of Ornithology, Ithaca, New York. May 2017.
Brotogeris versicolurus	27	Puerto Rico	PR	BayamÃŒ_n	PN Julio Enrique Monaga	18.4064	-66.1373	2007-03-25	25	3	2007	eBird - Casual Observation	Ebird	URN:CornellLabOfOrnithology:EBIRD:OBS40292492	eBird Basic Dataset. Version: EBD_relMay-2017. Cornell Lab of Ornithology, Ithaca, New York. May 2017.
Brotogeris versicolurus	1	Puerto Rico	PR	BayamÃŒ_n	Paseo Lineal de Bayamon	18.4174	-66.1562	2007-03-11	11	3	2007	eBird - Casual Observation	Ebird	URN:CornellLabOfOrnithology:EBIRD:OBS49953269	eBird Basic Dataset. Version: EBD_relMay-2017. Cornell Lab of Ornithology, Ithaca, New York. May 2017.
Brotogeris versicolurus	NA	Puerto Rico	PR	BayamÃŒ_n	PN Julio Enrique Monaga	18.4064	-66.1373	2007-04-22	22	4	2007	eBird - Casual Observation	Ebird	URN:CornellLabOfOrnithology:EBIRD:OBS40792759	eBird Basic Dataset. Version: EBD_relMay-2017. Cornell Lab of Ornithology, Ithaca, New York. May 2017.
Brotogeris versicolurus	13	Puerto Rico	PR	BayamÃŒ_n	PN Julio Enrique Monaga	18.4064	-66.1373	2007-07-26	26	7	2007	eBird - Casual Observation	Ebird	URN:CornellLabOfOrnithology:EBIRD:OBS42610424	eBird Basic Dataset. Version: EBD_relMay-2017. Cornell Lab of Ornithology, Ithaca, New York. May 2017.
Brotogeris versicolurus	13	Puerto Rico	PR	BayamÃŒ_n	PN Julio Enrique Monaga	18.4064	-66.1373	2007-07-26	26	7	2007	eBird - Casual Observation	Ebird	URN:CornellLabOfOrnithology:EBIRD:OBS42610403	eBird Basic Dataset. Version: EBD_relMay-2017. Cornell Lab of Ornithology, Ithaca, New York. May 2017.
Brotogeris versicolurus	20	Puerto Rico	PR	BayamÃŒ_n	PN Julio Enrique Monaga	18.4064	-66.1373	2007-07-04	4	7	2007	eBird - Traveling Count	Ebird	URN:CornellLabOfOrnithology:EBIRD:OBS171965611	eBird Basic Dataset. Version: EBD_relMay-2017. Cornell Lab of Ornithology, Ithaca, New York. May 2017.
Brotogeris versicolurus	13	Puerto Rico	PR	BayamÃŒ_n	PN Julio Enrique Monaga	18.4064	-66.1373	2007-07-26	26	7	2007	eBird - Traveling Count	Ebird	URN:CornellLabOfOrnithology:EBIRD:OBS42610382	eBird Basic Dataset. Version: EBD_relMay-2017. Cornell Lab of Ornithology, Ithaca, New York. May 2017.
Brotogeris versicolurus	80	Puerto Rico	PR	BayamÃŒ_n	PN Julio Enrique Monaga	18.4064	-66.1373	2007-11-08	8	11	2007	eBird - Casual Observation	Ebird	URN:CornellLabOfOrnithology:EBIRD:OBS44626100	eBird Basic Dataset. Version: EBD_relMay-2017. Cornell Lab of Ornithology, Ithaca, New York. May 2017.
Brotogeris versicolurus	8	Puerto Rico	PR	BayamÃŒ_n	PN Julio Enrique Monaga	18.4064	-66.1373	2007-11-10	10	11	2007	eBird - Casual Observation	Ebird	URN:CornellLabOfOrnithology:EBIRD:OBS44910353	eBird Basic Dataset. Version: EBD_relMay-2017. Cornell Lab of Ornithology, Ithaca, New York. May 2017.
Brotogeris versicolurus	15	Puerto Rico	PR	BayamÃŒ_n	PN Julio Enrique Monaga	18.4064	-66.1373	2007-11-05	5	11	2007	eBird - Casual Observation	Ebird	URN:CornellLabOfOrnithology:EBIRD:OBS44565785	eBird Basic Dataset. Version: EBD_relMay-2017. Cornell Lab of Ornithology, Ithaca, New York. May 2017.
Brotogeris versicolurus	10	Puerto Rico	PR	BayamÃŒ_n	PN Julio Enrique Monaga	18.4064	-66.1373	2007-11-23	23	11	2007	eBird - Casual Observation	Ebird	URN:CornellLabOfOrnithology:EBIRD:OBS45301693	eBird Basic Dataset. Version: EBD_relMay-2017. Cornell Lab of Ornithology, Ithaca, New York. May 2017.
Brotogeris versicolurus	6	Puerto Rico	PR	BayamÃŒ_n	PN Julio Enrique Monaga	18.4064	-66.1373	2007-11-25	25	11	2007	eBird - Casual Observation	Ebird	URN:CornellLabOfOrnithology:EBIRD:OBS45333744	eBird Basic Dataset. Version: EBD_relMay-2017. Cornell Lab of Ornithology, Ithaca, New York. May 2017.
Brotogeris versicolurus	5	Puerto Rico	PR	BayamÃŒ_n	PN Julio Enrique Monaga	18.4064	-66.1373	2007-11-07	7	11	2007	eBird - Casual Observation	Ebird	URN:CornellLabOfOrnithology:EBIRD:OBS44614066	eBird Basic Dataset. Version: EBD_relMay-2017. Cornell Lab of Ornithology, Ithaca, New York. May 2017.
Brotogeris versicolurus	6	Puerto Rico	PR	BayamÃŒ_n	PN Julio Enrique Monaga	18.4064	-66.1373	2007-11-15	15	11	2007	eBird - Casual Observation	Ebird	URN:CornellLabOfOrnithology:EBIRD:OBS45086272	eBird Basic Dataset. Version: EBD_relMay-2017. Cornell Lab of Ornithology, Ithaca, New York. May 2017.
Brotogeris versicolurus	15	Puerto Rico	PR	BayamÃŒ_n	PN Julio Enrique Monaga	18.4064	-66.1373	2007-12-21	21	12	2007	eBird - Casual Observation	Ebird	URN:CornellLabOfOrnithology:EBIRD:OBS46293271	eBird Basic Dataset. Version: EBD_relMay-2017. Cornell Lab of Ornithology, Ithaca, New York. May 2017.
Brotogeris versicolurus	10	Puerto Rico	PR	BayamÃŒ_n	PN Julio Enrique Monaga	18.4064	-66.1373	2007-12-26	26	12	2007	eBird - Casual Observation	Ebird	URN:CornellLabOfOrnithology:EBIRD:OBS46313828	eBird Basic Dataset. Version: EBD_relMay-2017. Cornell Lab of Ornithology, Ithaca, New York. May 2017.
Brotogeris versicolurus	3	Puerto Rico	PR	BayamÃŒ_n	PN Julio Enrique Monaga	18.4064	-66.1373	2007-12-07	7	12	2007	eBird - Casual Observation	Ebird	URN:CornellLabOfOrnithology:EBIRD:OBS45714848	eBird Basic Dataset. Version: EBD_relMay-2017. Cornell Lab of Ornithology, Ithaca, New York. May 2017.
Brotogeris versicolurus	2	Puerto Rico	PR	BayamÃŒ_n	PN Julio Enrique Monaga	18.4064	-66.1373	2007-12-06	6	12	2007	eBird - Casual Observation	Ebird	URN:CornellLabOfOrnithology:EBIRD:OBS45691000	eBird Basic Dataset. Version: EBD_relMay-2017. Cornell Lab of Ornithology, Ithaca, New York. May 2017.
Brotogeris versicolurus	20	Puerto Rico	PR	BayamÃŒ_n	PN Julio Enrique Monaga	18.4064	-66.1373	2007-12-20	20	12	2007	eBird - Casual Observation	Ebird	URN:CornellLabOfOrnithology:EBIRD:OBS54253446	eBird Basic Dataset. Version: EBD_relMay-2017. Cornell Lab of Ornithology, Ithaca, New York. May 2017.
Brotogeris versicolurus	11	Puerto Rico	PR	BayamÃŒ_n	PN Julio Enrique Monaga	18.4064	-66.1373	2007-12-27	27	12	2007	eBird - Casual Observation	Ebird	URN:CornellLabOfOrnithology:EBIRD:OBS46341261	eBird Basic Dataset. Version: EBD_relMay-2017. Cornell Lab of Ornithology, Ithaca, New York. May 2017.
Brotogeris versicolurus	4	Puerto Rico	PR	BayamÃŒ_n	PN Julio Enrique Monaga	18.4064	-66.1373	2008-01-08	8	1	2008	eBird - Casual Observation	Ebird	URN:CornellLabOfOrnithology:EBIRD:OBS46879461	eBird Basic Dataset. Version: EBD_relMay-2017. Cornell Lab of Ornithology, Ithaca, New York. May 2017.
Brotogeris versicolurus	2	Puerto Rico	PR	BayamÃŒ_n	PN Julio Enrique Monaga	18.4064	-66.1373	2008-01-10	10	1	2008	eBird - Casual Observation	Ebird	URN:CornellLabOfOrnithology:EBIRD:OBS46904530	eBird Basic Dataset. Version: EBD_relMay-2017. Cornell Lab of Ornithology, Ithaca, New York. May 2017.
Brotogeris versicolurus	4	Puerto Rico	PR	BayamÃŒ_n	PN Julio Enrique Monaga	18.4064	-66.1373	2008-01-23	23	1	2008	eBird - Casual Observation	Ebird	URN:CornellLabOfOrnithology:EBIRD:OBS47339489	eBird Basic Dataset. Version: EBD_relMay-2017. Cornell Lab of Ornithology, Ithaca, New York. May 2017.
Brotogeris versicolurus	6	Puerto Rico	PR	BayamÃŒ_n	PN Julio Enrique Monaga	18.4064	-66.1373	2008-01-02	2	1	2008	eBird - Casual Observation	Ebird	URN:CornellLabOfOrnithology:EBIRD:OBS46568333	eBird Basic Dataset. Version: EBD_relMay-2017. Cornell Lab of Ornithology, Ithaca, New York. May 2017.
Brotogeris versicolurus	3	Puerto Rico	PR	BayamÃŒ_n	PN Julio Enrique Monaga	18.4064	-66.1373	2008-01-30	30	1	2008	eBird - Casual Observation	Ebird	URN:CornellLabOfOrnithology:EBIRD:OBS47595544	eBird Basic Dataset. Version: EBD_relMay-2017. Cornell Lab of Ornithology, Ithaca, New York. May 2017.
Brotogeris versicolurus	2	Puerto Rico	PR	BayamÃŒ_n	PN Julio Enrique Monaga	18.4064	-66.1373	2008-02-25	25	2	2008	eBird - Casual Observation	Ebird	URN:CornellLabOfOrnithology:EBIRD:OBS50234068	eBird Basic Dataset. Version: EBD_relMay-2017. Cornell Lab of Ornithology, Ithaca, New York. May 2017.
Brotogeris versicolurus	3	Puerto Rico	PR	BayamÃŒ_n	PN Julio Enrique Monaga	18.4064	-66.1373	2008-02-08	8	2	2008	eBird - Casual Observation	Ebird	URN:CornellLabOfOrnithology:EBIRD:OBS47963232	eBird Basic Dataset. Version: EBD_relMay-2017. Cornell Lab of Ornithology, Ithaca, New York. May 2017.
Brotogeris versicolurus	NA	Puerto Rico	PR	BayamÃŒ_n	Fort Buchanan Lake	18.4137	-66.1232	2008-02-19	19	2	2008	Historical	Ebird	URN:CornellLabOfOrnithology:EBIRD:OBS366505950	eBird Basic Dataset. Version: EBD_relMay-2017. Cornell Lab of Ornithology, Ithaca, New York. May 2017.
Brotogeris versicolurus	NA	Puerto Rico	PR	BayamÃŒ_n	Parque de Las Ciencias Bayamon	18.4132	-66.1621	2008-03-03	3	3	2008	eBird - Stationary Count	Ebird	URN:CornellLabOfOrnithology:EBIRD:OBS81596711	eBird Basic Dataset. Version: EBD_relMay-2017. Cornell Lab of Ornithology, Ithaca, New York. May 2017.
Brotogeris versicolurus	2	Puerto Rico	PR	BayamÃŒ_n	PN Julio Enrique Monaga	18.4064	-66.1373	2008-03-10	10	3	2008	eBird - Casual Observation	Ebird	URN:CornellLabOfOrnithology:EBIRD:OBS50911051	eBird Basic Dataset. Version: EBD_relMay-2017. Cornell Lab of Ornithology, Ithaca, New York. May 2017.
Brotogeris versicolurus	30	Puerto Rico	PR	BayamÃŒ_n	PN Julio Enrique Monaga	18.4064	-66.1373	2008-04-27	27	4	2008	eBird - Casual Observation	Ebird	URN:CornellLabOfOrnithology:EBIRD:OBS53291706	eBird Basic Dataset. Version: EBD_relMay-2017. Cornell Lab of Ornithology, Ithaca, New York. May 2017.
Brotogeris versicolurus	50	Puerto Rico	PR	BayamÃŒ_n	PN Julio Enrique Monaga	18.4064	-66.1373	2008-05-30	30	5	2008	eBird - Casual Observation	Ebird	URN:CornellLabOfOrnithology:EBIRD:OBS54437092	eBird Basic Dataset. Version: EBD_relMay-2017. Cornell Lab of Ornithology, Ithaca, New York. May 2017.
Brotogeris versicolurus	6	Puerto Rico	PR	BayamÃŒ_n	Charca de la Goya	18.4124	-66.1418	2008-05-30	30	5	2008	eBird - Casual Observation	Ebird	URN:CornellLabOfOrnithology:EBIRD:OBS54437237	eBird Basic Dataset. Version: EBD_relMay-2017. Cornell Lab of Ornithology, Ithaca, New York. May 2017.
Brotogeris versicolurus	60	Puerto Rico	PR	BayamÃŒ_n	PN Julio Enrique Monaga	18.4064	-66.1373	2008-05-14	14	5	2008	eBird - Stationary Count	Ebird	URN:CornellLabOfOrnithology:EBIRD:OBS53883871	eBird Basic Dataset. Version: EBD_relMay-2017. Cornell Lab of Ornithology, Ithaca, New York. May 2017.
Brotogeris versicolurus	10	Puerto Rico	PR	BayamÃŒ_n	PN Julio Enrique Monaga	18.4064	-66.1373	2008-05-18	18	5	2008	eBird - Casual Observation	Ebird	URN:CornellLabOfOrnithology:EBIRD:OBS53972108	eBird Basic Dataset. Version: EBD_relMay-2017. Cornell Lab of Ornithology, Ithaca, New York. May 2017.
Brotogeris versicolurus	30	Puerto Rico	PR	BayamÃŒ_n	PN Julio Enrique Monaga	18.4064	-66.1373	2008-05-28	28	5	2008	eBird - Casual Observation	Ebird	URN:CornellLabOfOrnithology:EBIRD:OBS54388145	eBird Basic Dataset. Version: EBD_relMay-2017. Cornell Lab of Ornithology, Ithaca, New York. May 2017.
Brotogeris versicolurus	40	Puerto Rico	PR	BayamÃŒ_n	PN Julio Enrique Monaga	18.4064	-66.1373	2008-05-29	29	5	2008	eBird - Casual Observation	Ebird	URN:CornellLabOfOrnithology:EBIRD:OBS54407347	eBird Basic Dataset. Version: EBD_relMay-2017. Cornell Lab of Ornithology, Ithaca, New York. May 2017.
Brotogeris versicolurus	40	Puerto Rico	PR	BayamÃŒ_n	Charca de la Goya	18.4124	-66.1418	2008-05-15	15	5	2008	eBird - Casual Observation	Ebird	URN:CornellLabOfOrnithology:EBIRD:OBS53884060	eBird Basic Dataset. Version: EBD_relMay-2017. Cornell Lab of Ornithology, Ithaca, New York. May 2017.
Brotogeris versicolurus	8	Puerto Rico	PR	BayamÃŒ_n	PN Julio Enrique Monaga	18.4064	-66.1373	2008-05-23	23	5	2008	eBird - Casual Observation	Ebird	URN:CornellLabOfOrnithology:EBIRD:OBS54185695	eBird Basic Dataset. Version: EBD_relMay-2017. Cornell Lab of Ornithology, Ithaca, New York. May 2017.
Brotogeris versicolurus	9	Puerto Rico	PR	BayamÃŒ_n	Charca de la Goya	18.4124	-66.1418	2008-05-20	20	5	2008	eBird - Casual Observation	Ebird	URN:CornellLabOfOrnithology:EBIRD:OBS54069483	eBird Basic Dataset. Version: EBD_relMay-2017. Cornell Lab of Ornithology, Ithaca, New York. May 2017.
Brotogeris versicolurus	15	Puerto Rico	PR	BayamÃŒ_n	PN Julio Enrique Monaga	18.4064	-66.1373	2008-05-21	21	5	2008	eBird - Casual Observation	Ebird	URN:CornellLabOfOrnithology:EBIRD:OBS54185318	eBird Basic Dataset. Version: EBD_relMay-2017. Cornell Lab of Ornithology, Ithaca, New York. May 2017.
Brotogeris versicolurus	20	Puerto Rico	PR	BayamÃŒ_n	PN Julio Enrique Monaga	18.4064	-66.1373	2008-05-27	27	5	2008	eBird - Casual Observation	Ebird	URN:CornellLabOfOrnithology:EBIRD:OBS54353649	eBird Basic Dataset. Version: EBD_relMay-2017. Cornell Lab of Ornithology, Ithaca, New York. May 2017.
Brotogeris versicolurus	6	Puerto Rico	PR	BayamÃŒ_n	PN Julio Enrique Monaga	18.4064	-66.1373	2008-05-05	5	5	2008	eBird - Casual Observation	Ebird	URN:CornellLabOfOrnithology:EBIRD:OBS53455072	eBird Basic Dataset. Version: EBD_relMay-2017. Cornell Lab of Ornithology, Ithaca, New York. May 2017.
Brotogeris versicolurus	6	Puerto Rico	PR	BayamÃŒ_n	PN Julio Enrique Monaga	18.4064	-66.1373	2008-05-26	26	5	2008	eBird - Casual Observation	Ebird	URN:CornellLabOfOrnithology:EBIRD:OBS54280006	eBird Basic Dataset. Version: EBD_relMay-2017. Cornell Lab of Ornithology, Ithaca, New York. May 2017.
Brotogeris versicolurus	8	Puerto Rico	PR	BayamÃŒ_n	PN Julio Enrique Monaga	18.4064	-66.1373	2008-05-19	19	5	2008	eBird - Stationary Count	Ebird	URN:CornellLabOfOrnithology:EBIRD:OBS54030565	eBird Basic Dataset. Version: EBD_relMay-2017. Cornell Lab of Ornithology, Ithaca, New York. May 2017.
Brotogeris versicolurus	10	Puerto Rico	PR	BayamÃŒ_n	PN Julio Enrique Monaga	18.4064	-66.1373	2008-05-15	15	5	2008	eBird - Stationary Count	Ebird	URN:CornellLabOfOrnithology:EBIRD:OBS53884162	eBird Basic Dataset. Version: EBD_relMay-2017. Cornell Lab of Ornithology, Ithaca, New York. May 2017.
Brotogeris versicolurus	2	Puerto Rico	PR	BayamÃŒ_n	Charca de la Goya	18.4124	-66.1418	2008-06-20	20	6	2008	eBird - Casual Observation	Ebird	URN:CornellLabOfOrnithology:EBIRD:OBS54985820	eBird Basic Dataset. Version: EBD_relMay-2017. Cornell Lab of Ornithology, Ithaca, New York. May 2017.
Brotogeris versicolurus	2	Puerto Rico	PR	BayamÃŒ_n	PN Julio Enrique Monaga	18.4064	-66.1373	2008-06-17	17	6	2008	eBird - Casual Observation	Ebird	URN:CornellLabOfOrnithology:EBIRD:OBS54925835	eBird Basic Dataset. Version: EBD_relMay-2017. Cornell Lab of Ornithology, Ithaca, New York. May 2017.
Brotogeris versicolurus	6	Puerto Rico	PR	BayamÃŒ_n	PN Julio Enrique Monaga	18.4064	-66.1373	2008-06-18	18	6	2008	eBird - Casual Observation	Ebird	URN:CornellLabOfOrnithology:EBIRD:OBS54954134	eBird Basic Dataset. Version: EBD_relMay-2017. Cornell Lab of Ornithology, Ithaca, New York. May 2017.
Brotogeris versicolurus	6	Puerto Rico	PR	BayamÃŒ_n	PN Julio Enrique Monaga	18.4064	-66.1373	2008-07-30	30	7	2008	eBird - Casual Observation	Ebird	URN:CornellLabOfOrnithology:EBIRD:OBS56132524	eBird Basic Dataset. Version: EBD_relMay-2017. Cornell Lab of Ornithology, Ithaca, New York. May 2017.
Brotogeris versicolurus	10	Puerto Rico	PR	BayamÃŒ_n	PN Julio Enrique Monaga	18.4064	-66.1373	2008-07-24	24	7	2008	eBird - Casual Observation	Ebird	URN:CornellLabOfOrnithology:EBIRD:OBS55927081	eBird Basic Dataset. Version: EBD_relMay-2017. Cornell Lab of Ornithology, Ithaca, New York. May 2017.
Brotogeris versicolurus	6	Puerto Rico	PR	BayamÃŒ_n	Charca de la Goya	18.4124	-66.1418	2008-07-24	24	7	2008	eBird - Casual Observation	Ebird	URN:CornellLabOfOrnithology:EBIRD:OBS55927071	eBird Basic Dataset. Version: EBD_relMay-2017. Cornell Lab of Ornithology, Ithaca, New York. May 2017.
Brotogeris versicolurus	10	Puerto Rico	PR	BayamÃŒ_n	PN Julio Enrique Monaga	18.4064	-66.1373	2008-07-23	23	7	2008	eBird - Casual Observation	Ebird	URN:CornellLabOfOrnithology:EBIRD:OBS55900539	eBird Basic Dataset. Version: EBD_relMay-2017. Cornell Lab of Ornithology, Ithaca, New York. May 2017.
Brotogeris versicolurus	3	Puerto Rico	PR	BayamÃŒ_n	Charca de la Goya	18.4124	-66.1418	2008-07-30	30	7	2008	eBird - Casual Observation	Ebird	URN:CornellLabOfOrnithology:EBIRD:OBS56132533	eBird Basic Dataset. Version: EBD_relMay-2017. Cornell Lab of Ornithology, Ithaca, New York. May 2017.
Brotogeris versicolurus	8	Puerto Rico	PR	BayamÃŒ_n	PN Julio Enrique Monaga	18.4064	-66.1373	2008-08-01	1	8	2008	eBird - Casual Observation	Ebird	URN:CornellLabOfOrnithology:EBIRD:OBS56167657	eBird Basic Dataset. Version: EBD_relMay-2017. Cornell Lab of Ornithology, Ithaca, New York. May 2017.
Brotogeris versicolurus	100	Puerto Rico	PR	BayamÃŒ_n	PN Julio Enrique Monaga	18.4064	-66.1373	2008-08-05	5	8	2008	eBird - Casual Observation	Ebird	URN:CornellLabOfOrnithology:EBIRD:OBS56267572	eBird Basic Dataset. Version: EBD_relMay-2017. Cornell Lab of Ornithology, Ithaca, New York. May 2017.
Brotogeris versicolurus	8	Puerto Rico	PR	BayamÃŒ_n	Charca de la Goya	18.4124	-66.1418	2008-08-07	7	8	2008	eBird - Casual Observation	Ebird	URN:CornellLabOfOrnithology:EBIRD:OBS56302913	eBird Basic Dataset. Version: EBD_relMay-2017. Cornell Lab of Ornithology, Ithaca, New York. May 2017.
Brotogeris versicolurus	15	Puerto Rico	PR	BayamÃŒ_n	PN Julio Enrique Monaga	18.4064	-66.1373	2008-08-06	6	8	2008	eBird - Casual Observation	Ebird	URN:CornellLabOfOrnithology:EBIRD:OBS56281944	eBird Basic Dataset. Version: EBD_relMay-2017. Cornell Lab of Ornithology, Ithaca, New York. May 2017.
Brotogeris versicolurus	10	Puerto Rico	PR	BayamÃŒ_n	PN Julio Enrique Monaga	18.4064	-66.1373	2008-08-07	7	8	2008	eBird - Casual Observation	Ebird	URN:CornellLabOfOrnithology:EBIRD:OBS56303118	eBird Basic Dataset. Version: EBD_relMay-2017. Cornell Lab of Ornithology, Ithaca, New York. May 2017.
Brotogeris versicolurus	5	Puerto Rico	PR	BayamÃŒ_n	Charca de la Goya	18.4124	-66.1418	2008-08-05	5	8	2008	eBird - Casual Observation	Ebird	URN:CornellLabOfOrnithology:EBIRD:OBS56267629	eBird Basic Dataset. Version: EBD_relMay-2017. Cornell Lab of Ornithology, Ithaca, New York. May 2017.
Brotogeris versicolurus	8	Puerto Rico	PR	BayamÃŒ_n	PN Julio Enrique Monaga	18.4064	-66.1373	2008-09-16	16	9	2008	eBird - Casual Observation	Ebird	URN:CornellLabOfOrnithology:EBIRD:OBS57398986	eBird Basic Dataset. Version: EBD_relMay-2017. Cornell Lab of Ornithology, Ithaca, New York. May 2017.
Brotogeris versicolurus	9	Puerto Rico	PR	BayamÃŒ_n	PN Julio Enrique Monaga	18.4064	-66.1373	2008-09-24	24	9	2008	eBird - Casual Observation	Ebird	URN:CornellLabOfOrnithology:EBIRD:OBS57537437	eBird Basic Dataset. Version: EBD_relMay-2017. Cornell Lab of Ornithology, Ithaca, New York. May 2017.
Brotogeris versicolurus	5	Puerto Rico	PR	BayamÃŒ_n	PN Julio Enrique Monaga	18.4064	-66.1373	2008-09-25	25	9	2008	eBird - Casual Observation	Ebird	URN:CornellLabOfOrnithology:EBIRD:OBS57537426	eBird Basic Dataset. Version: EBD_relMay-2017. Cornell Lab of Ornithology, Ithaca, New York. May 2017.
Brotogeris versicolurus	11	Puerto Rico	PR	BayamÃŒ_n	PN Julio Enrique Monaga	18.4064	-66.1373	2008-10-22	22	10	2008	eBird - Casual Observation	Ebird	URN:CornellLabOfOrnithology:EBIRD:OBS58181652	eBird Basic Dataset. Version: EBD_relMay-2017. Cornell Lab of Ornithology, Ithaca, New York. May 2017.
Brotogeris versicolurus	30	Puerto Rico	PR	BayamÃŒ_n	PN Julio Enrique Monaga	18.4064	-66.1373	2008-10-10	10	10	2008	eBird - Casual Observation	Ebird	URN:CornellLabOfOrnithology:EBIRD:OBS57887664	eBird Basic Dataset. Version: EBD_relMay-2017. Cornell Lab of Ornithology, Ithaca, New York. May 2017.
Brotogeris versicolurus	11	Puerto Rico	PR	BayamÃŒ_n	PN Julio Enrique Monaga	18.4064	-66.1373	2008-11-24	24	11	2008	eBird - Traveling Count	Ebird	URN:CornellLabOfOrnithology:EBIRD:OBS59281283	eBird Basic Dataset. Version: EBD_relMay-2017. Cornell Lab of Ornithology, Ithaca, New York. May 2017.
Brotogeris versicolurus	16	Puerto Rico	PR	BayamÃŒ_n	PN Julio Enrique Monaga	18.4064	-66.1373	2008-12-19	19	12	2008	eBird - Traveling Count	Ebird	URN:CornellLabOfOrnithology:EBIRD:OBS60238067	eBird Basic Dataset. Version: EBD_relMay-2017. Cornell Lab of Ornithology, Ithaca, New York. May 2017.
Brotogeris versicolurus	6	Puerto Rico	PR	BayamÃŒ_n	PN Julio Enrique Monaga	18.4064	-66.1373	2008-12-09	9	12	2008	eBird - Casual Observation	Ebird	URN:CornellLabOfOrnithology:EBIRD:OBS59946350	eBird Basic Dataset. Version: EBD_relMay-2017. Cornell Lab of Ornithology, Ithaca, New York. May 2017.
Brotogeris versicolurus	22	Puerto Rico	PR	BayamÃŒ_n	PN Julio Enrique Monaga	18.4064	-66.1373	2008-12-13	13	12	2008	eBird - Casual Observation	Ebird	URN:CornellLabOfOrnithology:EBIRD:OBS60001759	eBird Basic Dataset. Version: EBD_relMay-2017. Cornell Lab of Ornithology, Ithaca, New York. May 2017.
Brotogeris versicolurus	15	Puerto Rico	PR	BayamÃŒ_n	PN Julio Enrique Monaga	18.4064	-66.1373	2008-12-11	11	12	2008	eBird - Casual Observation	Ebird	URN:CornellLabOfOrnithology:EBIRD:OBS59946260	eBird Basic Dataset. Version: EBD_relMay-2017. Cornell Lab of Ornithology, Ithaca, New York. May 2017.
Brotogeris versicolurus	10	Puerto Rico	PR	BayamÃŒ_n	PN Julio Enrique Monaga	18.4064	-66.1373	2008-12-16	16	12	2008	eBird - Casual Observation	Ebird	URN:CornellLabOfOrnithology:EBIRD:OBS60119842	eBird Basic Dataset. Version: EBD_relMay-2017. Cornell Lab of Ornithology, Ithaca, New York. May 2017.
Brotogeris versicolurus	2	Puerto Rico	PR	BayamÃŒ_n	Charca de la Goya	18.4124	-66.1418	2009-01-02	2	1	2009	eBird - Stationary Count	Ebird	URN:CornellLabOfOrnithology:EBIRD:OBS60825252	eBird Basic Dataset. Version: EBD_relMay-2017. Cornell Lab of Ornithology, Ithaca, New York. May 2017.
Brotogeris versicolurus	14	Puerto Rico	PR	BayamÃŒ_n	PN Julio Enrique Monaga	18.4064	-66.1373	2009-02-05	5	2	2009	eBird - Casual Observation	Ebird	URN:CornellLabOfOrnithology:EBIRD:OBS62463581	eBird Basic Dataset. Version: EBD_relMay-2017. Cornell Lab of Ornithology, Ithaca, New York. May 2017.
Brotogeris versicolurus	2	Puerto Rico	PR	BayamÃŒ_n	PN Julio Enrique Monaga	18.4064	-66.1373	2009-03-12	12	3	2009	eBird - Traveling Count	Ebird	URN:CornellLabOfOrnithology:EBIRD:OBS66132367	eBird Basic Dataset. Version: EBD_relMay-2017. Cornell Lab of Ornithology, Ithaca, New York. May 2017.
Brotogeris versicolurus	3	Puerto Rico	PR	BayamÃŒ_n	PN Julio Enrique Monaga	18.4064	-66.1373	2009-04-29	29	4	2009	eBird - Casual Observation	Ebird	URN:CornellLabOfOrnithology:EBIRD:OBS69139916	eBird Basic Dataset. Version: EBD_relMay-2017. Cornell Lab of Ornithology, Ithaca, New York. May 2017.
Brotogeris versicolurus	30	Puerto Rico	PR	BayamÃŒ_n	PN Julio Enrique Monaga	18.4064	-66.1373	2009-04-21	21	4	2009	eBird - Casual Observation	Ebird	URN:CornellLabOfOrnithology:EBIRD:OBS68597486	eBird Basic Dataset. Version: EBD_relMay-2017. Cornell Lab of Ornithology, Ithaca, New York. May 2017.
Brotogeris versicolurus	8	Puerto Rico	PR	BayamÃŒ_n	PN Julio Enrique Monaga	18.4064	-66.1373	2009-04-23	23	4	2009	eBird - Traveling Count	Ebird	URN:CornellLabOfOrnithology:EBIRD:OBS68722656	eBird Basic Dataset. Version: EBD_relMay-2017. Cornell Lab of Ornithology, Ithaca, New York. May 2017.
Brotogeris versicolurus	30	Puerto Rico	PR	BayamÃŒ_n	PN Julio Enrique Monaga	18.4064	-66.1373	2009-04-15	15	4	2009	eBird - Casual Observation	Ebird	URN:CornellLabOfOrnithology:EBIRD:OBS68231174	eBird Basic Dataset. Version: EBD_relMay-2017. Cornell Lab of Ornithology, Ithaca, New York. May 2017.
Brotogeris versicolurus	4	Puerto Rico	PR	BayamÃŒ_n	PN Julio Enrique Monaga	18.4064	-66.1373	2009-05-05	5	5	2009	eBird - Casual Observation	Ebird	URN:CornellLabOfOrnithology:EBIRD:OBS69540707	eBird Basic Dataset. Version: EBD_relMay-2017. Cornell Lab of Ornithology, Ithaca, New York. May 2017.
Brotogeris versicolurus	50	Puerto Rico	PR	BayamÃŒ_n	Charca de la Goya	18.4124	-66.1418	2009-05-14	14	5	2009	eBird - Stationary Count	Ebird	URN:CornellLabOfOrnithology:EBIRD:OBS70076102	eBird Basic Dataset. Version: EBD_relMay-2017. Cornell Lab of Ornithology, Ithaca, New York. May 2017.
Brotogeris versicolurus	65	Puerto Rico	PR	BayamÃŒ_n	PN Julio Enrique Monaga	18.4064	-66.1373	2009-05-14	14	5	2009	eBird - Casual Observation	Ebird	URN:CornellLabOfOrnithology:EBIRD:OBS70076046	eBird Basic Dataset. Version: EBD_relMay-2017. Cornell Lab of Ornithology, Ithaca, New York. May 2017.
Brotogeris versicolurus	9	Puerto Rico	PR	BayamÃŒ_n	Charca de la Goya	18.4124	-66.1418	2009-06-08	8	6	2009	eBird - Casual Observation	Ebird	URN:CornellLabOfOrnithology:EBIRD:OBS71487364	eBird Basic Dataset. Version: EBD_relMay-2017. Cornell Lab of Ornithology, Ithaca, New York. May 2017.
Brotogeris versicolurus	3	Puerto Rico	PR	BayamÃŒ_n	PN Julio Enrique Monaga	18.4064	-66.1373	2009-06-06	6	6	2009	eBird - Traveling Count	Ebird	URN:CornellLabOfOrnithology:EBIRD:OBS71349832	eBird Basic Dataset. Version: EBD_relMay-2017. Cornell Lab of Ornithology, Ithaca, New York. May 2017.
Brotogeris versicolurus	6	Puerto Rico	PR	BayamÃŒ_n	PN Julio Enrique Monaga	18.4064	-66.1373	2009-06-24	24	6	2009	eBird - Casual Observation	Ebird	URN:CornellLabOfOrnithology:EBIRD:OBS72063305	eBird Basic Dataset. Version: EBD_relMay-2017. Cornell Lab of Ornithology, Ithaca, New York. May 2017.
Brotogeris versicolurus	9	Puerto Rico	PR	BayamÃŒ_n	PN Julio Enrique Monaga	18.4064	-66.1373	2009-06-29	29	6	2009	eBird - Traveling Count	Ebird	URN:CornellLabOfOrnithology:EBIRD:OBS72232877	eBird Basic Dataset. Version: EBD_relMay-2017. Cornell Lab of Ornithology, Ithaca, New York. May 2017.
Brotogeris versicolurus	10	Puerto Rico	PR	BayamÃŒ_n	PN Julio Enrique Monaga	18.4064	-66.1373	2009-06-26	26	6	2009	eBird - Casual Observation	Ebird	URN:CornellLabOfOrnithology:EBIRD:OBS72120559	eBird Basic Dataset. Version: EBD_relMay-2017. Cornell Lab of Ornithology, Ithaca, New York. May 2017.
Brotogeris versicolurus	6	Puerto Rico	PR	BayamÃŒ_n	PN Julio Enrique Monaga	18.4064	-66.1373	2009-07-20	20	7	2009	eBird - Stationary Count	Ebird	URN:CornellLabOfOrnithology:EBIRD:OBS72989054	eBird Basic Dataset. Version: EBD_relMay-2017. Cornell Lab of Ornithology, Ithaca, New York. May 2017.
Brotogeris versicolurus	11	Puerto Rico	PR	BayamÃŒ_n	PN Julio Enrique Monaga	18.4064	-66.1373	2009-07-02	2	7	2009	eBird - Casual Observation	Ebird	URN:CornellLabOfOrnithology:EBIRD:OBS72341346	eBird Basic Dataset. Version: EBD_relMay-2017. Cornell Lab of Ornithology, Ithaca, New York. May 2017.
Brotogeris versicolurus	14	Puerto Rico	PR	BayamÃŒ_n	PN Julio Enrique Monaga	18.4064	-66.1373	2009-07-01	1	7	2009	eBird - Traveling Count	Ebird	URN:CornellLabOfOrnithology:EBIRD:OBS72341314	eBird Basic Dataset. Version: EBD_relMay-2017. Cornell Lab of Ornithology, Ithaca, New York. May 2017.
Brotogeris versicolurus	NA	Puerto Rico	PR	BayamÃŒ_n	PN Julio Enrique Monaga	18.4064	-66.1373	2009-07-27	27	7	2009	eBird - Casual Observation	Ebird	URN:CornellLabOfOrnithology:EBIRD:OBS139462762	eBird Basic Dataset. Version: EBD_relMay-2017. Cornell Lab of Ornithology, Ithaca, New York. May 2017.
Brotogeris versicolurus	11	Puerto Rico	PR	BayamÃŒ_n	PN Julio Enrique Monaga	18.4064	-66.1373	2009-08-17	17	8	2009	eBird - Casual Observation	Ebird	URN:CornellLabOfOrnithology:EBIRD:OBS73932157	eBird Basic Dataset. Version: EBD_relMay-2017. Cornell Lab of Ornithology, Ithaca, New York. May 2017.
Brotogeris versicolurus	2	Puerto Rico	PR	BayamÃŒ_n	PN Julio Enrique Monaga	18.4064	-66.1373	2009-08-13	13	8	2009	eBird - Casual Observation	Ebird	URN:CornellLabOfOrnithology:EBIRD:OBS73752508	eBird Basic Dataset. Version: EBD_relMay-2017. Cornell Lab of Ornithology, Ithaca, New York. May 2017.
Brotogeris versicolurus	5	Puerto Rico	PR	BayamÃŒ_n	PN Julio Enrique Monaga	18.4064	-66.1373	2009-09-28	28	9	2009	eBird - Casual Observation	Ebird	URN:CornellLabOfOrnithology:EBIRD:OBS75508178	eBird Basic Dataset. Version: EBD_relMay-2017. Cornell Lab of Ornithology, Ithaca, New York. May 2017.
Brotogeris versicolurus	4	Puerto Rico	PR	BayamÃŒ_n	PN Julio Enrique Monaga	18.4064	-66.1373	2009-09-29	29	9	2009	eBird - Casual Observation	Ebird	URN:CornellLabOfOrnithology:EBIRD:OBS75534910	eBird Basic Dataset. Version: EBD_relMay-2017. Cornell Lab of Ornithology, Ithaca, New York. May 2017.
Brotogeris versicolurus	4	Puerto Rico	PR	BayamÃŒ_n	PN Julio Enrique Monaga	18.4064	-66.1373	2009-09-29	29	9	2009	eBird - Casual Observation	Ebird	URN:CornellLabOfOrnithology:EBIRD:OBS75534846	eBird Basic Dataset. Version: EBD_relMay-2017. Cornell Lab of Ornithology, Ithaca, New York. May 2017.
Brotogeris versicolurus	4	Puerto Rico	PR	BayamÃŒ_n	PN Julio Enrique Monaga	18.4064	-66.1373	2009-10-19	19	10	2009	eBird - Casual Observation	Ebird	URN:CornellLabOfOrnithology:EBIRD:OBS76580402	eBird Basic Dataset. Version: EBD_relMay-2017. Cornell Lab of Ornithology, Ithaca, New York. May 2017.
Brotogeris versicolurus	15	Puerto Rico	PR	BayamÃŒ_n	PN Julio Enrique Monaga	18.4064	-66.1373	2009-11-10	10	11	2009	eBird - Casual Observation	Ebird	URN:CornellLabOfOrnithology:EBIRD:OBS77490591	eBird Basic Dataset. Version: EBD_relMay-2017. Cornell Lab of Ornithology, Ithaca, New York. May 2017.
Brotogeris versicolurus	6	Puerto Rico	PR	BayamÃŒ_n	PN Julio Enrique Monaga	18.4064	-66.1373	2009-11-25	25	11	2009	eBird - Casual Observation	Ebird	URN:CornellLabOfOrnithology:EBIRD:OBS78306181	eBird Basic Dataset. Version: EBD_relMay-2017. Cornell Lab of Ornithology, Ithaca, New York. May 2017.
Brotogeris versicolurus	30	Puerto Rico	PR	BayamÃŒ_n	PN Julio Enrique Monaga	18.4064	-66.1373	2009-11-03	3	11	2009	eBird - Stationary Count	Ebird	URN:CornellLabOfOrnithology:EBIRD:OBS77259593	eBird Basic Dataset. Version: EBD_relMay-2017. Cornell Lab of Ornithology, Ithaca, New York. May 2017.
Brotogeris versicolurus	11	Puerto Rico	PR	BayamÃŒ_n	PN Julio Enrique Monaga	18.4064	-66.1373	2009-11-05	5	11	2009	eBird - Casual Observation	Ebird	URN:CornellLabOfOrnithology:EBIRD:OBS77305067	eBird Basic Dataset. Version: EBD_relMay-2017. Cornell Lab of Ornithology, Ithaca, New York. May 2017.
Brotogeris versicolurus	6	Puerto Rico	PR	BayamÃŒ_n	PN Julio Enrique Monaga	18.4064	-66.1373	2009-11-13	13	11	2009	eBird - Casual Observation	Ebird	URN:CornellLabOfOrnithology:EBIRD:OBS77596986	eBird Basic Dataset. Version: EBD_relMay-2017. Cornell Lab of Ornithology, Ithaca, New York. May 2017.
Brotogeris versicolurus	30	Puerto Rico	PR	BayamÃŒ_n	PN Julio Enrique Monaga	18.4064	-66.1373	2009-11-24	24	11	2009	eBird - Casual Observation	Ebird	URN:CornellLabOfOrnithology:EBIRD:OBS78252499	eBird Basic Dataset. Version: EBD_relMay-2017. Cornell Lab of Ornithology, Ithaca, New York. May 2017.
Brotogeris versicolurus	9	Puerto Rico	PR	BayamÃŒ_n	PN Julio Enrique Monaga	18.4064	-66.1373	2009-11-06	6	11	2009	eBird - Casual Observation	Ebird	URN:CornellLabOfOrnithology:EBIRD:OBS77326326	eBird Basic Dataset. Version: EBD_relMay-2017. Cornell Lab of Ornithology, Ithaca, New York. May 2017.
Brotogeris versicolurus	10	Puerto Rico	PR	BayamÃŒ_n	PN Julio Enrique Monaga	18.4064	-66.1373	2009-11-23	23	11	2009	eBird - Traveling Count	Ebird	URN:CornellLabOfOrnithology:EBIRD:OBS78252335	eBird Basic Dataset. Version: EBD_relMay-2017. Cornell Lab of Ornithology, Ithaca, New York. May 2017.
Brotogeris versicolurus	10	Puerto Rico	PR	BayamÃŒ_n	PN Julio Enrique Monaga	18.4064	-66.1373	2009-11-12	12	11	2009	eBird - Traveling Count	Ebird	URN:CornellLabOfOrnithology:EBIRD:OBS77557991	eBird Basic Dataset. Version: EBD_relMay-2017. Cornell Lab of Ornithology, Ithaca, New York. May 2017.
Brotogeris versicolurus	15	Puerto Rico	PR	BayamÃŒ_n	PN Julio Enrique Monaga	18.4064	-66.1373	2009-11-10	10	11	2009	eBird - Casual Observation	Ebird	URN:CornellLabOfOrnithology:EBIRD:OBS77490387	eBird Basic Dataset. Version: EBD_relMay-2017. Cornell Lab of Ornithology, Ithaca, New York. May 2017.
Brotogeris versicolurus	6	Puerto Rico	PR	BayamÃŒ_n	PN Julio Enrique Monaga	18.4064	-66.1373	2009-11-25	25	11	2009	eBird - Casual Observation	Ebird	URN:CornellLabOfOrnithology:EBIRD:OBS78305986	eBird Basic Dataset. Version: EBD_relMay-2017. Cornell Lab of Ornithology, Ithaca, New York. May 2017.
Brotogeris versicolurus	6	Puerto Rico	PR	BayamÃŒ_n	PN Julio Enrique Monaga	18.4064	-66.1373	2009-11-13	13	11	2009	eBird - Casual Observation	Ebird	URN:CornellLabOfOrnithology:EBIRD:OBS77596845	eBird Basic Dataset. Version: EBD_relMay-2017. Cornell Lab of Ornithology, Ithaca, New York. May 2017.
Brotogeris versicolurus	30	Puerto Rico	PR	BayamÃŒ_n	PN Julio Enrique Monaga	18.4064	-66.1373	2009-11-04	4	11	2009	eBird - Stationary Count	Ebird	URN:CornellLabOfOrnithology:EBIRD:OBS77259545	eBird Basic Dataset. Version: EBD_relMay-2017. Cornell Lab of Ornithology, Ithaca, New York. May 2017.
Brotogeris versicolurus	30	Puerto Rico	PR	BayamÃŒ_n	PN Julio Enrique Monaga	18.4064	-66.1373	2009-11-24	24	11	2009	eBird - Traveling Count	Ebird	URN:CornellLabOfOrnithology:EBIRD:OBS78252275	eBird Basic Dataset. Version: EBD_relMay-2017. Cornell Lab of Ornithology, Ithaca, New York. May 2017.
Brotogeris versicolurus	10	Puerto Rico	PR	BayamÃŒ_n	PN Julio Enrique Monaga	18.4064	-66.1373	2009-11-23	23	11	2009	eBird - Traveling Count	Ebird	URN:CornellLabOfOrnithology:EBIRD:OBS78252733	eBird Basic Dataset. Version: EBD_relMay-2017. Cornell Lab of Ornithology, Ithaca, New York. May 2017.
Brotogeris versicolurus	10	Puerto Rico	PR	BayamÃŒ_n	PN Julio Enrique Monaga	18.4064	-66.1373	2009-11-12	12	11	2009	eBird - Traveling Count	Ebird	URN:CornellLabOfOrnithology:EBIRD:OBS77557880	eBird Basic Dataset. Version: EBD_relMay-2017. Cornell Lab of Ornithology, Ithaca, New York. May 2017.
Brotogeris versicolurus	4	Puerto Rico	PR	BayamÃŒ_n	PN Julio Enrique Monaga	18.4064	-66.1373	2009-12-08	8	12	2009	eBird - Casual Observation	Ebird	URN:CornellLabOfOrnithology:EBIRD:OBS79031214	eBird Basic Dataset. Version: EBD_relMay-2017. Cornell Lab of Ornithology, Ithaca, New York. May 2017.
Brotogeris versicolurus	4	Puerto Rico	PR	BayamÃŒ_n	PN Julio Enrique Monaga	18.4064	-66.1373	2009-12-07	7	12	2009	eBird - Casual Observation	Ebird	URN:CornellLabOfOrnithology:EBIRD:OBS79031208	eBird Basic Dataset. Version: EBD_relMay-2017. Cornell Lab of Ornithology, Ithaca, New York. May 2017.
Brotogeris versicolurus	68	Puerto Rico	PR	BayamÃŒ_n	PN Julio Enrique Monaga	18.4064	-66.1373	2009-12-28	28	12	2009	eBird - Traveling Count	Ebird	URN:CornellLabOfOrnithology:EBIRD:OBS80526408	eBird Basic Dataset. Version: EBD_relMay-2017. Cornell Lab of Ornithology, Ithaca, New York. May 2017.
Brotogeris versicolurus	6	Puerto Rico	PR	BayamÃŒ_n	PN Julio Enrique Monaga	18.4064	-66.1373	2009-12-03	3	12	2009	eBird - Casual Observation	Ebird	URN:CornellLabOfOrnithology:EBIRD:OBS78723822	eBird Basic Dataset. Version: EBD_relMay-2017. Cornell Lab of Ornithology, Ithaca, New York. May 2017.
Brotogeris versicolurus	3	Puerto Rico	PR	BayamÃŒ_n	PN Julio Enrique Monaga	18.4064	-66.1373	2010-01-16	16	1	2010	eBird - Traveling Count	Ebird	URN:CornellLabOfOrnithology:EBIRD:OBS81639728	eBird Basic Dataset. Version: EBD_relMay-2017. Cornell Lab of Ornithology, Ithaca, New York. May 2017.
Brotogeris versicolurus	NA	Puerto Rico	PR	BayamÃŒ_n	Parque Enrique Monaga, BayamÃŒ_n PR	18.4077	-66.1405	2010-01-20	20	1	2010	eBird - Casual Observation	Ebird	URN:CornellLabOfOrnithology:EBIRD:OBS81903034	eBird Basic Dataset. Version: EBD_relMay-2017. Cornell Lab of Ornithology, Ithaca, New York. May 2017.
Brotogeris versicolurus	5	Puerto Rico	PR	BayamÃŒ_n	PN Julio Enrique Monaga	18.4064	-66.1373	2010-01-05	5	1	2010	eBird - Traveling Count	Ebird	URN:CornellLabOfOrnithology:EBIRD:OBS80890063	eBird Basic Dataset. Version: EBD_relMay-2017. Cornell Lab of Ornithology, Ithaca, New York. May 2017.
Brotogeris versicolurus	6	Puerto Rico	PR	BayamÃŒ_n	PN Julio Enrique Monaga	18.4064	-66.1373	2010-01-21	21	1	2010	eBird - Traveling Count	Ebird	URN:CornellLabOfOrnithology:EBIRD:OBS82017539	eBird Basic Dataset. Version: EBD_relMay-2017. Cornell Lab of Ornithology, Ithaca, New York. May 2017.
Brotogeris versicolurus	3	Puerto Rico	PR	BayamÃŒ_n	PN Julio Enrique Monaga	18.4064	-66.1373	2010-01-16	16	1	2010	eBird - Traveling Count	Ebird	URN:CornellLabOfOrnithology:EBIRD:OBS81624436	eBird Basic Dataset. Version: EBD_relMay-2017. Cornell Lab of Ornithology, Ithaca, New York. May 2017.
Brotogeris versicolurus	5	Puerto Rico	PR	BayamÃŒ_n	PN Julio Enrique Monaga	18.4064	-66.1373	2010-01-02	2	1	2010	eBird - Traveling Count	Ebird	URN:CornellLabOfOrnithology:EBIRD:OBS80709485	eBird Basic Dataset. Version: EBD_relMay-2017. Cornell Lab of Ornithology, Ithaca, New York. May 2017.
Brotogeris versicolurus	5	Puerto Rico	PR	BayamÃŒ_n	PN Julio Enrique Monaga	18.4064	-66.1373	2010-01-05	5	1	2010	eBird - Traveling Count	Ebird	URN:CornellLabOfOrnithology:EBIRD:OBS80891365	eBird Basic Dataset. Version: EBD_relMay-2017. Cornell Lab of Ornithology, Ithaca, New York. May 2017.
Brotogeris versicolurus	4	Puerto Rico	PR	BayamÃŒ_n	PN Julio Enrique Monaga	18.4064	-66.1373	2010-02-11	11	2	2010	eBird - Traveling Count	Ebird	URN:CornellLabOfOrnithology:EBIRD:OBS83424461	eBird Basic Dataset. Version: EBD_relMay-2017. Cornell Lab of Ornithology, Ithaca, New York. May 2017.
Brotogeris versicolurus	9	Puerto Rico	PR	BayamÃŒ_n	PN Julio Enrique Monaga	18.4064	-66.1373	2010-03-18	18	3	2010	eBird - Casual Observation	Ebird	URN:CornellLabOfOrnithology:EBIRD:OBS87895320	eBird Basic Dataset. Version: EBD_relMay-2017. Cornell Lab of Ornithology, Ithaca, New York. May 2017.
Brotogeris versicolurus	4	Puerto Rico	PR	BayamÃŒ_n	PN Julio Enrique Monaga	18.4064	-66.1373	2010-04-24	24	4	2010	eBird - Traveling Count	Ebird	URN:CornellLabOfOrnithology:EBIRD:OBS90514436	eBird Basic Dataset. Version: EBD_relMay-2017. Cornell Lab of Ornithology, Ithaca, New York. May 2017.
Brotogeris versicolurus	6	Puerto Rico	PR	BayamÃŒ_n	PN Julio Enrique Monaga	18.4064	-66.1373	2010-04-15	15	4	2010	eBird - Casual Observation	Ebird	URN:CornellLabOfOrnithology:EBIRD:OBS89840681	eBird Basic Dataset. Version: EBD_relMay-2017. Cornell Lab of Ornithology, Ithaca, New York. May 2017.
Brotogeris versicolurus	3	Puerto Rico	PR	BayamÃŒ_n	PN Julio Enrique Monaga	18.4064	-66.1373	2010-04-10	10	4	2010	eBird - Casual Observation	Ebird	URN:CornellLabOfOrnithology:EBIRD:OBS89610677	eBird Basic Dataset. Version: EBD_relMay-2017. Cornell Lab of Ornithology, Ithaca, New York. May 2017.
Brotogeris versicolurus	4	Puerto Rico	PR	BayamÃŒ_n	PN Julio Enrique Monaga	18.4064	-66.1373	2010-04-23	23	4	2010	eBird - Casual Observation	Ebird	URN:CornellLabOfOrnithology:EBIRD:OBS90370120	eBird Basic Dataset. Version: EBD_relMay-2017. Cornell Lab of Ornithology, Ithaca, New York. May 2017.
Brotogeris versicolurus	6	Puerto Rico	PR	BayamÃŒ_n	PN Julio Enrique Monaga	18.4064	-66.1373	2010-04-19	19	4	2010	eBird - Casual Observation	Ebird	URN:CornellLabOfOrnithology:EBIRD:OBS90127315	eBird Basic Dataset. Version: EBD_relMay-2017. Cornell Lab of Ornithology, Ithaca, New York. May 2017.
Brotogeris versicolurus	6	Puerto Rico	PR	BayamÃŒ_n	PN Julio Enrique Monaga	18.4064	-66.1373	2010-04-19	19	4	2010	eBird - Casual Observation	Ebird	URN:CornellLabOfOrnithology:EBIRD:OBS90515312	eBird Basic Dataset. Version: EBD_relMay-2017. Cornell Lab of Ornithology, Ithaca, New York. May 2017.
Brotogeris versicolurus	3	Puerto Rico	PR	BayamÃŒ_n	PN Julio Enrique Monaga	18.4064	-66.1373	2010-04-24	24	4	2010	eBird - Casual Observation	Ebird	URN:CornellLabOfOrnithology:EBIRD:OBS90514473	eBird Basic Dataset. Version: EBD_relMay-2017. Cornell Lab of Ornithology, Ithaca, New York. May 2017.
Brotogeris versicolurus	4	Puerto Rico	PR	BayamÃŒ_n	PN Julio Enrique Monaga	18.4064	-66.1373	2010-04-09	9	4	2010	eBird - Casual Observation	Ebird	URN:CornellLabOfOrnithology:EBIRD:OBS89442630	eBird Basic Dataset. Version: EBD_relMay-2017. Cornell Lab of Ornithology, Ithaca, New York. May 2017.
Brotogeris versicolurus	3	Puerto Rico	PR	BayamÃŒ_n	PN Julio Enrique Monaga	18.4064	-66.1373	2010-04-10	10	4	2010	eBird - Casual Observation	Ebird	URN:CornellLabOfOrnithology:EBIRD:OBS89610321	eBird Basic Dataset. Version: EBD_relMay-2017. Cornell Lab of Ornithology, Ithaca, New York. May 2017.
Brotogeris versicolurus	5	Puerto Rico	PR	BayamÃŒ_n	PN Julio Enrique Monaga	18.4064	-66.1373	2010-04-09	9	4	2010	eBird - Casual Observation	Ebird	URN:CornellLabOfOrnithology:EBIRD:OBS89442807	eBird Basic Dataset. Version: EBD_relMay-2017. Cornell Lab of Ornithology, Ithaca, New York. May 2017.
Brotogeris versicolurus	15	Puerto Rico	PR	BayamÃŒ_n	PN Julio Enrique Monaga	18.4064	-66.1373	2010-04-30	30	4	2010	eBird - Casual Observation	Ebird	URN:CornellLabOfOrnithology:EBIRD:OBS90888070	eBird Basic Dataset. Version: EBD_relMay-2017. Cornell Lab of Ornithology, Ithaca, New York. May 2017.
Brotogeris versicolurus	15	Puerto Rico	PR	BayamÃŒ_n	PN Julio Enrique Monaga	18.4064	-66.1373	2010-04-30	30	4	2010	eBird - Casual Observation	Ebird	URN:CornellLabOfOrnithology:EBIRD:OBS90909398	eBird Basic Dataset. Version: EBD_relMay-2017. Cornell Lab of Ornithology, Ithaca, New York. May 2017.
Brotogeris versicolurus	4	Puerto Rico	PR	BayamÃŒ_n	PN Julio Enrique Monaga	18.4064	-66.1373	2010-04-23	23	4	2010	eBird - Casual Observation	Ebird	URN:CornellLabOfOrnithology:EBIRD:OBS90514424	eBird Basic Dataset. Version: EBD_relMay-2017. Cornell Lab of Ornithology, Ithaca, New York. May 2017.
Brotogeris versicolurus	3	Puerto Rico	PR	BayamÃŒ_n	PN Julio Enrique Monaga	18.4064	-66.1373	2010-04-24	24	4	2010	eBird - Casual Observation	Ebird	URN:CornellLabOfOrnithology:EBIRD:OBS90421060	eBird Basic Dataset. Version: EBD_relMay-2017. Cornell Lab of Ornithology, Ithaca, New York. May 2017.
Brotogeris versicolurus	4	Puerto Rico	PR	BayamÃŒ_n	PN Julio Enrique Monaga	18.4064	-66.1373	2010-04-24	24	4	2010	eBird - Traveling Count	Ebird	URN:CornellLabOfOrnithology:EBIRD:OBS90420995	eBird Basic Dataset. Version: EBD_relMay-2017. Cornell Lab of Ornithology, Ithaca, New York. May 2017.
Brotogeris versicolurus	6	Puerto Rico	PR	BayamÃŒ_n	PN Julio Enrique Monaga	18.4064	-66.1373	2010-04-15	15	4	2010	eBird - Casual Observation	Ebird	URN:CornellLabOfOrnithology:EBIRD:OBS90514412	eBird Basic Dataset. Version: EBD_relMay-2017. Cornell Lab of Ornithology, Ithaca, New York. May 2017.
Brotogeris versicolurus	1	Puerto Rico	PR	BayamÃŒ_n	PN Julio Enrique Monaga	18.4064	-66.1373	2010-05-22	22	5	2010	eBird - Traveling Count	Ebird	URN:CornellLabOfOrnithology:EBIRD:OBS92650948	eBird Basic Dataset. Version: EBD_relMay-2017. Cornell Lab of Ornithology, Ithaca, New York. May 2017.
Brotogeris versicolurus	2	Puerto Rico	PR	BayamÃŒ_n	PN Julio Enrique Monaga	18.4064	-66.1373	2010-05-22	22	5	2010	eBird - Traveling Count	Ebird	URN:CornellLabOfOrnithology:EBIRD:OBS92650675	eBird Basic Dataset. Version: EBD_relMay-2017. Cornell Lab of Ornithology, Ithaca, New York. May 2017.
Brotogeris versicolurus	NA	Puerto Rico	PR	BayamÃŒ_n	PN Julio Enrique Monaga	18.4064	-66.1373	2010-05-17	17	5	2010	eBird - Traveling Count	Ebird	URN:CornellLabOfOrnithology:EBIRD:OBS92858131	eBird Basic Dataset. Version: EBD_relMay-2017. Cornell Lab of Ornithology, Ithaca, New York. May 2017.
Brotogeris versicolurus	6	Puerto Rico	PR	BayamÃŒ_n	PN Julio Enrique Monaga	18.4064	-66.1373	2010-05-08	8	5	2010	eBird - Traveling Count	Ebird	URN:CornellLabOfOrnithology:EBIRD:OBS91604875	eBird Basic Dataset. Version: EBD_relMay-2017. Cornell Lab of Ornithology, Ithaca, New York. May 2017.
Brotogeris versicolurus	2	Puerto Rico	PR	BayamÃŒ_n	PN Julio Enrique Monaga	18.4064	-66.1373	2010-05-21	21	5	2010	eBird - Casual Observation	Ebird	URN:CornellLabOfOrnithology:EBIRD:OBS92620369	eBird Basic Dataset. Version: EBD_relMay-2017. Cornell Lab of Ornithology, Ithaca, New York. May 2017.
Brotogeris versicolurus	2	Puerto Rico	PR	BayamÃŒ_n	PN Julio Enrique Monaga	18.4064	-66.1373	2010-05-22	22	5	2010	eBird - Traveling Count	Ebird	URN:CornellLabOfOrnithology:EBIRD:OBS92665597	eBird Basic Dataset. Version: EBD_relMay-2017. Cornell Lab of Ornithology, Ithaca, New York. May 2017.
Brotogeris versicolurus	NA	Puerto Rico	PR	BayamÃŒ_n	PN Julio Enrique Monaga	18.4064	-66.1373	2010-05-18	18	5	2010	eBird - Traveling Count	Ebird	URN:CornellLabOfOrnithology:EBIRD:OBS92406399	eBird Basic Dataset. Version: EBD_relMay-2017. Cornell Lab of Ornithology, Ithaca, New York. May 2017.
Brotogeris versicolurus	2	Puerto Rico	PR	BayamÃŒ_n	PN Julio Enrique Monaga	18.4064	-66.1373	2010-05-10	10	5	2010	eBird - Casual Observation	Ebird	URN:CornellLabOfOrnithology:EBIRD:OBS91745395	eBird Basic Dataset. Version: EBD_relMay-2017. Cornell Lab of Ornithology, Ithaca, New York. May 2017.
Brotogeris versicolurus	1	Puerto Rico	PR	BayamÃŒ_n	PN Julio Enrique Monaga	18.4064	-66.1373	2010-05-01	1	5	2010	eBird - Stationary Count	Ebird	URN:CornellLabOfOrnithology:EBIRD:OBS92098686	eBird Basic Dataset. Version: EBD_relMay-2017. Cornell Lab of Ornithology, Ithaca, New York. May 2017.
Brotogeris versicolurus	17	Puerto Rico	PR	BayamÃŒ_n	Cementerio Nacional Bayamon	18.4124	-66.1676	2010-05-13	13	5	2010	eBird - Exhaustive Area Count	Ebird	URN:CornellLabOfOrnithology:EBIRD:OBS92025632	eBird Basic Dataset. Version: EBD_relMay-2017. Cornell Lab of Ornithology, Ithaca, New York. May 2017.
Brotogeris versicolurus	1	Puerto Rico	PR	BayamÃŒ_n	PN Julio Enrique Monaga	18.4064	-66.1373	2010-05-01	1	5	2010	eBird - Stationary Count	Ebird	URN:CornellLabOfOrnithology:EBIRD:OBS92274127	eBird Basic Dataset. Version: EBD_relMay-2017. Cornell Lab of Ornithology, Ithaca, New York. May 2017.
Brotogeris versicolurus	20	Puerto Rico	PR	BayamÃŒ_n	PN Julio Enrique Monaga	18.4064	-66.1373	2010-05-05	5	5	2010	eBird - Casual Observation	Ebird	URN:CornellLabOfOrnithology:EBIRD:OBS91745305	eBird Basic Dataset. Version: EBD_relMay-2017. Cornell Lab of Ornithology, Ithaca, New York. May 2017.
Brotogeris versicolurus	2	Puerto Rico	PR	BayamÃŒ_n	PN Julio Enrique Monaga	18.4064	-66.1373	2010-05-10	10	5	2010	eBird - Casual Observation	Ebird	URN:CornellLabOfOrnithology:EBIRD:OBS91744630	eBird Basic Dataset. Version: EBD_relMay-2017. Cornell Lab of Ornithology, Ithaca, New York. May 2017.
Brotogeris versicolurus	1	Puerto Rico	PR	BayamÃŒ_n	PN Julio Enrique Monaga	18.4064	-66.1373	2010-05-14	14	5	2010	eBird - Traveling Count	Ebird	URN:CornellLabOfOrnithology:EBIRD:OBS157745938	eBird Basic Dataset. Version: EBD_relMay-2017. Cornell Lab of Ornithology, Ithaca, New York. May 2017.
Brotogeris versicolurus	6	Puerto Rico	PR	BayamÃŒ_n	PN Julio Enrique Monaga	18.4064	-66.1373	2010-05-08	8	5	2010	eBird - Traveling Count	Ebird	URN:CornellLabOfOrnithology:EBIRD:OBS91745359	eBird Basic Dataset. Version: EBD_relMay-2017. Cornell Lab of Ornithology, Ithaca, New York. May 2017.
Brotogeris versicolurus	2	Puerto Rico	PR	BayamÃŒ_n	PN Julio Enrique Monaga	18.4064	-66.1373	2010-05-22	22	5	2010	eBird - Traveling Count	Ebird	URN:CornellLabOfOrnithology:EBIRD:OBS93500817	eBird Basic Dataset. Version: EBD_relMay-2017. Cornell Lab of Ornithology, Ithaca, New York. May 2017.
Brotogeris versicolurus	1	Puerto Rico	PR	BayamÃŒ_n	PN Julio Enrique Monaga	18.4064	-66.1373	2010-05-22	22	5	2010	eBird - Traveling Count	Ebird	URN:CornellLabOfOrnithology:EBIRD:OBS93501420	eBird Basic Dataset. Version: EBD_relMay-2017. Cornell Lab of Ornithology, Ithaca, New York. May 2017.
Brotogeris versicolurus	2	Puerto Rico	PR	BayamÃŒ_n	PN Julio Enrique Monaga	18.4064	-66.1373	2010-05-21	21	5	2010	eBird - Casual Observation	Ebird	URN:CornellLabOfOrnithology:EBIRD:OBS93500891	eBird Basic Dataset. Version: EBD_relMay-2017. Cornell Lab of Ornithology, Ithaca, New York. May 2017.
Brotogeris versicolurus	1	Puerto Rico	PR	BayamÃŒ_n	PN Julio Enrique Monaga	18.4064	-66.1373	2010-05-17	17	5	2010	eBird - Traveling Count	Ebird	URN:CornellLabOfOrnithology:EBIRD:OBS157750774	eBird Basic Dataset. Version: EBD_relMay-2017. Cornell Lab of Ornithology, Ithaca, New York. May 2017.
Brotogeris versicolurus	20	Puerto Rico	PR	BayamÃŒ_n	PN Julio Enrique Monaga	18.4064	-66.1373	2010-05-05	5	5	2010	eBird - Casual Observation	Ebird	URN:CornellLabOfOrnithology:EBIRD:OBS91333290	eBird Basic Dataset. Version: EBD_relMay-2017. Cornell Lab of Ornithology, Ithaca, New York. May 2017.
Brotogeris versicolurus	1	Puerto Rico	PR	BayamÃŒ_n	PN Julio Enrique Monaga	18.4064	-66.1373	2010-05-22	22	5	2010	eBird - Traveling Count	Ebird	URN:CornellLabOfOrnithology:EBIRD:OBS93500795	eBird Basic Dataset. Version: EBD_relMay-2017. Cornell Lab of Ornithology, Ithaca, New York. May 2017.
Brotogeris versicolurus	22	Puerto Rico	PR	BayamÃŒ_n	Bayamon cemetery	18.3896	-66.1633	2010-08-10	10	8	2010	eBird - Stationary Count	Ebird	URN:CornellLabOfOrnithology:EBIRD:OBS96813433	eBird Basic Dataset. Version: EBD_relMay-2017. Cornell Lab of Ornithology, Ithaca, New York. May 2017.
Brotogeris versicolurus	2	Puerto Rico	PR	BayamÃŒ_n	PN Julio Enrique Monaga	18.4064	-66.1373	2010-09-01	1	9	2010	eBird - Casual Observation	Ebird	URN:CornellLabOfOrnithology:EBIRD:OBS97710019	eBird Basic Dataset. Version: EBD_relMay-2017. Cornell Lab of Ornithology, Ithaca, New York. May 2017.
Brotogeris versicolurus	2	Puerto Rico	PR	BayamÃŒ_n	PN Julio Enrique Monaga	18.4064	-66.1373	2010-10-31	31	10	2010	eBird - Traveling Count	Ebird	URN:CornellLabOfOrnithology:EBIRD:OBS100699358	eBird Basic Dataset. Version: EBD_relMay-2017. Cornell Lab of Ornithology, Ithaca, New York. May 2017.
Brotogeris versicolurus	2	Puerto Rico	PR	BayamÃŒ_n	PN Julio Enrique Monaga	18.4064	-66.1373	2010-10-31	31	10	2010	eBird - Traveling Count	Ebird	URN:CornellLabOfOrnithology:EBIRD:OBS100678142	eBird Basic Dataset. Version: EBD_relMay-2017. Cornell Lab of Ornithology, Ithaca, New York. May 2017.
Brotogeris versicolurus	2	Puerto Rico	PR	BayamÃŒ_n	PN Julio Enrique Monaga	18.4064	-66.1373	2010-10-12	12	10	2010	eBird - Casual Observation	Ebird	URN:CornellLabOfOrnithology:EBIRD:OBS99915855	eBird Basic Dataset. Version: EBD_relMay-2017. Cornell Lab of Ornithology, Ithaca, New York. May 2017.
Brotogeris versicolurus	3	Puerto Rico	PR	BayamÃŒ_n	PN Julio Enrique Monaga	18.4064	-66.1373	2010-10-10	10	10	2010	eBird - Traveling Count	Ebird	URN:CornellLabOfOrnithology:EBIRD:OBS105957761	eBird Basic Dataset. Version: EBD_relMay-2017. Cornell Lab of Ornithology, Ithaca, New York. May 2017.
Brotogeris versicolurus	3	Puerto Rico	PR	BayamÃŒ_n	PN Julio Enrique Monaga	18.4064	-66.1373	2010-10-10	10	10	2010	eBird - Traveling Count	Ebird	URN:CornellLabOfOrnithology:EBIRD:OBS99673447	eBird Basic Dataset. Version: EBD_relMay-2017. Cornell Lab of Ornithology, Ithaca, New York. May 2017.
Brotogeris versicolurus	2	Puerto Rico	PR	BayamÃŒ_n	PN Julio Enrique Monaga	18.4064	-66.1373	2010-10-10	10	10	2010	eBird - Traveling Count	Ebird	URN:CornellLabOfOrnithology:EBIRD:OBS103540175	eBird Basic Dataset. Version: EBD_relMay-2017. Cornell Lab of Ornithology, Ithaca, New York. May 2017.
Brotogeris versicolurus	10	Puerto Rico	PR	BayamÃŒ_n	PN Julio Enrique Monaga	18.4064	-66.1373	2010-10-05	5	10	2010	eBird - Stationary Count	Ebird	URN:CornellLabOfOrnithology:EBIRD:OBS99343855	eBird Basic Dataset. Version: EBD_relMay-2017. Cornell Lab of Ornithology, Ithaca, New York. May 2017.
Brotogeris versicolurus	10	Puerto Rico	PR	BayamÃŒ_n	PN Julio Enrique Monaga	18.4064	-66.1373	2010-10-05	5	10	2010	eBird - Stationary Count	Ebird	URN:CornellLabOfOrnithology:EBIRD:OBS99673672	eBird Basic Dataset. Version: EBD_relMay-2017. Cornell Lab of Ornithology, Ithaca, New York. May 2017.
Brotogeris versicolurus	3	Puerto Rico	PR	BayamÃŒ_n	PN Julio Enrique Monaga	18.4064	-66.1373	2010-10-10	10	10	2010	eBird - Traveling Count	Ebird	URN:CornellLabOfOrnithology:EBIRD:OBS101188805	eBird Basic Dataset. Version: EBD_relMay-2017. Cornell Lab of Ornithology, Ithaca, New York. May 2017.
Brotogeris versicolurus	3	Puerto Rico	PR	BayamÃŒ_n	PN Julio Enrique Monaga	18.4064	-66.1373	2010-10-10	10	10	2010	eBird - Traveling Count	Ebird	URN:CornellLabOfOrnithology:EBIRD:OBS99616872	eBird Basic Dataset. Version: EBD_relMay-2017. Cornell Lab of Ornithology, Ithaca, New York. May 2017.
Brotogeris versicolurus	1	Puerto Rico	PR	BayamÃŒ_n	PN Julio Enrique Monaga	18.4064	-66.1373	2010-12-18	18	12	2010	eBird - Traveling Count	Ebird	URN:CornellLabOfOrnithology:EBIRD:OBS106229828	eBird Basic Dataset. Version: EBD_relMay-2017. Cornell Lab of Ornithology, Ithaca, New York. May 2017.
Brotogeris versicolurus	1	Puerto Rico	PR	BayamÃŒ_n	PN Julio Enrique Monaga	18.4064	-66.1373	2010-12-18	18	12	2010	eBird - Traveling Count	Ebird	URN:CornellLabOfOrnithology:EBIRD:OBS103435937	eBird Basic Dataset. Version: EBD_relMay-2017. Cornell Lab of Ornithology, Ithaca, New York. May 2017.
Brotogeris versicolurus	6	Puerto Rico	PR	BayamÃŒ_n	PN Julio Enrique Monaga	18.4064	-66.1373	2011-01-14	14	1	2011	eBird - Casual Observation	Ebird	URN:CornellLabOfOrnithology:EBIRD:OBS105610097	eBird Basic Dataset. Version: EBD_relMay-2017. Cornell Lab of Ornithology, Ithaca, New York. May 2017.
Brotogeris versicolurus	6	Puerto Rico	PR	BayamÃŒ_n	PN Julio Enrique Monaga	18.4064	-66.1373	2011-01-13	13	1	2011	eBird - Casual Observation	Ebird	URN:CornellLabOfOrnithology:EBIRD:OBS105538124	eBird Basic Dataset. Version: EBD_relMay-2017. Cornell Lab of Ornithology, Ithaca, New York. May 2017.
Brotogeris versicolurus	8	Puerto Rico	PR	BayamÃŒ_n	PN Julio Enrique Monaga	18.4064	-66.1373	2011-01-07	7	1	2011	eBird - Traveling Count	Ebird	URN:CornellLabOfOrnithology:EBIRD:OBS105104219	eBird Basic Dataset. Version: EBD_relMay-2017. Cornell Lab of Ornithology, Ithaca, New York. May 2017.
Brotogeris versicolurus	6	Puerto Rico	PR	BayamÃŒ_n	PN Julio Enrique Monaga	18.4064	-66.1373	2011-01-14	14	1	2011	eBird - Casual Observation	Ebird	URN:CornellLabOfOrnithology:EBIRD:OBS106229201	eBird Basic Dataset. Version: EBD_relMay-2017. Cornell Lab of Ornithology, Ithaca, New York. May 2017.
Brotogeris versicolurus	7	Puerto Rico	PR	BayamÃŒ_n	PN Julio Enrique Monaga	18.4064	-66.1373	2011-01-30	30	1	2011	eBird - Casual Observation	Ebird	URN:CornellLabOfOrnithology:EBIRD:OBS106982860	eBird Basic Dataset. Version: EBD_relMay-2017. Cornell Lab of Ornithology, Ithaca, New York. May 2017.
Brotogeris versicolurus	50	Puerto Rico	PR	BayamÃŒ_n	PN Julio Enrique Monaga	18.4064	-66.1373	2011-01-22	22	1	2011	eBird - Traveling Count	Ebird	URN:CornellLabOfOrnithology:EBIRD:OBS106278030	eBird Basic Dataset. Version: EBD_relMay-2017. Cornell Lab of Ornithology, Ithaca, New York. May 2017.
Brotogeris versicolurus	3	Puerto Rico	PR	BayamÃŒ_n	PN Julio Enrique Monaga	18.4064	-66.1373	2011-01-09	9	1	2011	eBird - Stationary Count	Ebird	URN:CornellLabOfOrnithology:EBIRD:OBS105198490	eBird Basic Dataset. Version: EBD_relMay-2017. Cornell Lab of Ornithology, Ithaca, New York. May 2017.
Brotogeris versicolurus	16	Puerto Rico	PR	BayamÃŒ_n	PN Julio Enrique Monaga	18.4064	-66.1373	2011-01-06	6	1	2011	eBird - Casual Observation	Ebird	URN:CornellLabOfOrnithology:EBIRD:OBS105060691	eBird Basic Dataset. Version: EBD_relMay-2017. Cornell Lab of Ornithology, Ithaca, New York. May 2017.
Brotogeris versicolurus	10	Puerto Rico	PR	BayamÃŒ_n	PN Julio Enrique Monaga	18.4064	-66.1373	2011-01-13	13	1	2011	eBird - Casual Observation	Ebird	URN:CornellLabOfOrnithology:EBIRD:OBS105501936	eBird Basic Dataset. Version: EBD_relMay-2017. Cornell Lab of Ornithology, Ithaca, New York. May 2017.
Brotogeris versicolurus	50	Puerto Rico	PR	BayamÃŒ_n	PN Julio Enrique Monaga	18.4064	-66.1373	2011-01-22	22	1	2011	eBird - Traveling Count	Ebird	URN:CornellLabOfOrnithology:EBIRD:OBS106284440	eBird Basic Dataset. Version: EBD_relMay-2017. Cornell Lab of Ornithology, Ithaca, New York. May 2017.
Brotogeris versicolurus	2	Puerto Rico	PR	BayamÃŒ_n	PN Julio Enrique Monaga	18.4064	-66.1373	2011-01-21	21	1	2011	eBird - Casual Observation	Ebird	URN:CornellLabOfOrnithology:EBIRD:OBS106229212	eBird Basic Dataset. Version: EBD_relMay-2017. Cornell Lab of Ornithology, Ithaca, New York. May 2017.
Brotogeris versicolurus	2	Puerto Rico	PR	BayamÃŒ_n	PN Julio Enrique Monaga	18.4064	-66.1373	2011-01-21	21	1	2011	eBird - Casual Observation	Ebird	URN:CornellLabOfOrnithology:EBIRD:OBS106196483	eBird Basic Dataset. Version: EBD_relMay-2017. Cornell Lab of Ornithology, Ithaca, New York. May 2017.
Brotogeris versicolurus	6	Puerto Rico	PR	BayamÃŒ_n	PN Julio Enrique Monaga	18.4064	-66.1373	2011-01-13	13	1	2011	eBird - Casual Observation	Ebird	URN:CornellLabOfOrnithology:EBIRD:OBS106229197	eBird Basic Dataset. Version: EBD_relMay-2017. Cornell Lab of Ornithology, Ithaca, New York. May 2017.
Brotogeris versicolurus	8	Puerto Rico	PR	BayamÃŒ_n	PN Julio Enrique Monaga	18.4064	-66.1373	2011-01-07	7	1	2011	eBird - Traveling Count	Ebird	URN:CornellLabOfOrnithology:EBIRD:OBS105104916	eBird Basic Dataset. Version: EBD_relMay-2017. Cornell Lab of Ornithology, Ithaca, New York. May 2017.
Brotogeris versicolurus	18	Puerto Rico	PR	BayamÃŒ_n	PN Julio Enrique Monaga	18.4064	-66.1373	2011-02-13	13	2	2011	eBird - Exhaustive Area Count	Ebird	URN:CornellLabOfOrnithology:EBIRD:OBS108089588	eBird Basic Dataset. Version: EBD_relMay-2017. Cornell Lab of Ornithology, Ithaca, New York. May 2017.
Brotogeris versicolurus	6	Puerto Rico	PR	BayamÃŒ_n	PN Julio Enrique Monaga	18.4064	-66.1373	2011-02-13	13	2	2011	eBird - Casual Observation	Ebird	URN:CornellLabOfOrnithology:EBIRD:OBS108324290	eBird Basic Dataset. Version: EBD_relMay-2017. Cornell Lab of Ornithology, Ithaca, New York. May 2017.
Brotogeris versicolurus	4	Puerto Rico	PR	BayamÃŒ_n	PN Julio Enrique Monaga	18.4064	-66.1373	2011-02-19	19	2	2011	eBird - Traveling Count	Ebird	URN:CornellLabOfOrnithology:EBIRD:OBS109156088	eBird Basic Dataset. Version: EBD_relMay-2017. Cornell Lab of Ornithology, Ithaca, New York. May 2017.
Brotogeris versicolurus	18	Puerto Rico	PR	BayamÃŒ_n	PN Julio Enrique Monaga	18.4064	-66.1373	2011-02-13	13	2	2011	eBird - Exhaustive Area Count	Ebird	URN:CornellLabOfOrnithology:EBIRD:OBS109188005	eBird Basic Dataset. Version: EBD_relMay-2017. Cornell Lab of Ornithology, Ithaca, New York. May 2017.
Brotogeris versicolurus	3	Puerto Rico	PR	BayamÃŒ_n	PN Julio Enrique Monaga	18.4064	-66.1373	2011-02-07	7	2	2011	eBird - Casual Observation	Ebird	URN:CornellLabOfOrnithology:EBIRD:OBS107773157	eBird Basic Dataset. Version: EBD_relMay-2017. Cornell Lab of Ornithology, Ithaca, New York. May 2017.
Brotogeris versicolurus	4	Puerto Rico	PR	BayamÃŒ_n	PN Julio Enrique Monaga	18.4064	-66.1373	2011-02-19	19	2	2011	eBird - Traveling Count	Ebird	URN:CornellLabOfOrnithology:EBIRD:OBS109188133	eBird Basic Dataset. Version: EBD_relMay-2017. Cornell Lab of Ornithology, Ithaca, New York. May 2017.
Brotogeris versicolurus	2	Puerto Rico	PR	BayamÃŒ_n	PN Julio Enrique Monaga	18.4064	-66.1373	2011-02-06	6	2	2011	eBird - Casual Observation	Ebird	URN:CornellLabOfOrnithology:EBIRD:OBS107590281	eBird Basic Dataset. Version: EBD_relMay-2017. Cornell Lab of Ornithology, Ithaca, New York. May 2017.
Brotogeris versicolurus	8	Puerto Rico	PR	BayamÃŒ_n	PN Julio Enrique Monaga	18.4064	-66.1373	2011-03-26	26	3	2011	eBird - Stationary Count	Ebird	URN:CornellLabOfOrnithology:EBIRD:OBS113340964	eBird Basic Dataset. Version: EBD_relMay-2017. Cornell Lab of Ornithology, Ithaca, New York. May 2017.
Brotogeris versicolurus	5	Puerto Rico	PR	BayamÃŒ_n	PN Julio Enrique Monaga	18.4064	-66.1373	2011-03-05	5	3	2011	eBird - Stationary Count	Ebird	URN:CornellLabOfOrnithology:EBIRD:OBS111789141	eBird Basic Dataset. Version: EBD_relMay-2017. Cornell Lab of Ornithology, Ithaca, New York. May 2017.
Brotogeris versicolurus	5	Puerto Rico	PR	BayamÃŒ_n	PN Julio Enrique Monaga	18.4064	-66.1373	2011-03-05	5	3	2011	eBird - Stationary Count	Ebird	URN:CornellLabOfOrnithology:EBIRD:OBS111679220	eBird Basic Dataset. Version: EBD_relMay-2017. Cornell Lab of Ornithology, Ithaca, New York. May 2017.
Brotogeris versicolurus	8	Puerto Rico	PR	BayamÃŒ_n	PN Julio Enrique Monaga	18.4064	-66.1373	2011-03-26	26	3	2011	eBird - Stationary Count	Ebird	URN:CornellLabOfOrnithology:EBIRD:OBS113767367	eBird Basic Dataset. Version: EBD_relMay-2017. Cornell Lab of Ornithology, Ithaca, New York. May 2017.
Brotogeris versicolurus	6	Puerto Rico	PR	BayamÃŒ_n	PN Julio Enrique Monaga	18.4064	-66.1373	2011-04-30	30	4	2011	eBird - Casual Observation	Ebird	URN:CornellLabOfOrnithology:EBIRD:OBS116783014	eBird Basic Dataset. Version: EBD_relMay-2017. Cornell Lab of Ornithology, Ithaca, New York. May 2017.
Brotogeris versicolurus	6	Puerto Rico	PR	BayamÃŒ_n	PN Julio Enrique Monaga	18.4064	-66.1373	2011-04-30	30	4	2011	eBird - Casual Observation	Ebird	URN:CornellLabOfOrnithology:EBIRD:OBS117378970	eBird Basic Dataset. Version: EBD_relMay-2017. Cornell Lab of Ornithology, Ithaca, New York. May 2017.
Brotogeris versicolurus	8	Puerto Rico	PR	BayamÃŒ_n	PN Julio Enrique Monaga	18.4064	-66.1373	2011-04-05	5	4	2011	eBird - Casual Observation	Ebird	URN:CornellLabOfOrnithology:EBIRD:OBS114540449	eBird Basic Dataset. Version: EBD_relMay-2017. Cornell Lab of Ornithology, Ithaca, New York. May 2017.
Brotogeris versicolurus	4	Puerto Rico	PR	BayamÃŒ_n	PN Julio Enrique Monaga	18.4064	-66.1373	2011-04-26	26	4	2011	eBird - Casual Observation	Ebird	URN:CornellLabOfOrnithology:EBIRD:OBS116419788	eBird Basic Dataset. Version: EBD_relMay-2017. Cornell Lab of Ornithology, Ithaca, New York. May 2017.
Brotogeris versicolurus	4	Puerto Rico	PR	BayamÃŒ_n	PN Julio Enrique Monaga	18.4064	-66.1373	2011-04-26	26	4	2011	eBird - Casual Observation	Ebird	URN:CornellLabOfOrnithology:EBIRD:OBS118157582	eBird Basic Dataset. Version: EBD_relMay-2017. Cornell Lab of Ornithology, Ithaca, New York. May 2017.
Brotogeris versicolurus	8	Puerto Rico	PR	BayamÃŒ_n	PN Julio Enrique Monaga	18.4064	-66.1373	2011-04-05	5	4	2011	eBird - Casual Observation	Ebird	URN:CornellLabOfOrnithology:EBIRD:OBS114278015	eBird Basic Dataset. Version: EBD_relMay-2017. Cornell Lab of Ornithology, Ithaca, New York. May 2017.
Brotogeris versicolurus	2	Puerto Rico	PR	BayamÃŒ_n	PN Julio Enrique Monaga	18.4064	-66.1373	2011-05-15	15	5	2011	eBird - Traveling Count	Ebird	URN:CornellLabOfOrnithology:EBIRD:OBS119086327	eBird Basic Dataset. Version: EBD_relMay-2017. Cornell Lab of Ornithology, Ithaca, New York. May 2017.
Brotogeris versicolurus	2	Puerto Rico	PR	BayamÃŒ_n	PN Julio Enrique Monaga	18.4064	-66.1373	2011-05-15	15	5	2011	eBird - Traveling Count	Ebird	URN:CornellLabOfOrnithology:EBIRD:OBS118540232	eBird Basic Dataset. Version: EBD_relMay-2017. Cornell Lab of Ornithology, Ithaca, New York. May 2017.
Brotogeris versicolurus	6	Puerto Rico	PR	BayamÃŒ_n	PN Julio Enrique Monaga	18.4064	-66.1373	2011-05-17	17	5	2011	eBird - Casual Observation	Ebird	URN:CornellLabOfOrnithology:EBIRD:OBS118783566	eBird Basic Dataset. Version: EBD_relMay-2017. Cornell Lab of Ornithology, Ithaca, New York. May 2017.
Brotogeris versicolurus	10	Puerto Rico	PR	BayamÃŒ_n	PN Julio Enrique Monaga	18.4064	-66.1373	2011-05-05	5	5	2011	eBird - Traveling Count	Ebird	URN:CornellLabOfOrnithology:EBIRD:OBS117377987	eBird Basic Dataset. Version: EBD_relMay-2017. Cornell Lab of Ornithology, Ithaca, New York. May 2017.
Brotogeris versicolurus	10	Puerto Rico	PR	BayamÃŒ_n	PN Julio Enrique Monaga	18.4064	-66.1373	2011-05-22	22	5	2011	eBird - Traveling Count	Ebird	URN:CornellLabOfOrnithology:EBIRD:OBS119225228	eBird Basic Dataset. Version: EBD_relMay-2017. Cornell Lab of Ornithology, Ithaca, New York. May 2017.
Brotogeris versicolurus	10	Puerto Rico	PR	BayamÃŒ_n	PN Julio Enrique Monaga	18.4064	-66.1373	2011-05-05	5	5	2011	eBird - Traveling Count	Ebird	URN:CornellLabOfOrnithology:EBIRD:OBS117379095	eBird Basic Dataset. Version: EBD_relMay-2017. Cornell Lab of Ornithology, Ithaca, New York. May 2017.
Brotogeris versicolurus	2	Puerto Rico	PR	BayamÃŒ_n	PN Julio Enrique Monaga	18.4064	-66.1373	2011-05-14	14	5	2011	eBird - Casual Observation	Ebird	URN:CornellLabOfOrnithology:EBIRD:OBS118428265	eBird Basic Dataset. Version: EBD_relMay-2017. Cornell Lab of Ornithology, Ithaca, New York. May 2017.
Brotogeris versicolurus	2	Puerto Rico	PR	BayamÃŒ_n	PN Julio Enrique Monaga	18.4064	-66.1373	2011-05-14	14	5	2011	eBird - Casual Observation	Ebird	URN:CornellLabOfOrnithology:EBIRD:OBS119086298	eBird Basic Dataset. Version: EBD_relMay-2017. Cornell Lab of Ornithology, Ithaca, New York. May 2017.
Brotogeris versicolurus	6	Puerto Rico	PR	BayamÃŒ_n	PN Julio Enrique Monaga	18.4064	-66.1373	2011-05-17	17	5	2011	eBird - Casual Observation	Ebird	URN:CornellLabOfOrnithology:EBIRD:OBS119086353	eBird Basic Dataset. Version: EBD_relMay-2017. Cornell Lab of Ornithology, Ithaca, New York. May 2017.
Brotogeris versicolurus	3	Puerto Rico	PR	BayamÃŒ_n	PN Julio Enrique Monaga	18.4064	-66.1373	2011-06-29	29	6	2011	eBird - Casual Observation	Ebird	URN:CornellLabOfOrnithology:EBIRD:OBS124367176	eBird Basic Dataset. Version: EBD_relMay-2017. Cornell Lab of Ornithology, Ithaca, New York. May 2017.
Brotogeris versicolurus	3	Puerto Rico	PR	BayamÃŒ_n	PN Julio Enrique Monaga	18.4064	-66.1373	2011-06-29	29	6	2011	eBird - Casual Observation	Ebird	URN:CornellLabOfOrnithology:EBIRD:OBS121902489	eBird Basic Dataset. Version: EBD_relMay-2017. Cornell Lab of Ornithology, Ithaca, New York. May 2017.
Brotogeris versicolurus	10	Puerto Rico	PR	BayamÃŒ_n	PN Julio Enrique Monaga	18.4064	-66.1373	2011-06-11	11	6	2011	eBird - Casual Observation	Ebird	URN:CornellLabOfOrnithology:EBIRD:OBS124367215	eBird Basic Dataset. Version: EBD_relMay-2017. Cornell Lab of Ornithology, Ithaca, New York. May 2017.
Brotogeris versicolurus	10	Puerto Rico	PR	BayamÃŒ_n	PN Julio Enrique Monaga	18.4064	-66.1373	2011-06-11	11	6	2011	eBird - Casual Observation	Ebird	URN:CornellLabOfOrnithology:EBIRD:OBS120765755	eBird Basic Dataset. Version: EBD_relMay-2017. Cornell Lab of Ornithology, Ithaca, New York. May 2017.
Brotogeris versicolurus	NA	Puerto Rico	PR	BayamÃŒ_n	PN Julio Enrique Monaga	18.4064	-66.1373	2011-07-24	24	7	2011	eBird - Traveling Count	Ebird	URN:CornellLabOfOrnithology:EBIRD:OBS123167186	eBird Basic Dataset. Version: EBD_relMay-2017. Cornell Lab of Ornithology, Ithaca, New York. May 2017.
Brotogeris versicolurus	5	Puerto Rico	PR	BayamÃŒ_n	PN Julio Enrique Monaga	18.4064	-66.1373	2011-08-20	20	8	2011	eBird - Stationary Count	Ebird	URN:CornellLabOfOrnithology:EBIRD:OBS125123521	eBird Basic Dataset. Version: EBD_relMay-2017. Cornell Lab of Ornithology, Ithaca, New York. May 2017.
Brotogeris versicolurus	4	Puerto Rico	PR	BayamÃŒ_n	PN Julio Enrique Monaga	18.4064	-66.1373	2011-08-27	27	8	2011	eBird - Casual Observation	Ebird	URN:CornellLabOfOrnithology:EBIRD:OBS125123509	eBird Basic Dataset. Version: EBD_relMay-2017. Cornell Lab of Ornithology, Ithaca, New York. May 2017.
Brotogeris versicolurus	5	Puerto Rico	PR	BayamÃŒ_n	PN Julio Enrique Monaga	18.4064	-66.1373	2011-08-20	20	8	2011	eBird - Stationary Count	Ebird	URN:CornellLabOfOrnithology:EBIRD:OBS124779386	eBird Basic Dataset. Version: EBD_relMay-2017. Cornell Lab of Ornithology, Ithaca, New York. May 2017.
Brotogeris versicolurus	4	Puerto Rico	PR	BayamÃŒ_n	PN Julio Enrique Monaga	18.4064	-66.1373	2011-08-27	27	8	2011	eBird - Casual Observation	Ebird	URN:CornellLabOfOrnithology:EBIRD:OBS124919630	eBird Basic Dataset. Version: EBD_relMay-2017. Cornell Lab of Ornithology, Ithaca, New York. May 2017.
Brotogeris versicolurus	4	Puerto Rico	PR	BayamÃŒ_n	PN Julio Enrique Monaga	18.4064	-66.1373	2011-10-16	16	10	2011	eBird - Traveling Count	Ebird	URN:CornellLabOfOrnithology:EBIRD:OBS128301673	eBird Basic Dataset. Version: EBD_relMay-2017. Cornell Lab of Ornithology, Ithaca, New York. May 2017.
Brotogeris versicolurus	15	Puerto Rico	PR	BayamÃŒ_n	PN Julio Enrique Monaga	18.4064	-66.1373	2011-10-30	30	10	2011	eBird - Traveling Count	Ebird	URN:CornellLabOfOrnithology:EBIRD:OBS129171846	eBird Basic Dataset. Version: EBD_relMay-2017. Cornell Lab of Ornithology, Ithaca, New York. May 2017.
Brotogeris versicolurus	1	Puerto Rico	PR	BayamÃŒ_n	Bosque Santa Ana	18.4081	-66.1426	2011-10-28	28	10	2011	eBird - Traveling Count	Ebird	URN:CornellLabOfOrnithology:EBIRD:OBS130617398	eBird Basic Dataset. Version: EBD_relMay-2017. Cornell Lab of Ornithology, Ithaca, New York. May 2017.
Brotogeris versicolurus	15	Puerto Rico	PR	BayamÃŒ_n	PN Julio Enrique Monaga	18.4064	-66.1373	2011-10-30	30	10	2011	eBird - Traveling Count	Ebird	URN:CornellLabOfOrnithology:EBIRD:OBS136363436	eBird Basic Dataset. Version: EBD_relMay-2017. Cornell Lab of Ornithology, Ithaca, New York. May 2017.
Brotogeris versicolurus	1	Puerto Rico	PR	BayamÃŒ_n	Bosque Santa Ana	18.4081	-66.1426	2011-10-28	28	10	2011	eBird - Traveling Count	Ebird	URN:CornellLabOfOrnithology:EBIRD:OBS132997611	eBird Basic Dataset. Version: EBD_relMay-2017. Cornell Lab of Ornithology, Ithaca, New York. May 2017.
Brotogeris versicolurus	2	Puerto Rico	PR	BayamÃŒ_n	PN Julio Enrique Monaga	18.4064	-66.1373	2011-10-30	30	10	2011	eBird - Stationary Count	Ebird	URN:CornellLabOfOrnithology:EBIRD:OBS136363450	eBird Basic Dataset. Version: EBD_relMay-2017. Cornell Lab of Ornithology, Ithaca, New York. May 2017.
Brotogeris versicolurus	4	Puerto Rico	PR	BayamÃŒ_n	PN Julio Enrique Monaga	18.4064	-66.1373	2011-10-16	16	10	2011	eBird - Traveling Count	Ebird	URN:CornellLabOfOrnithology:EBIRD:OBS128468123	eBird Basic Dataset. Version: EBD_relMay-2017. Cornell Lab of Ornithology, Ithaca, New York. May 2017.
Brotogeris versicolurus	2	Puerto Rico	PR	BayamÃŒ_n	PN Julio Enrique Monaga	18.4064	-66.1373	2011-10-30	30	10	2011	eBird - Stationary Count	Ebird	URN:CornellLabOfOrnithology:EBIRD:OBS129171557	eBird Basic Dataset. Version: EBD_relMay-2017. Cornell Lab of Ornithology, Ithaca, New York. May 2017.
Brotogeris versicolurus	2	Puerto Rico	PR	BayamÃŒ_n	PN Julio Enrique Monaga	18.4064	-66.1373	2011-10-13	13	10	2011	eBird - Casual Observation	Ebird	URN:CornellLabOfOrnithology:EBIRD:OBS128468131	eBird Basic Dataset. Version: EBD_relMay-2017. Cornell Lab of Ornithology, Ithaca, New York. May 2017.
Brotogeris versicolurus	NA	Puerto Rico	PR	BayamÃŒ_n	PN Julio Enrique Monaga	18.4064	-66.1373	2011-10-07	7	10	2011	eBird - Casual Observation	Ebird	URN:CornellLabOfOrnithology:EBIRD:OBS127553250	eBird Basic Dataset. Version: EBD_relMay-2017. Cornell Lab of Ornithology, Ithaca, New York. May 2017.
Brotogeris versicolurus	1	Puerto Rico	PR	BayamÃŒ_n	Bosque Santa Ana	18.4081	-66.1426	2011-10-28	28	10	2011	eBird - Traveling Count	Ebird	URN:CornellLabOfOrnithology:EBIRD:OBS130509745	eBird Basic Dataset. Version: EBD_relMay-2017. Cornell Lab of Ornithology, Ithaca, New York. May 2017.
Brotogeris versicolurus	2	Puerto Rico	PR	BayamÃŒ_n	PN Julio Enrique Monaga	18.4064	-66.1373	2011-10-13	13	10	2011	eBird - Casual Observation	Ebird	URN:CornellLabOfOrnithology:EBIRD:OBS128112442	eBird Basic Dataset. Version: EBD_relMay-2017. Cornell Lab of Ornithology, Ithaca, New York. May 2017.
Brotogeris versicolurus	2	Puerto Rico	PR	BayamÃŒ_n	PN Julio Enrique Monaga	18.4064	-66.1373	2011-10-02	2	10	2011	eBird - Traveling Count	Ebird	URN:CornellLabOfOrnithology:EBIRD:OBS127298320	eBird Basic Dataset. Version: EBD_relMay-2017. Cornell Lab of Ornithology, Ithaca, New York. May 2017.
Brotogeris versicolurus	4	Puerto Rico	PR	BayamÃŒ_n	PN Julio Enrique Monaga	18.4064	-66.1373	2011-11-05	5	11	2011	eBird - Traveling Count	Ebird	URN:CornellLabOfOrnithology:EBIRD:OBS129701781	eBird Basic Dataset. Version: EBD_relMay-2017. Cornell Lab of Ornithology, Ithaca, New York. May 2017.
Brotogeris versicolurus	NA	Puerto Rico	PR	BayamÃŒ_n	PN Julio Enrique Monaga	18.4064	-66.1373	2011-11-02	2	11	2011	eBird - Traveling Count	Ebird	URN:CornellLabOfOrnithology:EBIRD:OBS129357182	eBird Basic Dataset. Version: EBD_relMay-2017. Cornell Lab of Ornithology, Ithaca, New York. May 2017.
Brotogeris versicolurus	NA	Puerto Rico	PR	BayamÃŒ_n	PN Julio Enrique Monaga	18.4064	-66.1373	2011-11-02	2	11	2011	eBird - Traveling Count	Ebird	URN:CornellLabOfOrnithology:EBIRD:OBS129398168	eBird Basic Dataset. Version: EBD_relMay-2017. Cornell Lab of Ornithology, Ithaca, New York. May 2017.
Brotogeris versicolurus	19	Puerto Rico	PR	BayamÃŒ_n	PN Julio Enrique Monaga	18.4064	-66.1373	2011-11-27	27	11	2011	eBird - Traveling Count	Ebird	URN:CornellLabOfOrnithology:EBIRD:OBS132085042	eBird Basic Dataset. Version: EBD_relMay-2017. Cornell Lab of Ornithology, Ithaca, New York. May 2017.
Brotogeris versicolurus	NA	Puerto Rico	PR	BayamÃŒ_n	PN Julio Enrique Monaga	18.4064	-66.1373	2011-11-08	8	11	2011	eBird - Traveling Count	Ebird	URN:CornellLabOfOrnithology:EBIRD:OBS129816215	eBird Basic Dataset. Version: EBD_relMay-2017. Cornell Lab of Ornithology, Ithaca, New York. May 2017.
Brotogeris versicolurus	19	Puerto Rico	PR	BayamÃŒ_n	PN Julio Enrique Monaga	18.4064	-66.1373	2011-11-27	27	11	2011	eBird - Traveling Count	Ebird	URN:CornellLabOfOrnithology:EBIRD:OBS136364184	eBird Basic Dataset. Version: EBD_relMay-2017. Cornell Lab of Ornithology, Ithaca, New York. May 2017.
Brotogeris versicolurus	NA	Puerto Rico	PR	BayamÃŒ_n	PN Julio Enrique Monaga	18.4064	-66.1373	2011-12-26	26	12	2011	eBird - Stationary Count	Ebird	URN:CornellLabOfOrnithology:EBIRD:OBS134142903	eBird Basic Dataset. Version: EBD_relMay-2017. Cornell Lab of Ornithology, Ithaca, New York. May 2017.
Brotogeris versicolurus	1	Puerto Rico	PR	BayamÃŒ_n	PN Julio Enrique Monaga	18.4064	-66.1373	2012-01-04	4	1	2012	eBird - Casual Observation	Ebird	URN:CornellLabOfOrnithology:EBIRD:OBS135141593	eBird Basic Dataset. Version: EBD_relMay-2017. Cornell Lab of Ornithology, Ithaca, New York. May 2017.
Brotogeris versicolurus	4	Puerto Rico	PR	BayamÃŒ_n	Cementerio Nacional Bayamon	18.4124	-66.1676	2012-01-07	7	1	2012	eBird - Stationary Count	Ebird	URN:CornellLabOfOrnithology:EBIRD:OBS135676807	eBird Basic Dataset. Version: EBD_relMay-2017. Cornell Lab of Ornithology, Ithaca, New York. May 2017.
Brotogeris versicolurus	1	Puerto Rico	PR	BayamÃŒ_n	Bosque Santa Ana	18.4081	-66.1426	2012-02-19	19	2	2012	eBird - Traveling Count	Ebird	URN:CornellLabOfOrnithology:EBIRD:OBS140717518	eBird Basic Dataset. Version: EBD_relMay-2017. Cornell Lab of Ornithology, Ithaca, New York. May 2017.
Brotogeris versicolurus	1	Puerto Rico	PR	BayamÃŒ_n	PN Julio Enrique Monaga	18.4064	-66.1373	2012-02-26	26	2	2012	eBird - Traveling Count	Ebird	URN:CornellLabOfOrnithology:EBIRD:OBS142420636	eBird Basic Dataset. Version: EBD_relMay-2017. Cornell Lab of Ornithology, Ithaca, New York. May 2017.
Brotogeris versicolurus	1	Puerto Rico	PR	BayamÃŒ_n	Bosque Santa Ana	18.4081	-66.1426	2012-02-19	19	2	2012	eBird - Traveling Count	Ebird	URN:CornellLabOfOrnithology:EBIRD:OBS140546991	eBird Basic Dataset. Version: EBD_relMay-2017. Cornell Lab of Ornithology, Ithaca, New York. May 2017.
Brotogeris versicolurus	1	Puerto Rico	PR	BayamÃŒ_n	PN Julio Enrique Monaga	18.4064	-66.1373	2012-02-19	19	2	2012	eBird - Traveling Count	Ebird	URN:CornellLabOfOrnithology:EBIRD:OBS140419775	eBird Basic Dataset. Version: EBD_relMay-2017. Cornell Lab of Ornithology, Ithaca, New York. May 2017.
Brotogeris versicolurus	1	Puerto Rico	PR	BayamÃŒ_n	PN Julio Enrique Monaga	18.4064	-66.1373	2012-02-19	19	2	2012	eBird - Traveling Count	Ebird	URN:CornellLabOfOrnithology:EBIRD:OBS141217788	eBird Basic Dataset. Version: EBD_relMay-2017. Cornell Lab of Ornithology, Ithaca, New York. May 2017.
Brotogeris versicolurus	1	Puerto Rico	PR	BayamÃŒ_n	PN Julio Enrique Monaga	18.4064	-66.1373	2012-02-19	19	2	2012	eBird - Traveling Count	Ebird	URN:CornellLabOfOrnithology:EBIRD:OBS141700901	eBird Basic Dataset. Version: EBD_relMay-2017. Cornell Lab of Ornithology, Ithaca, New York. May 2017.
Brotogeris versicolurus	NA	Puerto Rico	PR	BayamÃŒ_n	PN Julio Enrique Monaga	18.4064	-66.1373	2012-02-06	6	2	2012	eBird - Traveling Count	Ebird	URN:CornellLabOfOrnithology:EBIRD:OBS142328202	eBird Basic Dataset. Version: EBD_relMay-2017. Cornell Lab of Ornithology, Ithaca, New York. May 2017.
Brotogeris versicolurus	1	Puerto Rico	PR	BayamÃŒ_n	PN Julio Enrique Monaga	18.4064	-66.1373	2012-02-19	19	2	2012	eBird - Traveling Count	Ebird	URN:CornellLabOfOrnithology:EBIRD:OBS145912162	eBird Basic Dataset. Version: EBD_relMay-2017. Cornell Lab of Ornithology, Ithaca, New York. May 2017.
Brotogeris versicolurus	2	Puerto Rico	PR	BayamÃŒ_n	PN Julio Enrique Monaga	18.4064	-66.1373	2012-03-26	26	3	2012	eBird - Casual Observation	Ebird	URN:CornellLabOfOrnithology:EBIRD:OBS147209947	eBird Basic Dataset. Version: EBD_relMay-2017. Cornell Lab of Ornithology, Ithaca, New York. May 2017.
Brotogeris versicolurus	4	Puerto Rico	PR	BayamÃŒ_n	PN Julio Enrique Monaga	18.4064	-66.1373	2012-04-21	21	4	2012	eBird - Traveling Count	Ebird	URN:CornellLabOfOrnithology:EBIRD:OBS150709321	eBird Basic Dataset. Version: EBD_relMay-2017. Cornell Lab of Ornithology, Ithaca, New York. May 2017.
Brotogeris versicolurus	1	Puerto Rico	PR	BayamÃŒ_n	UPR Bayamon	18.3704	-66.1448	2012-04-28	28	4	2012	eBird - Exhaustive Area Count	Ebird	URN:CornellLabOfOrnithology:EBIRD:OBS150179099	eBird Basic Dataset. Version: EBD_relMay-2017. Cornell Lab of Ornithology, Ithaca, New York. May 2017.
Brotogeris versicolurus	12	Puerto Rico	PR	BayamÃŒ_n	PN Julio Enrique Monaga	18.4064	-66.1373	2012-04-13	13	4	2012	eBird - Traveling Count	Ebird	URN:CornellLabOfOrnithology:EBIRD:OBS148787334	eBird Basic Dataset. Version: EBD_relMay-2017. Cornell Lab of Ornithology, Ithaca, New York. May 2017.
Brotogeris versicolurus	15	Puerto Rico	PR	BayamÃŒ_n	Bosque Santa Ana	18.4081	-66.1426	2012-04-17	17	4	2012	eBird - Casual Observation	Ebird	URN:CornellLabOfOrnithology:EBIRD:OBS148787551	eBird Basic Dataset. Version: EBD_relMay-2017. Cornell Lab of Ornithology, Ithaca, New York. May 2017.
Brotogeris versicolurus	8	Puerto Rico	PR	BayamÃŒ_n	PN Julio Enrique Monaga	18.4064	-66.1373	2012-04-12	12	4	2012	eBird - Casual Observation	Ebird	URN:CornellLabOfOrnithology:EBIRD:OBS148085745	eBird Basic Dataset. Version: EBD_relMay-2017. Cornell Lab of Ornithology, Ithaca, New York. May 2017.
Brotogeris versicolurus	5	Puerto Rico	PR	BayamÃŒ_n	PN Julio Enrique Monaga	18.4064	-66.1373	2012-04-19	19	4	2012	eBird - Traveling Count	Ebird	URN:CornellLabOfOrnithology:EBIRD:OBS149109279	eBird Basic Dataset. Version: EBD_relMay-2017. Cornell Lab of Ornithology, Ithaca, New York. May 2017.
Brotogeris versicolurus	15	Puerto Rico	PR	BayamÃŒ_n	Bosque Santa Ana	18.4081	-66.1426	2012-04-17	17	4	2012	eBird - Casual Observation	Ebird	URN:CornellLabOfOrnithology:EBIRD:OBS148787710	eBird Basic Dataset. Version: EBD_relMay-2017. Cornell Lab of Ornithology, Ithaca, New York. May 2017.
Brotogeris versicolurus	1	Puerto Rico	PR	BayamÃŒ_n	UPR Bayamon	18.3704	-66.1448	2012-04-28	28	4	2012	eBird - Exhaustive Area Count	Ebird	URN:CornellLabOfOrnithology:EBIRD:OBS150152246	eBird Basic Dataset. Version: EBD_relMay-2017. Cornell Lab of Ornithology, Ithaca, New York. May 2017.
Brotogeris versicolurus	12	Puerto Rico	PR	BayamÃŒ_n	PN Julio Enrique Monaga	18.4064	-66.1373	2012-04-13	13	4	2012	eBird - Traveling Count	Ebird	URN:CornellLabOfOrnithology:EBIRD:OBS148182101	eBird Basic Dataset. Version: EBD_relMay-2017. Cornell Lab of Ornithology, Ithaca, New York. May 2017.
Brotogeris versicolurus	10	Puerto Rico	PR	BayamÃŒ_n	PN Julio Enrique Monaga	18.4064	-66.1373	2012-04-10	10	4	2012	eBird - Stationary Count	Ebird	URN:CornellLabOfOrnithology:EBIRD:OBS160200349	eBird Basic Dataset. Version: EBD_relMay-2017. Cornell Lab of Ornithology, Ithaca, New York. May 2017.
Brotogeris versicolurus	1	Puerto Rico	PR	BayamÃŒ_n	UPR Bayamon	18.3704	-66.1448	2012-04-28	28	4	2012	eBird - Exhaustive Area Count	Ebird	URN:CornellLabOfOrnithology:EBIRD:OBS150150938	eBird Basic Dataset. Version: EBD_relMay-2017. Cornell Lab of Ornithology, Ithaca, New York. May 2017.
Brotogeris versicolurus	4	Puerto Rico	PR	BayamÃŒ_n	PN Julio Enrique Monaga	18.4064	-66.1373	2012-04-21	21	4	2012	eBird - Traveling Count	Ebird	URN:CornellLabOfOrnithology:EBIRD:OBS149288490	eBird Basic Dataset. Version: EBD_relMay-2017. Cornell Lab of Ornithology, Ithaca, New York. May 2017.
Brotogeris versicolurus	8	Puerto Rico	PR	BayamÃŒ_n	PN Julio Enrique Monaga	18.4064	-66.1373	2012-04-29	29	4	2012	eBird - Casual Observation	Ebird	URN:CornellLabOfOrnithology:EBIRD:OBS150709395	eBird Basic Dataset. Version: EBD_relMay-2017. Cornell Lab of Ornithology, Ithaca, New York. May 2017.
Brotogeris versicolurus	8	Puerto Rico	PR	BayamÃŒ_n	PN Julio Enrique Monaga	18.4064	-66.1373	2012-04-12	12	4	2012	eBird - Casual Observation	Ebird	URN:CornellLabOfOrnithology:EBIRD:OBS148091511	eBird Basic Dataset. Version: EBD_relMay-2017. Cornell Lab of Ornithology, Ithaca, New York. May 2017.
Brotogeris versicolurus	8	Puerto Rico	PR	BayamÃŒ_n	PN Julio Enrique Monaga	18.4064	-66.1373	2012-04-29	29	4	2012	eBird - Casual Observation	Ebird	URN:CornellLabOfOrnithology:EBIRD:OBS150708515	eBird Basic Dataset. Version: EBD_relMay-2017. Cornell Lab of Ornithology, Ithaca, New York. May 2017.
Brotogeris versicolurus	5	Puerto Rico	PR	BayamÃŒ_n	PN Julio Enrique Monaga	18.4064	-66.1373	2012-04-19	19	4	2012	eBird - Traveling Count	Ebird	URN:CornellLabOfOrnithology:EBIRD:OBS152705629	eBird Basic Dataset. Version: EBD_relMay-2017. Cornell Lab of Ornithology, Ithaca, New York. May 2017.
Brotogeris versicolurus	11	Puerto Rico	PR	BayamÃŒ_n	PN Julio Enrique Monaga	18.4064	-66.1373	2012-05-19	19	5	2012	eBird - Casual Observation	Ebird	URN:CornellLabOfOrnithology:EBIRD:OBS153589232	eBird Basic Dataset. Version: EBD_relMay-2017. Cornell Lab of Ornithology, Ithaca, New York. May 2017.
Brotogeris versicolurus	8	Puerto Rico	PR	BayamÃŒ_n	PN Julio Enrique Monaga	18.4064	-66.1373	2012-05-11	11	5	2012	eBird - Stationary Count	Ebird	URN:CornellLabOfOrnithology:EBIRD:OBS152705052	eBird Basic Dataset. Version: EBD_relMay-2017. Cornell Lab of Ornithology, Ithaca, New York. May 2017.
Brotogeris versicolurus	15	Puerto Rico	PR	BayamÃŒ_n	PN Julio Enrique Monaga	18.4064	-66.1373	2012-05-16	16	5	2012	eBird - Casual Observation	Ebird	URN:CornellLabOfOrnithology:EBIRD:OBS153200988	eBird Basic Dataset. Version: EBD_relMay-2017. Cornell Lab of Ornithology, Ithaca, New York. May 2017.
Brotogeris versicolurus	9	Puerto Rico	PR	BayamÃŒ_n	PN Julio Enrique Monaga	18.4064	-66.1373	2012-05-11	11	5	2012	eBird - Traveling Count	Ebird	URN:CornellLabOfOrnithology:EBIRD:OBS152705056	eBird Basic Dataset. Version: EBD_relMay-2017. Cornell Lab of Ornithology, Ithaca, New York. May 2017.
Brotogeris versicolurus	2	Puerto Rico	PR	BayamÃŒ_n	PN Julio Enrique Monaga	18.4064	-66.1373	2012-05-01	1	5	2012	eBird - Traveling Count	Ebird	URN:CornellLabOfOrnithology:EBIRD:OBS150709482	eBird Basic Dataset. Version: EBD_relMay-2017. Cornell Lab of Ornithology, Ithaca, New York. May 2017.
Brotogeris versicolurus	8	Puerto Rico	PR	BayamÃŒ_n	PN Julio Enrique Monaga	18.4064	-66.1373	2012-05-11	11	5	2012	eBird - Stationary Count	Ebird	URN:CornellLabOfOrnithology:EBIRD:OBS152358439	eBird Basic Dataset. Version: EBD_relMay-2017. Cornell Lab of Ornithology, Ithaca, New York. May 2017.
Brotogeris versicolurus	9	Puerto Rico	PR	BayamÃŒ_n	PN Julio Enrique Monaga	18.4064	-66.1373	2012-05-11	11	5	2012	eBird - Traveling Count	Ebird	URN:CornellLabOfOrnithology:EBIRD:OBS152358196	eBird Basic Dataset. Version: EBD_relMay-2017. Cornell Lab of Ornithology, Ithaca, New York. May 2017.
Brotogeris versicolurus	15	Puerto Rico	PR	BayamÃŒ_n	PN Julio Enrique Monaga	18.4064	-66.1373	2012-05-16	16	5	2012	eBird - Casual Observation	Ebird	URN:CornellLabOfOrnithology:EBIRD:OBS153200213	eBird Basic Dataset. Version: EBD_relMay-2017. Cornell Lab of Ornithology, Ithaca, New York. May 2017.
Brotogeris versicolurus	11	Puerto Rico	PR	BayamÃŒ_n	PN Julio Enrique Monaga	18.4064	-66.1373	2012-05-19	19	5	2012	eBird - Casual Observation	Ebird	URN:CornellLabOfOrnithology:EBIRD:OBS159609443	eBird Basic Dataset. Version: EBD_relMay-2017. Cornell Lab of Ornithology, Ithaca, New York. May 2017.
Brotogeris versicolurus	2	Puerto Rico	PR	BayamÃŒ_n	PN Julio Enrique Monaga	18.4064	-66.1373	2012-05-01	1	5	2012	eBird - Traveling Count	Ebird	URN:CornellLabOfOrnithology:EBIRD:OBS150707616	eBird Basic Dataset. Version: EBD_relMay-2017. Cornell Lab of Ornithology, Ithaca, New York. May 2017.
Brotogeris versicolurus	10	Puerto Rico	PR	BayamÃŒ_n	PN Julio Enrique Monaga	18.4064	-66.1373	2012-06-27	27	6	2012	eBird - Stationary Count	Ebird	URN:CornellLabOfOrnithology:EBIRD:OBS159609349	eBird Basic Dataset. Version: EBD_relMay-2017. Cornell Lab of Ornithology, Ithaca, New York. May 2017.
Brotogeris versicolurus	10	Puerto Rico	PR	BayamÃŒ_n	PN Julio Enrique Monaga	18.4064	-66.1373	2012-06-27	27	6	2012	eBird - Stationary Count	Ebird	URN:CornellLabOfOrnithology:EBIRD:OBS157397815	eBird Basic Dataset. Version: EBD_relMay-2017. Cornell Lab of Ornithology, Ithaca, New York. May 2017.
Brotogeris versicolurus	15	Puerto Rico	PR	BayamÃŒ_n	PN Julio Enrique Monaga	18.4064	-66.1373	2012-07-23	23	7	2012	eBird - Traveling Count	Ebird	URN:CornellLabOfOrnithology:EBIRD:OBS159355464	eBird Basic Dataset. Version: EBD_relMay-2017. Cornell Lab of Ornithology, Ithaca, New York. May 2017.
Brotogeris versicolurus	6	Puerto Rico	PR	BayamÃŒ_n	Parque lineal de Bayamon	18.4101	-66.1534	2012-07-02	2	7	2012	eBird - Traveling Count	Ebird	URN:CornellLabOfOrnithology:EBIRD:OBS157829918	eBird Basic Dataset. Version: EBD_relMay-2017. Cornell Lab of Ornithology, Ithaca, New York. May 2017.
Brotogeris versicolurus	NA	Puerto Rico	PR	BayamÃŒ_n	PN Julio Enrique Monaga	18.4064	-66.1373	2012-07-04	4	7	2012	eBird - Casual Observation	Ebird	URN:CornellLabOfOrnithology:EBIRD:OBS158097221	eBird Basic Dataset. Version: EBD_relMay-2017. Cornell Lab of Ornithology, Ithaca, New York. May 2017.
Brotogeris versicolurus	10	Puerto Rico	PR	BayamÃŒ_n	PN Julio Enrique Monaga	18.4064	-66.1373	2012-07-07	7	7	2012	eBird - Traveling Count	Ebird	URN:CornellLabOfOrnithology:EBIRD:OBS158250477	eBird Basic Dataset. Version: EBD_relMay-2017. Cornell Lab of Ornithology, Ithaca, New York. May 2017.
Brotogeris versicolurus	15	Puerto Rico	PR	BayamÃŒ_n	Bosque Santa Ana	18.4081	-66.1426	2012-08-31	31	8	2012	eBird - Casual Observation	Ebird	URN:CornellLabOfOrnithology:EBIRD:OBS162476625	eBird Basic Dataset. Version: EBD_relMay-2017. Cornell Lab of Ornithology, Ithaca, New York. May 2017.
Brotogeris versicolurus	8	Puerto Rico	PR	BayamÃŒ_n	PN Julio Enrique Monaga	18.4064	-66.1373	2012-08-07	7	8	2012	eBird - Casual Observation	Ebird	URN:CornellLabOfOrnithology:EBIRD:OBS161679464	eBird Basic Dataset. Version: EBD_relMay-2017. Cornell Lab of Ornithology, Ithaca, New York. May 2017.
Brotogeris versicolurus	8	Puerto Rico	PR	BayamÃŒ_n	PN Julio Enrique Monaga	18.4064	-66.1373	2012-08-07	7	8	2012	eBird - Casual Observation	Ebird	URN:CornellLabOfOrnithology:EBIRD:OBS160425002	eBird Basic Dataset. Version: EBD_relMay-2017. Cornell Lab of Ornithology, Ithaca, New York. May 2017.
Brotogeris versicolurus	10	Puerto Rico	PR	BayamÃŒ_n	PN Julio Enrique Monaga	18.4064	-66.1373	2012-09-13	13	9	2012	eBird - Traveling Count	Ebird	URN:CornellLabOfOrnithology:EBIRD:OBS163716768	eBird Basic Dataset. Version: EBD_relMay-2017. Cornell Lab of Ornithology, Ithaca, New York. May 2017.
Brotogeris versicolurus	10	Puerto Rico	PR	BayamÃŒ_n	PN Julio Enrique Monaga	18.4064	-66.1373	2012-09-13	13	9	2012	eBird - Traveling Count	Ebird	URN:CornellLabOfOrnithology:EBIRD:OBS163611220	eBird Basic Dataset. Version: EBD_relMay-2017. Cornell Lab of Ornithology, Ithaca, New York. May 2017.
Brotogeris versicolurus	NA	Puerto Rico	PR	BayamÃŒ_n	PN Julio Enrique Monaga	18.4064	-66.1373	2012-09-25	25	9	2012	eBird - Casual Observation	Ebird	URN:CornellLabOfOrnithology:EBIRD:OBS164729743	eBird Basic Dataset. Version: EBD_relMay-2017. Cornell Lab of Ornithology, Ithaca, New York. May 2017.
Brotogeris versicolurus	15	Puerto Rico	PR	BayamÃŒ_n	PN Julio Enrique Monaga	18.4064	-66.1373	2012-10-23	23	10	2012	eBird - Traveling Count	Ebird	URN:CornellLabOfOrnithology:EBIRD:OBS167358346	eBird Basic Dataset. Version: EBD_relMay-2017. Cornell Lab of Ornithology, Ithaca, New York. May 2017.
Brotogeris versicolurus	4	Puerto Rico	PR	BayamÃŒ_n	PN Julio Enrique Monaga	18.4064	-66.1373	2012-10-11	11	10	2012	eBird - Traveling Count	Ebird	URN:CornellLabOfOrnithology:EBIRD:OBS177909503	eBird Basic Dataset. Version: EBD_relMay-2017. Cornell Lab of Ornithology, Ithaca, New York. May 2017.
Brotogeris versicolurus	NA	Puerto Rico	PR	BayamÃŒ_n	PN Julio Enrique Monaga	18.4064	-66.1373	2012-10-25	25	10	2012	eBird - Traveling Count	Ebird	URN:CornellLabOfOrnithology:EBIRD:OBS167914245	eBird Basic Dataset. Version: EBD_relMay-2017. Cornell Lab of Ornithology, Ithaca, New York. May 2017.
Brotogeris versicolurus	NA	Puerto Rico	PR	BayamÃŒ_n	PN Julio Enrique Monaga	18.4064	-66.1373	2012-10-09	9	10	2012	eBird - Casual Observation	Ebird	URN:CornellLabOfOrnithology:EBIRD:OBS166074310	eBird Basic Dataset. Version: EBD_relMay-2017. Cornell Lab of Ornithology, Ithaca, New York. May 2017.
Brotogeris versicolurus	3	Puerto Rico	PR	BayamÃŒ_n	PN Julio Enrique Monaga	18.4064	-66.1373	2012-10-07	7	10	2012	eBird - Traveling Count	Ebird	URN:CornellLabOfOrnithology:EBIRD:OBS165810397	eBird Basic Dataset. Version: EBD_relMay-2017. Cornell Lab of Ornithology, Ithaca, New York. May 2017.
Brotogeris versicolurus	NA	Puerto Rico	PR	BayamÃŒ_n	PN Julio Enrique Monaga	18.4064	-66.1373	2012-10-09	9	10	2012	eBird - Casual Observation	Ebird	URN:CornellLabOfOrnithology:EBIRD:OBS166085788	eBird Basic Dataset. Version: EBD_relMay-2017. Cornell Lab of Ornithology, Ithaca, New York. May 2017.
Brotogeris versicolurus	12	Puerto Rico	PR	BayamÃŒ_n	PN Julio Enrique Monaga	18.4064	-66.1373	2012-10-15	15	10	2012	eBird - Traveling Count	Ebird	URN:CornellLabOfOrnithology:EBIRD:OBS167071233	eBird Basic Dataset. Version: EBD_relMay-2017. Cornell Lab of Ornithology, Ithaca, New York. May 2017.
Brotogeris versicolurus	NA	Puerto Rico	PR	BayamÃŒ_n	PN Julio Enrique Monaga	18.4064	-66.1373	2012-10-08	8	10	2012	eBird - Traveling Count	Ebird	URN:CornellLabOfOrnithology:EBIRD:OBS165971413	eBird Basic Dataset. Version: EBD_relMay-2017. Cornell Lab of Ornithology, Ithaca, New York. May 2017.
Brotogeris versicolurus	12	Puerto Rico	PR	BayamÃŒ_n	PN Julio Enrique Monaga	18.4064	-66.1373	2012-10-15	15	10	2012	eBird - Traveling Count	Ebird	URN:CornellLabOfOrnithology:EBIRD:OBS167094510	eBird Basic Dataset. Version: EBD_relMay-2017. Cornell Lab of Ornithology, Ithaca, New York. May 2017.
Brotogeris versicolurus	8	Puerto Rico	PR	BayamÃŒ_n	PN Julio Enrique Monaga	18.4064	-66.1373	2012-10-12	12	10	2012	eBird - Traveling Count	Ebird	URN:CornellLabOfOrnithology:EBIRD:OBS166385891	eBird Basic Dataset. Version: EBD_relMay-2017. Cornell Lab of Ornithology, Ithaca, New York. May 2017.
Brotogeris versicolurus	4	Puerto Rico	PR	BayamÃŒ_n	PN Julio Enrique Monaga	18.4064	-66.1373	2012-10-11	11	10	2012	eBird - Traveling Count	Ebird	URN:CornellLabOfOrnithology:EBIRD:OBS166346076	eBird Basic Dataset. Version: EBD_relMay-2017. Cornell Lab of Ornithology, Ithaca, New York. May 2017.
Brotogeris versicolurus	3	Puerto Rico	PR	BayamÃŒ_n	Parque Nacional Julio E Monagas	18.418	-66.1401	2012-11-18	18	11	2012	eBird - Traveling Count	Ebird	URN:CornellLabOfOrnithology:EBIRD:OBS187819527	eBird Basic Dataset. Version: EBD_relMay-2017. Cornell Lab of Ornithology, Ithaca, New York. May 2017.
Brotogeris versicolurus	5	Puerto Rico	PR	BayamÃŒ_n	PN Julio Enrique Monaga	18.4064	-66.1373	2012-11-03	3	11	2012	eBird - Traveling Count	Ebird	URN:CornellLabOfOrnithology:EBIRD:OBS177909375	eBird Basic Dataset. Version: EBD_relMay-2017. Cornell Lab of Ornithology, Ithaca, New York. May 2017.
Brotogeris versicolurus	5	Puerto Rico	PR	BayamÃŒ_n	PN Julio Enrique Monaga	18.4064	-66.1373	2012-11-03	3	11	2012	eBird - Traveling Count	Ebird	URN:CornellLabOfOrnithology:EBIRD:OBS168584404	eBird Basic Dataset. Version: EBD_relMay-2017. Cornell Lab of Ornithology, Ithaca, New York. May 2017.
Brotogeris versicolurus	8	Puerto Rico	PR	BayamÃŒ_n	PN Julio Enrique Monaga	18.4064	-66.1373	2012-12-15	15	12	2012	eBird - Stationary Count	Ebird	URN:CornellLabOfOrnithology:EBIRD:OBS172840058	eBird Basic Dataset. Version: EBD_relMay-2017. Cornell Lab of Ornithology, Ithaca, New York. May 2017.
Brotogeris versicolurus	NA	Puerto Rico	PR	BayamÃŒ_n	PN Julio Enrique Monaga	18.4064	-66.1373	2013-01-25	25	1	2013	eBird - Traveling Count	Ebird	URN:CornellLabOfOrnithology:EBIRD:OBS178165491	eBird Basic Dataset. Version: EBD_relMay-2017. Cornell Lab of Ornithology, Ithaca, New York. May 2017.
Brotogeris versicolurus	11	Puerto Rico	PR	BayamÃŒ_n	PN Julio Enrique Monaga	18.4064	-66.1373	2013-01-08	8	1	2013	eBird - Casual Observation	Ebird	URN:CornellLabOfOrnithology:EBIRD:OBS175995344	eBird Basic Dataset. Version: EBD_relMay-2017. Cornell Lab of Ornithology, Ithaca, New York. May 2017.
Brotogeris versicolurus	2	Puerto Rico	PR	BayamÃŒ_n	PN Julio Enrique Monaga	18.4064	-66.1373	2013-01-24	24	1	2013	eBird - Traveling Count	Ebird	URN:CornellLabOfOrnithology:EBIRD:OBS180620968	eBird Basic Dataset. Version: EBD_relMay-2017. Cornell Lab of Ornithology, Ithaca, New York. May 2017.
Brotogeris versicolurus	3	Puerto Rico	PR	BayamÃŒ_n	PN Julio Enrique Monaga	18.4064	-66.1373	2013-01-11	11	1	2013	eBird - Casual Observation	Ebird	URN:CornellLabOfOrnithology:EBIRD:OBS176723024	eBird Basic Dataset. Version: EBD_relMay-2017. Cornell Lab of Ornithology, Ithaca, New York. May 2017.
Brotogeris versicolurus	2	Puerto Rico	PR	BayamÃŒ_n	PN Julio Enrique Monaga	18.4064	-66.1373	2013-01-24	24	1	2013	eBird - Traveling Count	Ebird	URN:CornellLabOfOrnithology:EBIRD:OBS178065998	eBird Basic Dataset. Version: EBD_relMay-2017. Cornell Lab of Ornithology, Ithaca, New York. May 2017.
Brotogeris versicolurus	4	Puerto Rico	PR	BayamÃŒ_n	PN Julio Enrique Monaga	18.4064	-66.1373	2013-01-15	15	1	2013	eBird - Traveling Count	Ebird	URN:CornellLabOfOrnithology:EBIRD:OBS176801250	eBird Basic Dataset. Version: EBD_relMay-2017. Cornell Lab of Ornithology, Ithaca, New York. May 2017.
Brotogeris versicolurus	NA	Puerto Rico	PR	BayamÃŒ_n	PN Julio Enrique Monaga	18.4064	-66.1373	2013-02-10	10	2	2013	eBird - Casual Observation	Ebird	URN:CornellLabOfOrnithology:EBIRD:OBS180357263	eBird Basic Dataset. Version: EBD_relMay-2017. Cornell Lab of Ornithology, Ithaca, New York. May 2017.
Brotogeris versicolurus	4	Puerto Rico	PR	BayamÃŒ_n	PN Julio Enrique Monaga	18.4064	-66.1373	2013-02-27	27	2	2013	eBird - Casual Observation	Ebird	URN:CornellLabOfOrnithology:EBIRD:OBS183797648	eBird Basic Dataset. Version: EBD_relMay-2017. Cornell Lab of Ornithology, Ithaca, New York. May 2017.
Brotogeris versicolurus	2	Puerto Rico	PR	BayamÃŒ_n	PN Julio Enrique Monaga	18.4064	-66.1373	2013-02-06	6	2	2013	eBird - Casual Observation	Ebird	URN:CornellLabOfOrnithology:EBIRD:OBS179892759	eBird Basic Dataset. Version: EBD_relMay-2017. Cornell Lab of Ornithology, Ithaca, New York. May 2017.
Brotogeris versicolurus	NA	Puerto Rico	PR	BayamÃŒ_n	PN Julio Enrique Monaga	18.4064	-66.1373	2013-02-06	6	2	2013	eBird - Casual Observation	Ebird	URN:CornellLabOfOrnithology:EBIRD:OBS179927119	eBird Basic Dataset. Version: EBD_relMay-2017. Cornell Lab of Ornithology, Ithaca, New York. May 2017.
Brotogeris versicolurus	2	Puerto Rico	PR	BayamÃŒ_n	PN Julio Enrique Monaga	18.4064	-66.1373	2013-02-06	6	2	2013	eBird - Casual Observation	Ebird	URN:CornellLabOfOrnithology:EBIRD:OBS180620672	eBird Basic Dataset. Version: EBD_relMay-2017. Cornell Lab of Ornithology, Ithaca, New York. May 2017.
Brotogeris versicolurus	2	Puerto Rico	PR	BayamÃŒ_n	PN Julio Enrique Monaga	18.4064	-66.1373	2013-02-05	5	2	2013	eBird - Casual Observation	Ebird	URN:CornellLabOfOrnithology:EBIRD:OBS180620719	eBird Basic Dataset. Version: EBD_relMay-2017. Cornell Lab of Ornithology, Ithaca, New York. May 2017.
Brotogeris versicolurus	2	Puerto Rico	PR	BayamÃŒ_n	PN Julio Enrique Monaga	18.4064	-66.1373	2013-02-05	5	2	2013	eBird - Casual Observation	Ebird	URN:CornellLabOfOrnithology:EBIRD:OBS179815005	eBird Basic Dataset. Version: EBD_relMay-2017. Cornell Lab of Ornithology, Ithaca, New York. May 2017.
Brotogeris versicolurus	15	Puerto Rico	PR	BayamÃŒ_n	UPR Bayamon	18.3704	-66.1448	2013-04-27	27	4	2013	eBird - Exhaustive Area Count	Ebird	URN:CornellLabOfOrnithology:EBIRD:OBS192900727	eBird Basic Dataset. Version: EBD_relMay-2017. Cornell Lab of Ornithology, Ithaca, New York. May 2017.
Brotogeris versicolurus	3	Puerto Rico	PR	BayamÃŒ_n	UPR Bayamon	18.3704	-66.1448	2013-04-26	26	4	2013	eBird - Exhaustive Area Count	Ebird	URN:CornellLabOfOrnithology:EBIRD:OBS192860808	eBird Basic Dataset. Version: EBD_relMay-2017. Cornell Lab of Ornithology, Ithaca, New York. May 2017.
Brotogeris versicolurus	NA	Puerto Rico	PR	BayamÃŒ_n	PN Julio Enrique Monaga	18.4064	-66.1373	2013-04-27	27	4	2013	eBird - Traveling Count	Ebird	URN:CornellLabOfOrnithology:EBIRD:OBS193094606	eBird Basic Dataset. Version: EBD_relMay-2017. Cornell Lab of Ornithology, Ithaca, New York. May 2017.
Brotogeris versicolurus	3	Puerto Rico	PR	BayamÃŒ_n	UPR Bayamon	18.3704	-66.1448	2013-04-26	26	4	2013	eBird - Exhaustive Area Count	Ebird	URN:CornellLabOfOrnithology:EBIRD:OBS192886864	eBird Basic Dataset. Version: EBD_relMay-2017. Cornell Lab of Ornithology, Ithaca, New York. May 2017.
Brotogeris versicolurus	3	Puerto Rico	PR	BayamÃŒ_n	UPR Bayamon	18.3704	-66.1448	2013-04-26	26	4	2013	eBird - Exhaustive Area Count	Ebird	URN:CornellLabOfOrnithology:EBIRD:OBS193106053	eBird Basic Dataset. Version: EBD_relMay-2017. Cornell Lab of Ornithology, Ithaca, New York. May 2017.
Brotogeris versicolurus	10	Puerto Rico	PR	BayamÃŒ_n	PN Julio Enrique Monaga	18.4064	-66.1373	2013-04-27	27	4	2013	eBird - Traveling Count	Ebird	URN:CornellLabOfOrnithology:EBIRD:OBS193686823	eBird Basic Dataset. Version: EBD_relMay-2017. Cornell Lab of Ornithology, Ithaca, New York. May 2017.
Brotogeris versicolurus	10	Puerto Rico	PR	BayamÃŒ_n	PN Julio Enrique Monaga	18.4064	-66.1373	2013-04-27	27	4	2013	eBird - Traveling Count	Ebird	URN:CornellLabOfOrnithology:EBIRD:OBS193688350	eBird Basic Dataset. Version: EBD_relMay-2017. Cornell Lab of Ornithology, Ithaca, New York. May 2017.
Brotogeris versicolurus	15	Puerto Rico	PR	BayamÃŒ_n	UPR Bayamon	18.3704	-66.1448	2013-04-27	27	4	2013	eBird - Exhaustive Area Count	Ebird	URN:CornellLabOfOrnithology:EBIRD:OBS193105875	eBird Basic Dataset. Version: EBD_relMay-2017. Cornell Lab of Ornithology, Ithaca, New York. May 2017.
Brotogeris versicolurus	15	Puerto Rico	PR	BayamÃŒ_n	UPR Bayamon	18.3704	-66.1448	2013-04-27	27	4	2013	eBird - Exhaustive Area Count	Ebird	URN:CornellLabOfOrnithology:EBIRD:OBS193016401	eBird Basic Dataset. Version: EBD_relMay-2017. Cornell Lab of Ornithology, Ithaca, New York. May 2017.
Brotogeris versicolurus	NA	Puerto Rico	PR	BayamÃŒ_n	PN Julio Enrique Monaga	18.4064	-66.1373	2013-05-26	26	5	2013	eBird - Casual Observation	Ebird	URN:CornellLabOfOrnithology:EBIRD:OBS198844550	eBird Basic Dataset. Version: EBD_relMay-2017. Cornell Lab of Ornithology, Ithaca, New York. May 2017.
Brotogeris versicolurus	NA	Puerto Rico	PR	BayamÃŒ_n	PN Julio Enrique Monaga	18.4064	-66.1373	2013-05-28	28	5	2013	eBird - Casual Observation	Ebird	URN:CornellLabOfOrnithology:EBIRD:OBS199175926	eBird Basic Dataset. Version: EBD_relMay-2017. Cornell Lab of Ornithology, Ithaca, New York. May 2017.
Brotogeris versicolurus	NA	Puerto Rico	PR	BayamÃŒ_n	PN Julio Enrique Monaga	18.4064	-66.1373	2013-06-09	9	6	2013	eBird - Traveling Count	Ebird	URN:CornellLabOfOrnithology:EBIRD:OBS201280502	eBird Basic Dataset. Version: EBD_relMay-2017. Cornell Lab of Ornithology, Ithaca, New York. May 2017.
Brotogeris versicolurus	NA	Puerto Rico	PR	BayamÃŒ_n	PN Julio Enrique Monaga	18.4064	-66.1373	2013-06-08	8	6	2013	eBird - Casual Observation	Ebird	URN:CornellLabOfOrnithology:EBIRD:OBS201280105	eBird Basic Dataset. Version: EBD_relMay-2017. Cornell Lab of Ornithology, Ithaca, New York. May 2017.
Brotogeris versicolurus	NA	Puerto Rico	PR	BayamÃŒ_n	PN Julio Enrique Monaga	18.4064	-66.1373	2013-06-05	5	6	2013	eBird - Casual Observation	Ebird	URN:CornellLabOfOrnithology:EBIRD:OBS200402068	eBird Basic Dataset. Version: EBD_relMay-2017. Cornell Lab of Ornithology, Ithaca, New York. May 2017.
Brotogeris versicolurus	NA	Puerto Rico	PR	BayamÃŒ_n	PN Julio Enrique Monaga	18.4064	-66.1373	2013-06-01	1	6	2013	eBird - Casual Observation	Ebird	URN:CornellLabOfOrnithology:EBIRD:OBS200403169	eBird Basic Dataset. Version: EBD_relMay-2017. Cornell Lab of Ornithology, Ithaca, New York. May 2017.
Brotogeris versicolurus	NA	Puerto Rico	PR	BayamÃŒ_n	PN Julio Enrique Monaga	18.4064	-66.1373	2013-06-01	1	6	2013	eBird - Traveling Count	Ebird	URN:CornellLabOfOrnithology:EBIRD:OBS199732369	eBird Basic Dataset. Version: EBD_relMay-2017. Cornell Lab of Ornithology, Ithaca, New York. May 2017.
Brotogeris versicolurus	NA	Puerto Rico	PR	BayamÃŒ_n	PN Julio Enrique Monaga	18.4064	-66.1373	2013-06-11	11	6	2013	eBird - Casual Observation	Ebird	URN:CornellLabOfOrnithology:EBIRD:OBS201280705	eBird Basic Dataset. Version: EBD_relMay-2017. Cornell Lab of Ornithology, Ithaca, New York. May 2017.
Brotogeris versicolurus	NA	Puerto Rico	PR	BayamÃŒ_n	PN Julio Enrique Monaga	18.4064	-66.1373	2013-06-06	6	6	2013	eBird - Casual Observation	Ebird	URN:CornellLabOfOrnithology:EBIRD:OBS200402315	eBird Basic Dataset. Version: EBD_relMay-2017. Cornell Lab of Ornithology, Ithaca, New York. May 2017.
Brotogeris versicolurus	NA	Puerto Rico	PR	BayamÃŒ_n	PN Julio Enrique Monaga	18.4064	-66.1373	2013-08-28	28	8	2013	eBird - Casual Observation	Ebird	URN:CornellLabOfOrnithology:EBIRD:OBS209127564	eBird Basic Dataset. Version: EBD_relMay-2017. Cornell Lab of Ornithology, Ithaca, New York. May 2017.
Brotogeris versicolurus	NA	Puerto Rico	PR	BayamÃŒ_n	PN Julio Enrique Monaga	18.4064	-66.1373	2013-08-27	27	8	2013	eBird - Casual Observation	Ebird	URN:CornellLabOfOrnithology:EBIRD:OBS209126510	eBird Basic Dataset. Version: EBD_relMay-2017. Cornell Lab of Ornithology, Ithaca, New York. May 2017.
Brotogeris versicolurus	NA	Puerto Rico	PR	BayamÃŒ_n	PN Julio Enrique Monaga	18.4064	-66.1373	2013-09-17	17	9	2013	eBird - Casual Observation	Ebird	URN:CornellLabOfOrnithology:EBIRD:OBS211223445	eBird Basic Dataset. Version: EBD_relMay-2017. Cornell Lab of Ornithology, Ithaca, New York. May 2017.
Brotogeris versicolurus	2	Puerto Rico	PR	BayamÃŒ_n	PN Julio Enrique Monaga	18.4064	-66.1373	2013-10-26	26	10	2013	eBird - Traveling Count	Ebird	URN:CornellLabOfOrnithology:EBIRD:OBS217365784	eBird Basic Dataset. Version: EBD_relMay-2017. Cornell Lab of Ornithology, Ithaca, New York. May 2017.
Brotogeris versicolurus	NA	Puerto Rico	PR	BayamÃŒ_n	PN Julio Enrique Monaga	18.4064	-66.1373	2013-10-08	8	10	2013	eBird - Casual Observation	Ebird	URN:CornellLabOfOrnithology:EBIRD:OBS213463639	eBird Basic Dataset. Version: EBD_relMay-2017. Cornell Lab of Ornithology, Ithaca, New York. May 2017.
Brotogeris versicolurus	NA	Puerto Rico	PR	BayamÃŒ_n	PN Julio Enrique Monaga	18.4064	-66.1373	2013-10-09	9	10	2013	eBird - Traveling Count	Ebird	URN:CornellLabOfOrnithology:EBIRD:OBS214786477	eBird Basic Dataset. Version: EBD_relMay-2017. Cornell Lab of Ornithology, Ithaca, New York. May 2017.
Brotogeris versicolurus	NA	Puerto Rico	PR	BayamÃŒ_n	PN Julio Enrique Monaga	18.4064	-66.1373	2013-10-26	26	10	2013	eBird - Traveling Count	Ebird	URN:CornellLabOfOrnithology:EBIRD:OBS245276335	eBird Basic Dataset. Version: EBD_relMay-2017. Cornell Lab of Ornithology, Ithaca, New York. May 2017.
Brotogeris versicolurus	NA	Puerto Rico	PR	BayamÃŒ_n	PN Julio Enrique Monaga	18.4064	-66.1373	2013-10-26	26	10	2013	eBird - Traveling Count	Ebird	URN:CornellLabOfOrnithology:EBIRD:OBS245275415	eBird Basic Dataset. Version: EBD_relMay-2017. Cornell Lab of Ornithology, Ithaca, New York. May 2017.
Brotogeris versicolurus	2	Puerto Rico	PR	BayamÃŒ_n	Parque Nacional Julio E Monagas	18.418	-66.1401	2013-11-01	1	11	2013	eBird - Traveling Count	Ebird	URN:CornellLabOfOrnithology:EBIRD:OBS217151977	eBird Basic Dataset. Version: EBD_relMay-2017. Cornell Lab of Ornithology, Ithaca, New York. May 2017.
Brotogeris versicolurus	5	Puerto Rico	PR	BayamÃŒ_n	Escuela Elemental Don Ramon Morales Pena	18.416	-66.1746	2013-11-01	1	11	2013	eBird - Casual Observation	Ebird	URN:CornellLabOfOrnithology:EBIRD:OBS218454302	eBird Basic Dataset. Version: EBD_relMay-2017. Cornell Lab of Ornithology, Ithaca, New York. May 2017.
Brotogeris versicolurus	10	Puerto Rico	PR	BayamÃŒ_n	Escuela Elemental Don Ramon Morales Pena	18.416	-66.1746	2013-11-04	4	11	2013	eBird - Casual Observation	Ebird	URN:CornellLabOfOrnithology:EBIRD:OBS218454982	eBird Basic Dataset. Version: EBD_relMay-2017. Cornell Lab of Ornithology, Ithaca, New York. May 2017.
Brotogeris versicolurus	2	Puerto Rico	PR	BayamÃŒ_n	Parque Nacional Julio E Monagas	18.418	-66.1401	2013-11-01	1	11	2013	eBird - Traveling Count	Ebird	URN:CornellLabOfOrnithology:EBIRD:OBS217259203	eBird Basic Dataset. Version: EBD_relMay-2017. Cornell Lab of Ornithology, Ithaca, New York. May 2017.
Brotogeris versicolurus	3	Puerto Rico	PR	BayamÃŒ_n	PN Julio Enrique Monaga	18.4064	-66.1373	2013-11-12	12	11	2013	eBird - Traveling Count	Ebird	URN:CornellLabOfOrnithology:EBIRD:OBS218090277	eBird Basic Dataset. Version: EBD_relMay-2017. Cornell Lab of Ornithology, Ithaca, New York. May 2017.
Brotogeris versicolurus	3	Puerto Rico	PR	BayamÃŒ_n	PN Julio Enrique Monaga	18.4064	-66.1373	2013-11-12	12	11	2013	eBird - Traveling Count	Ebird	URN:CornellLabOfOrnithology:EBIRD:OBS217672486	eBird Basic Dataset. Version: EBD_relMay-2017. Cornell Lab of Ornithology, Ithaca, New York. May 2017.
Brotogeris versicolurus	6	Puerto Rico	PR	BayamÃŒ_n	PN Julio Enrique Monaga	18.4064	-66.1373	2013-12-24	24	12	2013	eBird - Traveling Count	Ebird	URN:CornellLabOfOrnithology:EBIRD:OBS223129240	eBird Basic Dataset. Version: EBD_relMay-2017. Cornell Lab of Ornithology, Ithaca, New York. May 2017.
Brotogeris versicolurus	6	Puerto Rico	PR	BayamÃŒ_n	PN Julio Enrique Monaga	18.4064	-66.1373	2013-12-24	24	12	2013	eBird - Traveling Count	Ebird	URN:CornellLabOfOrnithology:EBIRD:OBS222507452	eBird Basic Dataset. Version: EBD_relMay-2017. Cornell Lab of Ornithology, Ithaca, New York. May 2017.
Brotogeris versicolurus	2	Puerto Rico	PR	BayamÃŒ_n	PN Julio Enrique Monaga	18.4064	-66.1373	2014-01-11	11	1	2014	eBird - Traveling Count	Ebird	URN:CornellLabOfOrnithology:EBIRD:OBS225452072	eBird Basic Dataset. Version: EBD_relMay-2017. Cornell Lab of Ornithology, Ithaca, New York. May 2017.
Brotogeris versicolurus	6	Puerto Rico	PR	BayamÃŒ_n	PN Julio Enrique Monaga	18.4064	-66.1373	2014-01-04	4	1	2014	eBird - Traveling Count	Ebird	URN:CornellLabOfOrnithology:EBIRD:OBS267136126	eBird Basic Dataset. Version: EBD_relMay-2017. Cornell Lab of Ornithology, Ithaca, New York. May 2017.
Brotogeris versicolurus	NA	Puerto Rico	PR	BayamÃŒ_n	PN Julio Enrique Monaga	18.4064	-66.1373	2014-01-28	28	1	2014	eBird - Traveling Count	Ebird	URN:CornellLabOfOrnithology:EBIRD:OBS228170356	eBird Basic Dataset. Version: EBD_relMay-2017. Cornell Lab of Ornithology, Ithaca, New York. May 2017.
Brotogeris versicolurus	NA	Puerto Rico	PR	BayamÃŒ_n	PN Julio Enrique Monaga	18.4064	-66.1373	2014-02-08	8	2	2014	eBird - Traveling Count	Ebird	URN:CornellLabOfOrnithology:EBIRD:OBS233749716	eBird Basic Dataset. Version: EBD_relMay-2017. Cornell Lab of Ornithology, Ithaca, New York. May 2017.
Brotogeris versicolurus	NA	Puerto Rico	PR	BayamÃŒ_n	PN Julio Enrique Monaga	18.4064	-66.1373	2014-02-23	23	2	2014	eBird - Traveling Count	Ebird	URN:CornellLabOfOrnithology:EBIRD:OBS236702029	eBird Basic Dataset. Version: EBD_relMay-2017. Cornell Lab of Ornithology, Ithaca, New York. May 2017.
Brotogeris versicolurus	NA	Puerto Rico	PR	BayamÃŒ_n	PN Julio Enrique Monaga	18.4064	-66.1373	2014-02-06	6	2	2014	eBird - Casual Observation	Ebird	URN:CornellLabOfOrnithology:EBIRD:OBS232946369	eBird Basic Dataset. Version: EBD_relMay-2017. Cornell Lab of Ornithology, Ithaca, New York. May 2017.
Brotogeris versicolurus	2	Puerto Rico	PR	BayamÃŒ_n	UPR Bayamon	18.3704	-66.1448	2014-04-25	25	4	2014	eBird - Exhaustive Area Count	Ebird	URN:CornellLabOfOrnithology:EBIRD:OBS248211415	eBird Basic Dataset. Version: EBD_relMay-2017. Cornell Lab of Ornithology, Ithaca, New York. May 2017.
Brotogeris versicolurus	2	Puerto Rico	PR	BayamÃŒ_n	UPR Bayamon	18.3704	-66.1448	2014-04-25	25	4	2014	eBird - Exhaustive Area Count	Ebird	URN:CornellLabOfOrnithology:EBIRD:OBS248599804	eBird Basic Dataset. Version: EBD_relMay-2017. Cornell Lab of Ornithology, Ithaca, New York. May 2017.
Brotogeris versicolurus	NA	Puerto Rico	PR	BayamÃŒ_n	PN Julio Enrique Monaga	18.4064	-66.1373	2014-04-21	21	4	2014	eBird - Casual Observation	Ebird	URN:CornellLabOfOrnithology:EBIRD:OBS259179286	eBird Basic Dataset. Version: EBD_relMay-2017. Cornell Lab of Ornithology, Ithaca, New York. May 2017.
Brotogeris versicolurus	9	Puerto Rico	PR	BayamÃŒ_n	PN Julio Enrique Monaga	18.4064	-66.1373	2014-04-30	30	4	2014	eBird - Casual Observation	Ebird	URN:CornellLabOfOrnithology:EBIRD:OBS249486759	eBird Basic Dataset. Version: EBD_relMay-2017. Cornell Lab of Ornithology, Ithaca, New York. May 2017.
Brotogeris versicolurus	2	Puerto Rico	PR	BayamÃŒ_n	UPR Bayamon	18.3704	-66.1448	2014-04-25	25	4	2014	eBird - Exhaustive Area Count	Ebird	URN:CornellLabOfOrnithology:EBIRD:OBS248209718	eBird Basic Dataset. Version: EBD_relMay-2017. Cornell Lab of Ornithology, Ithaca, New York. May 2017.
Brotogeris versicolurus	NA	Puerto Rico	PR	BayamÃŒ_n	PN Julio Enrique Monaga	18.4064	-66.1373	2014-06-14	14	6	2014	eBird - Traveling Count	Ebird	URN:CornellLabOfOrnithology:EBIRD:OBS260102320	eBird Basic Dataset. Version: EBD_relMay-2017. Cornell Lab of Ornithology, Ithaca, New York. May 2017.
Brotogeris versicolurus	NA	Puerto Rico	PR	BayamÃŒ_n	PN Julio Enrique Monaga	18.4064	-66.1373	2014-06-14	14	6	2014	eBird - Traveling Count	Ebird	URN:CornellLabOfOrnithology:EBIRD:OBS260887549	eBird Basic Dataset. Version: EBD_relMay-2017. Cornell Lab of Ornithology, Ithaca, New York. May 2017.
Brotogeris versicolurus	4	Puerto Rico	PR	BayamÃŒ_n	Puerto Rico National Cemetery, BayamÃŒ_n, Puerto Rico	18.4134	-66.167	2014-06-24	24	6	2014	eBird - Casual Observation	Ebird	URN:CornellLabOfOrnithology:EBIRD:OBS261349313	eBird Basic Dataset. Version: EBD_relMay-2017. Cornell Lab of Ornithology, Ithaca, New York. May 2017.
Brotogeris versicolurus	NA	Puerto Rico	PR	BayamÃŒ_n	PN Julio Enrique Monaga	18.4064	-66.1373	2014-06-05	5	6	2014	eBird - Traveling Count	Ebird	URN:CornellLabOfOrnithology:EBIRD:OBS259177458	eBird Basic Dataset. Version: EBD_relMay-2017. Cornell Lab of Ornithology, Ithaca, New York. May 2017.
Brotogeris versicolurus	NA	Puerto Rico	PR	BayamÃŒ_n	PN Julio Enrique Monaga	18.4064	-66.1373	2014-06-06	6	6	2014	eBird - Casual Observation	Ebird	URN:CornellLabOfOrnithology:EBIRD:OBS259178345	eBird Basic Dataset. Version: EBD_relMay-2017. Cornell Lab of Ornithology, Ithaca, New York. May 2017.
Brotogeris versicolurus	10	Puerto Rico	PR	BayamÃŒ_n	Paseo Lineal del RÃŒ_o BayamÃŒ_n	18.41	-66.1534	2014-06-28	28	6	2014	eBird - Traveling Count	Ebird	URN:CornellLabOfOrnithology:EBIRD:OBS261552743	eBird Basic Dataset. Version: EBD_relMay-2017. Cornell Lab of Ornithology, Ithaca, New York. May 2017.
Brotogeris versicolurus	NA	Puerto Rico	PR	BayamÃŒ_n	PN Julio Enrique Monaga	18.4064	-66.1373	2014-06-04	4	6	2014	eBird - Casual Observation	Ebird	URN:CornellLabOfOrnithology:EBIRD:OBS259184760	eBird Basic Dataset. Version: EBD_relMay-2017. Cornell Lab of Ornithology, Ithaca, New York. May 2017.
Brotogeris versicolurus	NA	Puerto Rico	PR	BayamÃŒ_n	PN Julio Enrique Monaga	18.4064	-66.1373	2014-06-10	10	6	2014	eBird - Casual Observation	Ebird	URN:CornellLabOfOrnithology:EBIRD:OBS259183709	eBird Basic Dataset. Version: EBD_relMay-2017. Cornell Lab of Ornithology, Ithaca, New York. May 2017.
Brotogeris versicolurus	NA	Puerto Rico	PR	BayamÃŒ_n	PN Julio Enrique Monaga	18.4064	-66.1373	2014-06-09	9	6	2014	eBird - Casual Observation	Ebird	URN:CornellLabOfOrnithology:EBIRD:OBS259178772	eBird Basic Dataset. Version: EBD_relMay-2017. Cornell Lab of Ornithology, Ithaca, New York. May 2017.
Brotogeris versicolurus	NA	Puerto Rico	PR	BayamÃŒ_n	PN Julio Enrique Monaga	18.4064	-66.1373	2014-06-14	14	6	2014	eBird - Traveling Count	Ebird	URN:CornellLabOfOrnithology:EBIRD:OBS260017214	eBird Basic Dataset. Version: EBD_relMay-2017. Cornell Lab of Ornithology, Ithaca, New York. May 2017.
Brotogeris versicolurus	25	Puerto Rico	PR	BayamÃŒ_n	PN Julio Enrique Monaga	18.4064	-66.1373	2014-07-04	4	7	2014	eBird - Traveling Count	Ebird	URN:CornellLabOfOrnithology:EBIRD:OBS262946430	eBird Basic Dataset. Version: EBD_relMay-2017. Cornell Lab of Ornithology, Ithaca, New York. May 2017.
Brotogeris versicolurus	NA	Puerto Rico	PR	BayamÃŒ_n	PN Julio Enrique Monaga	18.4064	-66.1373	2014-07-07	7	7	2014	eBird - Casual Observation	Ebird	URN:CornellLabOfOrnithology:EBIRD:OBS262944321	eBird Basic Dataset. Version: EBD_relMay-2017. Cornell Lab of Ornithology, Ithaca, New York. May 2017.
Brotogeris versicolurus	1	Puerto Rico	PR	BayamÃŒ_n	Home	18.3932	-66.1708	2014-07-06	6	7	2014	eBird - Stationary Count	Ebird	URN:CornellLabOfOrnithology:EBIRD:OBS271348410	eBird Basic Dataset. Version: EBD_relMay-2017. Cornell Lab of Ornithology, Ithaca, New York. May 2017.
Brotogeris versicolurus	4	Puerto Rico	PR	BayamÃŒ_n	PN Julio Enrique Monaga	18.4064	-66.1373	2014-07-28	28	7	2014	eBird - Traveling Count	Ebird	URN:CornellLabOfOrnithology:EBIRD:OBS265412275	eBird Basic Dataset. Version: EBD_relMay-2017. Cornell Lab of Ornithology, Ithaca, New York. May 2017.
Brotogeris versicolurus	25	Puerto Rico	PR	BayamÃŒ_n	PN Julio Enrique Monaga	18.4064	-66.1373	2014-07-04	4	7	2014	eBird - Traveling Count	Ebird	URN:CornellLabOfOrnithology:EBIRD:OBS262916600	eBird Basic Dataset. Version: EBD_relMay-2017. Cornell Lab of Ornithology, Ithaca, New York. May 2017.
Brotogeris versicolurus	25	Puerto Rico	PR	BayamÃŒ_n	PN Julio Enrique Monaga	18.4064	-66.1373	2014-07-04	4	7	2014	eBird - Traveling Count	Ebird	URN:CornellLabOfOrnithology:EBIRD:OBS262728183	eBird Basic Dataset. Version: EBD_relMay-2017. Cornell Lab of Ornithology, Ithaca, New York. May 2017.
Brotogeris versicolurus	14	Puerto Rico	PR	BayamÃŒ_n	Condominio La Floresta, Bayamon	18.3648	-66.1489	2014-08-26	26	8	2014	eBird - Traveling Count	Ebird	URN:CornellLabOfOrnithology:EBIRD:OBS269135821	eBird Basic Dataset. Version: EBD_relMay-2017. Cornell Lab of Ornithology, Ithaca, New York. May 2017.
Brotogeris versicolurus	10	Puerto Rico	PR	BayamÃŒ_n	PN Julio Enrique Monaga	18.4064	-66.1373	2014-09-24	24	9	2014	eBird - Traveling Count	Ebird	URN:CornellLabOfOrnithology:EBIRD:OBS273278683	eBird Basic Dataset. Version: EBD_relMay-2017. Cornell Lab of Ornithology, Ithaca, New York. May 2017.
Brotogeris versicolurus	10	Puerto Rico	PR	BayamÃŒ_n	PN Julio Enrique Monaga	18.4064	-66.1373	2014-09-24	24	9	2014	eBird - Traveling Count	Ebird	URN:CornellLabOfOrnithology:EBIRD:OBS273287228	eBird Basic Dataset. Version: EBD_relMay-2017. Cornell Lab of Ornithology, Ithaca, New York. May 2017.
Brotogeris versicolurus	NA	Puerto Rico	PR	BayamÃŒ_n	PN Julio Enrique Monaga	18.4064	-66.1373	2014-10-05	5	10	2014	eBird - Traveling Count	Ebird	URN:CornellLabOfOrnithology:EBIRD:OBS275007935	eBird Basic Dataset. Version: EBD_relMay-2017. Cornell Lab of Ornithology, Ithaca, New York. May 2017.
Brotogeris versicolurus	NA	Puerto Rico	PR	BayamÃŒ_n	PN Julio Enrique Monaga	18.4064	-66.1373	2014-10-05	5	10	2014	eBird - Traveling Count	Ebird	URN:CornellLabOfOrnithology:EBIRD:OBS274945151	eBird Basic Dataset. Version: EBD_relMay-2017. Cornell Lab of Ornithology, Ithaca, New York. May 2017.
Brotogeris versicolurus	3	Puerto Rico	PR	BayamÃŒ_n	PN Julio Enrique Monaga	18.4064	-66.1373	2014-10-05	5	10	2014	eBird - Stationary Count	Ebird	URN:CornellLabOfOrnithology:EBIRD:OBS274752986	eBird Basic Dataset. Version: EBD_relMay-2017. Cornell Lab of Ornithology, Ithaca, New York. May 2017.
Brotogeris versicolurus	NA	Puerto Rico	PR	BayamÃŒ_n	PN Julio Enrique Monaga	18.4064	-66.1373	2014-10-08	8	10	2014	eBird - Traveling Count	Ebird	URN:CornellLabOfOrnithology:EBIRD:OBS275250347	eBird Basic Dataset. Version: EBD_relMay-2017. Cornell Lab of Ornithology, Ithaca, New York. May 2017.
Brotogeris versicolurus	9	Puerto Rico	PR	BayamÃŒ_n	Parque Nacional Julio E Monagas	18.418	-66.1401	2014-10-23	23	10	2014	eBird - Traveling Count	Ebird	URN:CornellLabOfOrnithology:EBIRD:OBS277700853	eBird Basic Dataset. Version: EBD_relMay-2017. Cornell Lab of Ornithology, Ithaca, New York. May 2017.
Brotogeris versicolurus	NA	Puerto Rico	PR	BayamÃŒ_n	PN Julio Enrique Monaga	18.4064	-66.1373	2014-10-05	5	10	2014	eBird - Traveling Count	Ebird	URN:CornellLabOfOrnithology:EBIRD:OBS278272375	eBird Basic Dataset. Version: EBD_relMay-2017. Cornell Lab of Ornithology, Ithaca, New York. May 2017.
Brotogeris versicolurus	9	Puerto Rico	PR	BayamÃŒ_n	Parque Nacional Julio E Monagas	18.418	-66.1401	2014-10-23	23	10	2014	eBird - Traveling Count	Ebird	URN:CornellLabOfOrnithology:EBIRD:OBS277623664	eBird Basic Dataset. Version: EBD_relMay-2017. Cornell Lab of Ornithology, Ithaca, New York. May 2017.
Brotogeris versicolurus	NA	Puerto Rico	PR	BayamÃŒ_n	PN Julio Enrique Monaga	18.4064	-66.1373	2014-11-04	4	11	2014	eBird - Traveling Count	Ebird	URN:CornellLabOfOrnithology:EBIRD:OBS279426611	eBird Basic Dataset. Version: EBD_relMay-2017. Cornell Lab of Ornithology, Ithaca, New York. May 2017.
Brotogeris versicolurus	NA	Puerto Rico	PR	BayamÃŒ_n	PN Julio Enrique Monaga	18.4064	-66.1373	2014-12-14	14	12	2014	eBird - Traveling Count	Ebird	URN:CornellLabOfOrnithology:EBIRD:OBS285482488	eBird Basic Dataset. Version: EBD_relMay-2017. Cornell Lab of Ornithology, Ithaca, New York. May 2017.
Brotogeris versicolurus	3	Puerto Rico	PR	BayamÃŒ_n	Monagas Park	18.4093	-66.1405	2014-12-22	22	12	2014	eBird - Traveling Count	Ebird	URN:CornellLabOfOrnithology:EBIRD:OBS286715939	eBird Basic Dataset. Version: EBD_relMay-2017. Cornell Lab of Ornithology, Ithaca, New York. May 2017.
Brotogeris versicolurus	NA	Puerto Rico	PR	BayamÃŒ_n	PN Julio Enrique Monaga	18.4064	-66.1373	2014-12-14	14	12	2014	eBird - Traveling Count	Ebird	URN:CornellLabOfOrnithology:EBIRD:OBS285832415	eBird Basic Dataset. Version: EBD_relMay-2017. Cornell Lab of Ornithology, Ithaca, New York. May 2017.
Brotogeris versicolurus	NA	Puerto Rico	PR	BayamÃŒ_n	PN Julio Enrique Monaga	18.4064	-66.1373	2014-12-14	14	12	2014	eBird - Traveling Count	Ebird	URN:CornellLabOfOrnithology:EBIRD:OBS285474038	eBird Basic Dataset. Version: EBD_relMay-2017. Cornell Lab of Ornithology, Ithaca, New York. May 2017.
Brotogeris versicolurus	4	Puerto Rico	PR	BayamÃŒ_n	Paseo Lineal del RÃŒ_o BayamÃŒ_n	18.41	-66.1534	2015-01-24	24	1	2015	eBird - Traveling Count	Ebird	URN:CornellLabOfOrnithology:EBIRD:OBS292877177	eBird Basic Dataset. Version: EBD_relMay-2017. Cornell Lab of Ornithology, Ithaca, New York. May 2017.
Brotogeris versicolurus	10	Puerto Rico	PR	BayamÃŒ_n	Condominio La Floresta, Bayamon	18.3648	-66.1489	2015-02-15	15	2	2015	eBird - Stationary Count	Ebird	URN:CornellLabOfOrnithology:EBIRD:OBS296999073	eBird Basic Dataset. Version: EBD_relMay-2017. Cornell Lab of Ornithology, Ithaca, New York. May 2017.
Brotogeris versicolurus	4	Puerto Rico	PR	BayamÃŒ_n	PN Julio Enrique Monaga	18.4064	-66.1373	2015-02-20	20	2	2015	eBird - Traveling Count	Ebird	URN:CornellLabOfOrnithology:EBIRD:OBS298691249	eBird Basic Dataset. Version: EBD_relMay-2017. Cornell Lab of Ornithology, Ithaca, New York. May 2017.
Brotogeris versicolurus	NA	Puerto Rico	PR	BayamÃŒ_n	PN Julio Enrique Monaga	18.4064	-66.1373	2015-02-17	17	2	2015	eBird - Traveling Count	Ebird	URN:CornellLabOfOrnithology:EBIRD:OBS298226582	eBird Basic Dataset. Version: EBD_relMay-2017. Cornell Lab of Ornithology, Ithaca, New York. May 2017.
Brotogeris versicolurus	NA	Puerto Rico	PR	BayamÃŒ_n	PN Julio Enrique Monaga	18.4064	-66.1373	2015-02-17	17	2	2015	eBird - Traveling Count	Ebird	URN:CornellLabOfOrnithology:EBIRD:OBS298143674	eBird Basic Dataset. Version: EBD_relMay-2017. Cornell Lab of Ornithology, Ithaca, New York. May 2017.
Brotogeris versicolurus	1	Puerto Rico	PR	BayamÃŒ_n	UPR Bayamon	18.3704	-66.1448	2015-04-24	24	4	2015	eBird - Traveling Count	Ebird	URN:CornellLabOfOrnithology:EBIRD:OBS312680459	eBird Basic Dataset. Version: EBD_relMay-2017. Cornell Lab of Ornithology, Ithaca, New York. May 2017.
Brotogeris versicolurus	2	Puerto Rico	PR	BayamÃŒ_n	Cementerio Nacional Bayamon	18.4124	-66.1676	2015-05-09	9	5	2015	eBird - Traveling Count	Ebird	URN:CornellLabOfOrnithology:EBIRD:OBS319348200	eBird Basic Dataset. Version: EBD_relMay-2017. Cornell Lab of Ornithology, Ithaca, New York. May 2017.
Brotogeris versicolurus	5	Puerto Rico	PR	BayamÃŒ_n	Mi Casa	18.3746	-66.1729	2015-05-29	29	5	2015	eBird - Stationary Count	Ebird	URN:CornellLabOfOrnithology:EBIRD:OBS324050120	eBird Basic Dataset. Version: EBD_relMay-2017. Cornell Lab of Ornithology, Ithaca, New York. May 2017.
Brotogeris versicolurus	10	Puerto Rico	PR	BayamÃŒ_n	PN Julio Enrique Monaga	18.4064	-66.1373	2015-06-19	19	6	2015	eBird - Traveling Count	Ebird	URN:CornellLabOfOrnithology:EBIRD:OBS328022664	eBird Basic Dataset. Version: EBD_relMay-2017. Cornell Lab of Ornithology, Ithaca, New York. May 2017.
Brotogeris versicolurus	NA	Puerto Rico	PR	BayamÃŒ_n	PN Julio Enrique Monaga	18.4064	-66.1373	2015-08-05	5	8	2015	eBird - Traveling Count	Ebird	URN:CornellLabOfOrnithology:EBIRD:OBS338515066	eBird Basic Dataset. Version: EBD_relMay-2017. Cornell Lab of Ornithology, Ithaca, New York. May 2017.
Brotogeris versicolurus	NA	Puerto Rico	PR	BayamÃŒ_n	PN Julio Enrique Monaga	18.4064	-66.1373	2015-08-05	5	8	2015	eBird - Traveling Count	Ebird	URN:CornellLabOfOrnithology:EBIRD:OBS338515763	eBird Basic Dataset. Version: EBD_relMay-2017. Cornell Lab of Ornithology, Ithaca, New York. May 2017.
Brotogeris versicolurus	25	Puerto Rico	PR	BayamÃŒ_n	Interamerican University of Puerto Rico--BayamÃŒ_n 18.351, -66.182	18.351	-66.1821	2015-08-24	24	8	2015	eBird - Traveling Count	Ebird	URN:CornellLabOfOrnithology:EBIRD:OBS341755295	eBird Basic Dataset. Version: EBD_relMay-2017. Cornell Lab of Ornithology, Ithaca, New York. May 2017.
Brotogeris versicolurus	5	Puerto Rico	PR	BayamÃŒ_n	Paseo Lineal Rio Bayamon	18.392	-66.1385	2015-10-03	3	10	2015	eBird - Traveling Count	Ebird	URN:CornellLabOfOrnithology:EBIRD:OBS346079284	eBird Basic Dataset. Version: EBD_relMay-2017. Cornell Lab of Ornithology, Ithaca, New York. May 2017.
Brotogeris versicolurus	NA	Puerto Rico	PR	BayamÃŒ_n	Paseo Lineal Rio Bayamon	18.3927	-66.1386	2015-11-29	29	11	2015	eBird - Traveling Count	Ebird	URN:CornellLabOfOrnithology:EBIRD:OBS360112360	eBird Basic Dataset. Version: EBD_relMay-2017. Cornell Lab of Ornithology, Ithaca, New York. May 2017.
Brotogeris versicolurus	NA	Puerto Rico	PR	BayamÃŒ_n	Parque Nacional Julio E Monagas	18.418	-66.1401	2015-11-05	5	11	2015	eBird - Traveling Count	Ebird	URN:CornellLabOfOrnithology:EBIRD:OBS351999525	eBird Basic Dataset. Version: EBD_relMay-2017. Cornell Lab of Ornithology, Ithaca, New York. May 2017.
Brotogeris versicolurus	NA	Puerto Rico	PR	BayamÃŒ_n	Paseo Lineal Rio Bayamon	18.3927	-66.1386	2015-12-20	20	12	2015	eBird - Traveling Count	Ebird	URN:CornellLabOfOrnithology:EBIRD:OBS360110733	eBird Basic Dataset. Version: EBD_relMay-2017. Cornell Lab of Ornithology, Ithaca, New York. May 2017.
Brotogeris versicolurus	3	Puerto Rico	PR	BayamÃŒ_n	PN Julio Enrique Monaga	18.4064	-66.1373	2015-12-08	8	12	2015	eBird - Traveling Count	Ebird	URN:CornellLabOfOrnithology:EBIRD:OBS358796759	eBird Basic Dataset. Version: EBD_relMay-2017. Cornell Lab of Ornithology, Ithaca, New York. May 2017.
Brotogeris versicolurus	13	Puerto Rico	PR	BayamÃŒ_n	Paseo Lineal Rio Bayamon	18.392	-66.1385	2015-12-28	28	12	2015	eBird - Traveling Count	Ebird	URN:CornellLabOfOrnithology:EBIRD:OBS361592999	eBird Basic Dataset. Version: EBD_relMay-2017. Cornell Lab of Ornithology, Ithaca, New York. May 2017.
Brotogeris versicolurus	49	Puerto Rico	PR	BayamÃŒ_n	Paseo Lineal Rio Bayamon	18.392	-66.1385	2015-12-25	25	12	2015	eBird - Traveling Count	Ebird	URN:CornellLabOfOrnithology:EBIRD:OBS361023411	eBird Basic Dataset. Version: EBD_relMay-2017. Cornell Lab of Ornithology, Ithaca, New York. May 2017.
Brotogeris versicolurus	1	Puerto Rico	PR	BayamÃŒ_n	Parque Lineal de BayamÃŒ_n	18.3751	-66.155	2016-01-24	24	1	2016	eBird - Traveling Count	Ebird	URN:CornellLabOfOrnithology:EBIRD:OBS368606965	eBird Basic Dataset. Version: EBD_relMay-2017. Cornell Lab of Ornithology, Ithaca, New York. May 2017.
Brotogeris versicolurus	NA	Puerto Rico	PR	BayamÃŒ_n	Paseo Lineal Rio Bayamon	18.3927	-66.1386	2016-01-17	17	1	2016	eBird - Traveling Count	Ebird	URN:CornellLabOfOrnithology:EBIRD:OBS366560387	eBird Basic Dataset. Version: EBD_relMay-2017. Cornell Lab of Ornithology, Ithaca, New York. May 2017.
Brotogeris versicolurus	2	Puerto Rico	PR	BayamÃŒ_n	PN Julio Enrique Monaga	18.4064	-66.1373	2016-01-07	7	1	2016	eBird - Traveling Count	Ebird	URN:CornellLabOfOrnithology:EBIRD:OBS368851476	eBird Basic Dataset. Version: EBD_relMay-2017. Cornell Lab of Ornithology, Ithaca, New York. May 2017.
Brotogeris versicolurus	2	Puerto Rico	PR	BayamÃŒ_n	PN Julio Enrique Monaga	18.4064	-66.1373	2016-01-07	7	1	2016	eBird - Traveling Count	Ebird	URN:CornellLabOfOrnithology:EBIRD:OBS368563168	eBird Basic Dataset. Version: EBD_relMay-2017. Cornell Lab of Ornithology, Ithaca, New York. May 2017.
Brotogeris versicolurus	4	Puerto Rico	PR	BayamÃŒ_n	PN Julio Enrique Monaga	18.4064	-66.1373	2016-01-31	31	1	2016	eBird - Stationary Count	Ebird	URN:CornellLabOfOrnithology:EBIRD:OBS370093177	eBird Basic Dataset. Version: EBD_relMay-2017. Cornell Lab of Ornithology, Ithaca, New York. May 2017.
Brotogeris versicolurus	1	Puerto Rico	PR	BayamÃŒ_n	PN Julio Enrique Monaga	18.4064	-66.1373	2016-01-30	30	1	2016	eBird - Stationary Count	Ebird	URN:CornellLabOfOrnithology:EBIRD:OBS369674124	eBird Basic Dataset. Version: EBD_relMay-2017. Cornell Lab of Ornithology, Ithaca, New York. May 2017.
Brotogeris versicolurus	2	Puerto Rico	PR	BayamÃŒ_n	PN Julio Enrique Monaga	18.4064	-66.1373	2016-01-07	7	1	2016	eBird - Traveling Count	Ebird	URN:CornellLabOfOrnithology:EBIRD:OBS368609389	eBird Basic Dataset. Version: EBD_relMay-2017. Cornell Lab of Ornithology, Ithaca, New York. May 2017.
Brotogeris versicolurus	2	Puerto Rico	PR	BayamÃŒ_n	Parque de las ciencias del Municipio de Bayamon	18.41	-66.161	2016-01-15	15	1	2016	eBird - Casual Observation	Ebird	URN:CornellLabOfOrnithology:EBIRD:OBS368567992	eBird Basic Dataset. Version: EBD_relMay-2017. Cornell Lab of Ornithology, Ithaca, New York. May 2017.
Brotogeris versicolurus	3	Puerto Rico	PR	BayamÃŒ_n	PN Julio Enrique Monaga	18.4119	-66.1353	2016-02-28	28	2	2016	eBird - Traveling Count	Ebird	URN:CornellLabOfOrnithology:EBIRD:OBS377571289	eBird Basic Dataset. Version: EBD_relMay-2017. Cornell Lab of Ornithology, Ithaca, New York. May 2017.
Brotogeris versicolurus	3	Puerto Rico	PR	BayamÃŒ_n	PN Julio Enrique Monaga	18.4064	-66.1373	2016-02-25	25	2	2016	eBird - Traveling Count	Ebird	URN:CornellLabOfOrnithology:EBIRD:OBS377023328	eBird Basic Dataset. Version: EBD_relMay-2017. Cornell Lab of Ornithology, Ithaca, New York. May 2017.
Brotogeris versicolurus	17	Puerto Rico	PR	BayamÃŒ_n	PN Julio Enrique Monaga	18.4064	-66.1373	2016-02-28	28	2	2016	eBird - Traveling Count	Ebird	URN:CornellLabOfOrnithology:EBIRD:OBS377671723	eBird Basic Dataset. Version: EBD_relMay-2017. Cornell Lab of Ornithology, Ithaca, New York. May 2017.
Brotogeris versicolurus	5	Puerto Rico	PR	BayamÃŒ_n	PN Julio Enrique Monaga	18.4064	-66.1373	2016-02-06	6	2	2016	eBird - Traveling Count	Ebird	URN:CornellLabOfOrnithology:EBIRD:OBS372721178	eBird Basic Dataset. Version: EBD_relMay-2017. Cornell Lab of Ornithology, Ithaca, New York. May 2017.
Brotogeris versicolurus	5	Puerto Rico	PR	BayamÃŒ_n	Chrisman Road green area	18.4128	-66.1225	2016-02-12	12	2	2016	eBird - Traveling Count	Ebird	URN:CornellLabOfOrnithology:EBIRD:OBS372954797	eBird Basic Dataset. Version: EBD_relMay-2017. Cornell Lab of Ornithology, Ithaca, New York. May 2017.
Brotogeris versicolurus	2	Puerto Rico	PR	BayamÃŒ_n	PN Julio Enrique Monaga	18.4064	-66.1373	2016-02-15	15	2	2016	eBird - Traveling Count	Ebird	URN:CornellLabOfOrnithology:EBIRD:OBS374262080	eBird Basic Dataset. Version: EBD_relMay-2017. Cornell Lab of Ornithology, Ithaca, New York. May 2017.
Brotogeris versicolurus	2	Puerto Rico	PR	BayamÃŒ_n	PN Julio Enrique Monaga	18.4064	-66.1373	2016-02-15	15	2	2016	eBird - Traveling Count	Ebird	URN:CornellLabOfOrnithology:EBIRD:OBS374442952	eBird Basic Dataset. Version: EBD_relMay-2017. Cornell Lab of Ornithology, Ithaca, New York. May 2017.
Brotogeris versicolurus	5	Puerto Rico	PR	BayamÃŒ_n	PN Julio Enrique Monaga	18.4064	-66.1373	2016-02-06	6	2	2016	eBird - Traveling Count	Ebird	URN:CornellLabOfOrnithology:EBIRD:OBS372748350	eBird Basic Dataset. Version: EBD_relMay-2017. Cornell Lab of Ornithology, Ithaca, New York. May 2017.
Brotogeris versicolurus	NA	Puerto Rico	PR	BayamÃŒ_n	PN Julio Enrique Monaga	18.4064	-66.1373	2016-02-28	28	2	2016	eBird - Traveling Count	Ebird	URN:CornellLabOfOrnithology:EBIRD:OBS377575435	eBird Basic Dataset. Version: EBD_relMay-2017. Cornell Lab of Ornithology, Ithaca, New York. May 2017.
Brotogeris versicolurus	12	Puerto Rico	PR	BayamÃŒ_n	Mi Casa	18.3746	-66.1729	2016-03-11	11	3	2016	eBird - Casual Observation	Ebird	URN:CornellLabOfOrnithology:EBIRD:OBS380559081	eBird Basic Dataset. Version: EBD_relMay-2017. Cornell Lab of Ornithology, Ithaca, New York. May 2017.
Brotogeris versicolurus	4	Puerto Rico	PR	BayamÃŒ_n	PN Julio Enrique Monaga	18.4064	-66.1373	2016-03-03	3	3	2016	eBird - Traveling Count	Ebird	URN:CornellLabOfOrnithology:EBIRD:OBS378668502	eBird Basic Dataset. Version: EBD_relMay-2017. Cornell Lab of Ornithology, Ithaca, New York. May 2017.
Brotogeris versicolurus	25	Puerto Rico	PR	BayamÃŒ_n	UPR Bayamon	18.3695	-66.1442	2016-04-23	23	4	2016	eBird - Traveling Count	Ebird	URN:CornellLabOfOrnithology:EBIRD:OBS394304785	eBird Basic Dataset. Version: EBD_relMay-2017. Cornell Lab of Ornithology, Ithaca, New York. May 2017.
Brotogeris versicolurus	25	Puerto Rico	PR	BayamÃŒ_n	UPR Bayamon	18.3695	-66.1442	2016-04-23	23	4	2016	eBird - Traveling Count	Ebird	URN:CornellLabOfOrnithology:EBIRD:OBS394298629	eBird Basic Dataset. Version: EBD_relMay-2017. Cornell Lab of Ornithology, Ithaca, New York. May 2017.
Brotogeris versicolurus	3	Puerto Rico	PR	BayamÃŒ_n	PN Julio Enrique Monaga	18.4064	-66.1373	2016-04-27	27	4	2016	eBird - Stationary Count	Ebird	URN:CornellLabOfOrnithology:EBIRD:OBS395605759	eBird Basic Dataset. Version: EBD_relMay-2017. Cornell Lab of Ornithology, Ithaca, New York. May 2017.
Brotogeris versicolurus	5	Puerto Rico	PR	BayamÃŒ_n	Parque Monagas, Bayamon	18.4076	-66.1424	2016-04-24	24	4	2016	eBird - Traveling Count	Ebird	URN:CornellLabOfOrnithology:EBIRD:OBS394565902	eBird Basic Dataset. Version: EBD_relMay-2017. Cornell Lab of Ornithology, Ithaca, New York. May 2017.
Brotogeris versicolurus	20	Puerto Rico	PR	BayamÃŒ_n	PN Julio Enrique Monaga	18.4064	-66.1373	2016-04-09	9	4	2016	Historical	Ebird	URN:CornellLabOfOrnithology:EBIRD:OBS390738408	eBird Basic Dataset. Version: EBD_relMay-2017. Cornell Lab of Ornithology, Ithaca, New York. May 2017.
Brotogeris versicolurus	20	Puerto Rico	PR	BayamÃŒ_n	PN Julio Enrique Monaga	18.4064	-66.1373	2016-04-09	9	4	2016	Historical	Ebird	URN:CornellLabOfOrnithology:EBIRD:OBS391138528	eBird Basic Dataset. Version: EBD_relMay-2017. Cornell Lab of Ornithology, Ithaca, New York. May 2017.
Brotogeris versicolurus	10	Puerto Rico	PR	BayamÃŒ_n	PN Julio Enrique Monaga	18.4064	-66.1373	2016-05-09	9	5	2016	eBird - Traveling Count	Ebird	URN:CornellLabOfOrnithology:EBIRD:OBS400252334	eBird Basic Dataset. Version: EBD_relMay-2017. Cornell Lab of Ornithology, Ithaca, New York. May 2017.
Brotogeris versicolurus	8	Puerto Rico	PR	BayamÃŒ_n	PN Julio Enrique Monaga	18.4064	-66.1373	2016-05-10	10	5	2016	eBird - Traveling Count	Ebird	URN:CornellLabOfOrnithology:EBIRD:OBS400646064	eBird Basic Dataset. Version: EBD_relMay-2017. Cornell Lab of Ornithology, Ithaca, New York. May 2017.
Brotogeris versicolurus	3	Puerto Rico	PR	BayamÃŒ_n	PN Julio Enrique Monaga	18.4064	-66.1373	2016-05-11	11	5	2016	eBird - Traveling Count	Ebird	URN:CornellLabOfOrnithology:EBIRD:OBS401076800	eBird Basic Dataset. Version: EBD_relMay-2017. Cornell Lab of Ornithology, Ithaca, New York. May 2017.
Brotogeris versicolurus	10	Puerto Rico	PR	BayamÃŒ_n	PN Julio Enrique Monaga	18.4064	-66.1373	2016-05-07	7	5	2016	eBird - Traveling Count	Ebird	URN:CornellLabOfOrnithology:EBIRD:OBS399225108	eBird Basic Dataset. Version: EBD_relMay-2017. Cornell Lab of Ornithology, Ithaca, New York. May 2017.
Brotogeris versicolurus	65	Puerto Rico	PR	BayamÃŒ_n	PN Julio Enrique Monaga	18.4064	-66.1373	2016-05-11	11	5	2016	eBird - Traveling Count	Ebird	URN:CornellLabOfOrnithology:EBIRD:OBS401416705	eBird Basic Dataset. Version: EBD_relMay-2017. Cornell Lab of Ornithology, Ithaca, New York. May 2017.
Brotogeris versicolurus	20	Puerto Rico	PR	BayamÃŒ_n	PN Julio Enrique Monaga	18.4064	-66.1373	2016-07-21	21	7	2016	eBird - Traveling Count	Ebird	URN:CornellLabOfOrnithology:EBIRD:OBS419295013	eBird Basic Dataset. Version: EBD_relMay-2017. Cornell Lab of Ornithology, Ithaca, New York. May 2017.
Brotogeris versicolurus	14	Puerto Rico	PR	BayamÃŒ_n	PN Julio Enrique Monaga	18.4064	-66.1373	2016-07-01	1	7	2016	eBird - Traveling Count	Ebird	URN:CornellLabOfOrnithology:EBIRD:OBS415264509	eBird Basic Dataset. Version: EBD_relMay-2017. Cornell Lab of Ornithology, Ithaca, New York. May 2017.
Brotogeris versicolurus	4	Puerto Rico	PR	BayamÃŒ_n	Paseo Lineal Rio Bayamon	18.3927	-66.1386	2016-08-14	14	8	2016	eBird - Traveling Count	Ebird	URN:CornellLabOfOrnithology:EBIRD:OBS423253846	eBird Basic Dataset. Version: EBD_relMay-2017. Cornell Lab of Ornithology, Ithaca, New York. May 2017.
Brotogeris versicolurus	2	Puerto Rico	PR	BayamÃŒ_n	PN Julio Enrique Monaga	18.4064	-66.1373	2016-10-14	14	10	2016	eBird - Traveling Count	Ebird	URN:CornellLabOfOrnithology:EBIRD:OBS436828942	eBird Basic Dataset. Version: EBD_relMay-2017. Cornell Lab of Ornithology, Ithaca, New York. May 2017.
Brotogeris versicolurus	59	Puerto Rico	PR	BayamÃŒ_n	Fort Buchanan	18.4128	-66.1222	2016-10-26	26	10	2016	eBird - Traveling Count	Ebird	URN:CornellLabOfOrnithology:EBIRD:OBS448101542	eBird Basic Dataset. Version: EBD_relMay-2017. Cornell Lab of Ornithology, Ithaca, New York. May 2017.
Brotogeris versicolurus	59	Puerto Rico	PR	BayamÃŒ_n	Fort Buchanan	18.4128	-66.1222	2016-10-26	26	10	2016	eBird - Traveling Count	Ebird	URN:CornellLabOfOrnithology:EBIRD:OBS448089858	eBird Basic Dataset. Version: EBD_relMay-2017. Cornell Lab of Ornithology, Ithaca, New York. May 2017.
Brotogeris versicolurus	26	Puerto Rico	PR	BayamÃŒ_n	Fort Buchanan	18.4128	-66.1222	2016-10-25	25	10	2016	eBird - Traveling Count	Ebird	URN:CornellLabOfOrnithology:EBIRD:OBS448087822	eBird Basic Dataset. Version: EBD_relMay-2017. Cornell Lab of Ornithology, Ithaca, New York. May 2017.
Brotogeris versicolurus	26	Puerto Rico	PR	BayamÃŒ_n	Fort Buchanan	18.4128	-66.1222	2016-10-25	25	10	2016	eBird - Traveling Count	Ebird	URN:CornellLabOfOrnithology:EBIRD:OBS448082769	eBird Basic Dataset. Version: EBD_relMay-2017. Cornell Lab of Ornithology, Ithaca, New York. May 2017.
Brotogeris versicolurus	2	Puerto Rico	PR	BayamÃŒ_n	PN Julio Enrique Monaga	18.4064	-66.1373	2016-10-14	14	10	2016	eBird - Traveling Count	Ebird	URN:CornellLabOfOrnithology:EBIRD:OBS436078519	eBird Basic Dataset. Version: EBD_relMay-2017. Cornell Lab of Ornithology, Ithaca, New York. May 2017.
Brotogeris versicolurus	76	Puerto Rico	PR	BayamÃŒ_n	Fort Buchanan	18.4128	-66.1222	2016-10-27	27	10	2016	eBird - Traveling Count	Ebird	URN:CornellLabOfOrnithology:EBIRD:OBS448087781	eBird Basic Dataset. Version: EBD_relMay-2017. Cornell Lab of Ornithology, Ithaca, New York. May 2017.
Brotogeris versicolurus	2	Puerto Rico	PR	BayamÃŒ_n	PN Julio Enrique Monaga	18.4064	-66.1373	2016-10-14	14	10	2016	eBird - Traveling Count	Ebird	URN:CornellLabOfOrnithology:EBIRD:OBS436085384	eBird Basic Dataset. Version: EBD_relMay-2017. Cornell Lab of Ornithology, Ithaca, New York. May 2017.
Brotogeris versicolurus	76	Puerto Rico	PR	BayamÃŒ_n	Fort Buchanan	18.4128	-66.1222	2016-10-27	27	10	2016	eBird - Traveling Count	Ebird	URN:CornellLabOfOrnithology:EBIRD:OBS448080385	eBird Basic Dataset. Version: EBD_relMay-2017. Cornell Lab of Ornithology, Ithaca, New York. May 2017.
Brotogeris versicolurus	32	Puerto Rico	PR	BayamÃŒ_n	Paseo Lineal Rio Bayamon	18.3927	-66.1386	2016-12-03	3	12	2016	eBird - Traveling Count	Ebird	URN:CornellLabOfOrnithology:EBIRD:OBS446862008	eBird Basic Dataset. Version: EBD_relMay-2017. Cornell Lab of Ornithology, Ithaca, New York. May 2017.
Brotogeris versicolurus	10	Puerto Rico	PR	BayamÃŒ_n	Paseo Lineal Rio Bayamon	18.3927	-66.1386	2016-12-31	31	12	2016	eBird - Traveling Count	Ebird	URN:CornellLabOfOrnithology:EBIRD:OBS452762251	eBird Basic Dataset. Version: EBD_relMay-2017. Cornell Lab of Ornithology, Ithaca, New York. May 2017.
Brotogeris versicolurus	18	Puerto Rico	PR	BayamÃŒ_n	Paseo Lineal Rio Bayamon	18.3927	-66.1386	2016-12-31	31	12	2016	eBird - Traveling Count	Ebird	URN:CornellLabOfOrnithology:EBIRD:OBS452892139	eBird Basic Dataset. Version: EBD_relMay-2017. Cornell Lab of Ornithology, Ithaca, New York. May 2017.
Brotogeris versicolurus	7	Puerto Rico	PR	BayamÃŒ_n	PN Julio Enrique Monaga	18.4064	-66.1373	2016-12-26	26	12	2016	eBird - Traveling Count	Ebird	URN:CornellLabOfOrnithology:EBIRD:OBS454991181	eBird Basic Dataset. Version: EBD_relMay-2017. Cornell Lab of Ornithology, Ithaca, New York. May 2017.
Brotogeris versicolurus	4	Puerto Rico	PR	BayamÃŒ_n	Condominio La Floresta, Bayamon	18.3648	-66.1489	2017-01-14	14	1	2017	eBird - Stationary Count	Ebird	URN:CornellLabOfOrnithology:EBIRD:OBS457495461	eBird Basic Dataset. Version: EBD_relMay-2017. Cornell Lab of Ornithology, Ithaca, New York. May 2017.
Brotogeris versicolurus	8	Puerto Rico	PR	BayamÃŒ_n	PN Julio Enrique Monaga	18.4064	-66.1373	2017-01-03	3	1	2017	eBird - Stationary Count	Ebird	URN:CornellLabOfOrnithology:EBIRD:OBS454073709	eBird Basic Dataset. Version: EBD_relMay-2017. Cornell Lab of Ornithology, Ithaca, New York. May 2017.
Brotogeris versicolurus	41	Puerto Rico	PR	BayamÃŒ_n	PN Julio Enrique Monaga	18.4064	-66.1373	2017-01-05	5	1	2017	eBird - Traveling Count	Ebird	URN:CornellLabOfOrnithology:EBIRD:OBS454650440	eBird Basic Dataset. Version: EBD_relMay-2017. Cornell Lab of Ornithology, Ithaca, New York. May 2017.
Brotogeris versicolurus	60	Puerto Rico	PR	BayamÃŒ_n	Tinttillo	18.4011	-66.1269	2017-01-29	29	1	2017	eBird - Traveling Count	Ebird	URN:CornellLabOfOrnithology:EBIRD:OBS464054461	eBird Basic Dataset. Version: EBD_relMay-2017. Cornell Lab of Ornithology, Ithaca, New York. May 2017.
Brotogeris versicolurus	14	Puerto Rico	PR	BayamÃŒ_n	PN Julio Enrique Monaga	18.4064	-66.1373	2017-01-02	2	1	2017	eBird - Traveling Count	Ebird	URN:CornellLabOfOrnithology:EBIRD:OBS453529436	eBird Basic Dataset. Version: EBD_relMay-2017. Cornell Lab of Ornithology, Ithaca, New York. May 2017.
Brotogeris versicolurus	14	Puerto Rico	PR	BayamÃŒ_n	PN Julio Enrique Monaga	18.4064	-66.1373	2017-01-02	2	1	2017	eBird - Traveling Count	Ebird	URN:CornellLabOfOrnithology:EBIRD:OBS453763091	eBird Basic Dataset. Version: EBD_relMay-2017. Cornell Lab of Ornithology, Ithaca, New York. May 2017.
Brotogeris versicolurus	6	Puerto Rico	PR	BayamÃŒ_n	PN Julio Enrique Monaga	18.4064	-66.1373	2017-01-03	3	1	2017	eBird - Traveling Count	Ebird	URN:CornellLabOfOrnithology:EBIRD:OBS453998884	eBird Basic Dataset. Version: EBD_relMay-2017. Cornell Lab of Ornithology, Ithaca, New York. May 2017.
Brotogeris versicolurus	14	Puerto Rico	PR	BayamÃŒ_n	PN Julio Enrique Monaga	18.4064	-66.1373	2017-01-02	2	1	2017	eBird - Traveling Count	Ebird	URN:CornellLabOfOrnithology:EBIRD:OBS453802751	eBird Basic Dataset. Version: EBD_relMay-2017. Cornell Lab of Ornithology, Ithaca, New York. May 2017.
Brotogeris versicolurus	65	Puerto Rico	PR	BayamÃŒ_n	Paseo Lineal Rio Bayamon	18.3927	-66.1386	2017-01-01	1	1	2017	eBird - Traveling Count	Ebird	URN:CornellLabOfOrnithology:EBIRD:OBS453046734	eBird Basic Dataset. Version: EBD_relMay-2017. Cornell Lab of Ornithology, Ithaca, New York. May 2017.
Brotogeris versicolurus	7	Puerto Rico	PR	BayamÃŒ_n	Condominio La Floresta, Bayamon	18.3648	-66.1489	2017-01-13	13	1	2017	eBird - Stationary Count	Ebird	URN:CornellLabOfOrnithology:EBIRD:OBS457042352	eBird Basic Dataset. Version: EBD_relMay-2017. Cornell Lab of Ornithology, Ithaca, New York. May 2017.
Brotogeris versicolurus	60	Puerto Rico	PR	BayamÃŒ_n	Tinttillo	18.4011	-66.1269	2017-01-29	29	1	2017	eBird - Traveling Count	Ebird	URN:CornellLabOfOrnithology:EBIRD:OBS504328717	eBird Basic Dataset. Version: EBD_relMay-2017. Cornell Lab of Ornithology, Ithaca, New York. May 2017.
Brotogeris versicolurus	12	Puerto Rico	PR	BayamÃŒ_n	Parque Julio Enrique Monagas	18.4093	-66.1417	2017-02-10	10	2	2017	eBird - Traveling Count	Ebird	URN:CornellLabOfOrnithology:EBIRD:OBS464817784	eBird Basic Dataset. Version: EBD_relMay-2017. Cornell Lab of Ornithology, Ithaca, New York. May 2017.
Brotogeris versicolurus	24	Puerto Rico	PR	BayamÃŒ_n	Paseo Lineal Rio Bayamon	18.3927	-66.1386	2017-02-19	19	2	2017	eBird - Traveling Count	Ebird	URN:CornellLabOfOrnithology:EBIRD:OBS467198706	eBird Basic Dataset. Version: EBD_relMay-2017. Cornell Lab of Ornithology, Ithaca, New York. May 2017.
Brotogeris versicolurus	4	Puerto Rico	PR	BayamÃŒ_n	Paseo Lineal Rio Bayamon	18.3927	-66.1386	2017-03-12	12	3	2017	eBird - Traveling Count	Ebird	URN:CornellLabOfOrnithology:EBIRD:OBS474632898	eBird Basic Dataset. Version: EBD_relMay-2017. Cornell Lab of Ornithology, Ithaca, New York. May 2017.
Brotogeris versicolurus	6	Puerto Rico	PR	BayamÃŒ_n	Paseo Lineal Rio Bayamon	18.3927	-66.1386	2017-03-26	26	3	2017	eBird - Traveling Count	Ebird	URN:CornellLabOfOrnithology:EBIRD:OBS478760093	eBird Basic Dataset. Version: EBD_relMay-2017. Cornell Lab of Ornithology, Ithaca, New York. May 2017.
Brotogeris versicolurus	6	Puerto Rico	PR	BayamÃŒ_n	Paseo Lineal Rio Bayamon	18.3927	-66.1386	2017-04-23	23	4	2017	eBird - Traveling Count	Ebird	URN:CornellLabOfOrnithology:EBIRD:OBS489131442	eBird Basic Dataset. Version: EBD_relMay-2017. Cornell Lab of Ornithology, Ithaca, New York. May 2017.
Brotogeris versicolurus	2	Puerto Rico	PR	BayamÃŒ_n	PN Julio Enrique Monaga	18.4064	-66.1373	2017-04-29	29	4	2017	eBird - Stationary Count	Ebird	URN:CornellLabOfOrnithology:EBIRD:OBS491824597	eBird Basic Dataset. Version: EBD_relMay-2017. Cornell Lab of Ornithology, Ithaca, New York. May 2017.
Brotogeris versicolurus	1	Puerto Rico	PR	BayamÃŒ_n	Paseo Lineal Rio Bayamon	18.3927	-66.1386	2017-05-14	14	5	2017	eBird - Traveling Count	Ebird	URN:CornellLabOfOrnithology:EBIRD:OBS499623298	eBird Basic Dataset. Version: EBD_relMay-2017. Cornell Lab of Ornithology, Ithaca, New York. May 2017.
Brotogeris versicolurus	2	Puerto Rico	PR	BayamÃŒ_n	Paseo Lineal Rio Bayamon	18.3927	-66.1386	2017-06-17	17	6	2017	eBird - Traveling Count	Ebird	URN:CornellLabOfOrnithology:EBIRD:OBS511872554	eBird Basic Dataset. Version: EBD_relMay-2017. Cornell Lab of Ornithology, Ithaca, New York. May 2017.
Brotogeris versicolurus	4	Puerto Rico	PR	BayamÃŒ_n	Paseo Lineal Rio Bayamon	18.3927	-66.1386	2017-06-03	3	6	2017	eBird - Traveling Count	Ebird	URN:CornellLabOfOrnithology:EBIRD:OBS507746184	eBird Basic Dataset. Version: EBD_relMay-2017. Cornell Lab of Ornithology, Ithaca, New York. May 2017.
Brotogeris versicolurus	34	Puerto Rico	PR	BayamÃŒ_n	Paseo Lineal Rio Bayamon	18.3927	-66.1386	2017-07-02	2	7	2017	eBird - Traveling Count	Ebird	URN:CornellLabOfOrnithology:EBIRD:OBS515769417	eBird Basic Dataset. Version: EBD_relMay-2017. Cornell Lab of Ornithology, Ithaca, New York. May 2017.
Brotogeris versicolurus	NA	Puerto Rico	PR	BayamÃŒ_n	monagas	18.4054	-66.141	2017-08-05	5	8	2017	eBird - Traveling Count	Ebird	URN:CornellLabOfOrnithology:EBIRD:OBS524655574	eBird Basic Dataset. Version: EBD_relMay-2017. Cornell Lab of Ornithology, Ithaca, New York. May 2017.
Brotogeris versicolurus	2	Puerto Rico	PR	Camuy	Charca Salobre Los Amadores	18.4891	-66.8677	2014-12-26	26	12	2014	eBird Caribbean - CWC Stationary Count	Ebird	URN:CornellLabOfOrnithology:EBIRD:OBS290949964	eBird Basic Dataset. Version: EBD_relMay-2017. Cornell Lab of Ornithology, Ithaca, New York. May 2017.
Brotogeris versicolurus	2	Puerto Rico	PR	Camuy	Charca Salobre Los Amadores	18.4891	-66.8677	2014-12-26	26	12	2014	eBird Caribbean - CWC Stationary Count	Ebird	URN:CornellLabOfOrnithology:EBIRD:OBS287784346	eBird Basic Dataset. Version: EBD_relMay-2017. Cornell Lab of Ornithology, Ithaca, New York. May 2017.
Brotogeris versicolurus	8	Puerto Rico	PR	Camuy	Charca Yeguadas	18.4824	-66.8881	2015-03-14	14	3	2015	eBird - Traveling Count	Ebird	URN:CornellLabOfOrnithology:EBIRD:OBS303426420	eBird Basic Dataset. Version: EBD_relMay-2017. Cornell Lab of Ornithology, Ithaca, New York. May 2017.
Brotogeris versicolurus	8	Puerto Rico	PR	Camuy	Charca Yeguadas	18.4824	-66.8881	2015-03-14	14	3	2015	eBird - Traveling Count	Ebird	URN:CornellLabOfOrnithology:EBIRD:OBS303525351	eBird Basic Dataset. Version: EBD_relMay-2017. Cornell Lab of Ornithology, Ithaca, New York. May 2017.
Brotogeris versicolurus	1	Puerto Rico	PR	Camuy	PR-Camuy-Camuy-67-99 PR-485	18.4892	-66.8478	2015-12-20	20	12	2015	eBird - Traveling Count	Ebird	URN:CornellLabOfOrnithology:EBIRD:OBS360176321	eBird Basic Dataset. Version: EBD_relMay-2017. Cornell Lab of Ornithology, Ithaca, New York. May 2017.
Brotogeris versicolurus	1	Puerto Rico	PR	Camuy	PR - Camuy calle Caban	18.4856	-66.8459	2015-12-20	20	12	2015	eBird - Stationary Count	Ebird	URN:CornellLabOfOrnithology:EBIRD:OBS360178848	eBird Basic Dataset. Version: EBD_relMay-2017. Cornell Lab of Ornithology, Ithaca, New York. May 2017.
Brotogeris versicolurus	1	Puerto Rico	PR	Camuy	PR-Camuy-Camuy-67-99 PR-485	18.4892	-66.8478	2015-12-20	20	12	2015	eBird - Traveling Count	Ebird	URN:CornellLabOfOrnithology:EBIRD:OBS360153634	eBird Basic Dataset. Version: EBD_relMay-2017. Cornell Lab of Ornithology, Ithaca, New York. May 2017.
Brotogeris versicolurus	1	Puerto Rico	PR	Camuy	PR - Camuy calle Caban	18.4856	-66.8459	2015-12-20	20	12	2015	eBird - Stationary Count	Ebird	URN:CornellLabOfOrnithology:EBIRD:OBS360178759	eBird Basic Dataset. Version: EBD_relMay-2017. Cornell Lab of Ornithology, Ithaca, New York. May 2017.
Brotogeris versicolurus	8	Puerto Rico	PR	Camuy	Yeguada Pond	18.482	-66.8878	2016-02-07	7	2	2016	eBird - Traveling Count	Ebird	URN:CornellLabOfOrnithology:EBIRD:OBS371701473	eBird Basic Dataset. Version: EBD_relMay-2017. Cornell Lab of Ornithology, Ithaca, New York. May 2017.
Brotogeris versicolurus	NA	Puerto Rico	PR	Camuy	Yeguada Pond	18.482	-66.8878	2016-03-10	10	3	2016	eBird - Traveling Count	Ebird	URN:CornellLabOfOrnithology:EBIRD:OBS380372088	eBird Basic Dataset. Version: EBD_relMay-2017. Cornell Lab of Ornithology, Ithaca, New York. May 2017.
Brotogeris versicolurus	6	Puerto Rico	PR	Camuy	Rt. 485 + surrounding area	18.4872	-66.8747	2016-08-22	22	8	2016	eBird - Traveling Count	Ebird	URN:CornellLabOfOrnithology:EBIRD:OBS527371772	eBird Basic Dataset. Version: EBD_relMay-2017. Cornell Lab of Ornithology, Ithaca, New York. May 2017.
Brotogeris versicolurus	6	Puerto Rico	PR	Camuy	Rt. 485 + surrounding area	18.4872	-66.8747	2017-04-15	15	4	2017	eBird - Traveling Count	Ebird	URN:CornellLabOfOrnithology:EBIRD:OBS486135740	eBird Basic Dataset. Version: EBD_relMay-2017. Cornell Lab of Ornithology, Ithaca, New York. May 2017.
Brotogeris versicolurus	12	Puerto Rico	PR	Camuy	Rt. 485 + surrounding area	18.4872	-66.8747	2017-08-16	16	8	2017	eBird - Traveling Count	Ebird	URN:CornellLabOfOrnithology:EBIRD:OBS525843460	eBird Basic Dataset. Version: EBD_relMay-2017. Cornell Lab of Ornithology, Ithaca, New York. May 2017.
Brotogeris versicolurus	2	Puerto Rico	PR	Ceiba	Ceiba Country Inn	18.2718	-65.6788	2013-11-17	17	11	2013	eBird - Exhaustive Area Count	Ebird	URN:CornellLabOfOrnithology:EBIRD:OBS219039772	eBird Basic Dataset. Version: EBD_relMay-2017. Cornell Lab of Ornithology, Ithaca, New York. May 2017.
Brotogeris versicolurus	2	Puerto Rico	PR	Ceiba	Ceiba Country Inn	18.2718	-65.6788	2013-11-17	17	11	2013	eBird - Exhaustive Area Count	Ebird	URN:CornellLabOfOrnithology:EBIRD:OBS218603165	eBird Basic Dataset. Version: EBD_relMay-2017. Cornell Lab of Ornithology, Ithaca, New York. May 2017.
Brotogeris versicolurus	NA	Puerto Rico	PR	Cidra	Lago de Cidra	18.1935	-66.1383	2016-03-21	21	3	2016	eBird - Traveling Count	Ebird	URN:CornellLabOfOrnithology:EBIRD:OBS384840081	eBird Basic Dataset. Version: EBD_relMay-2017. Cornell Lab of Ornithology, Ithaca, New York. May 2017.
Brotogeris versicolurus	NA	Puerto Rico	PR	Cidra	East Central Puerto Rico	18.1776	-66.1523	2016-04-10	10	4	2016	eBird - Traveling Count	Ebird	URN:CornellLabOfOrnithology:EBIRD:OBS523733099	eBird Basic Dataset. Version: EBD_relMay-2017. Cornell Lab of Ornithology, Ithaca, New York. May 2017.
Brotogeris versicolurus	2	Puerto Rico	PR	Caguas	Int 796 y 798	18.278	-66.0397	2009-01-22	22	1	2009	eBird - Casual Observation	Ebird	URN:CornellLabOfOrnithology:EBIRD:OBS61839157	eBird Basic Dataset. Version: EBD_relMay-2017. Cornell Lab of Ornithology, Ithaca, New York. May 2017.
Brotogeris versicolurus	5	Puerto Rico	PR	Caguas	Escuela Ecologica	18.2902	-66.0484	2012-12-17	17	12	2012	eBird - Traveling Count	Ebird	URN:CornellLabOfOrnithology:EBIRD:OBS173035906	eBird Basic Dataset. Version: EBD_relMay-2017. Cornell Lab of Ornithology, Ithaca, New York. May 2017.
Brotogeris versicolurus	1	Puerto Rico	PR	Caguas	Caguas (Cond. Paseo Degetau)	18.2315	-66.0562	2013-02-02	2	2	2013	eBird - Traveling Count	Ebird	URN:CornellLabOfOrnithology:EBIRD:OBS179490280	eBird Basic Dataset. Version: EBD_relMay-2017. Cornell Lab of Ornithology, Ithaca, New York. May 2017.
Brotogeris versicolurus	2	Puerto Rico	PR	Caguas	Hospital Menonita US-PR-Caguas-PR-52 O - 18.2200x-66.0484	18.2201	-66.0484	2017-04-18	18	4	2017	eBird - Casual Observation	Ebird	URN:CornellLabOfOrnithology:EBIRD:OBS487328322	eBird Basic Dataset. Version: EBD_relMay-2017. Cornell Lab of Ornithology, Ithaca, New York. May 2017.
Brotogeris versicolurus	3	Puerto Rico	PR	Caguas	Escuela Ecologica	18.2902	-66.0484	2017-05-09	9	5	2017	eBird - Traveling Count	Ebird	URN:CornellLabOfOrnithology:EBIRD:OBS498907857	eBird Basic Dataset. Version: EBD_relMay-2017. Cornell Lab of Ornithology, Ithaca, New York. May 2017.
Brotogeris versicolurus	2	Puerto Rico	PR	Caguas	Escuela Ecologica	18.2902	-66.0484	2017-05-21	21	5	2017	eBird - Traveling Count	Ebird	URN:CornellLabOfOrnithology:EBIRD:OBS503418546	eBird Basic Dataset. Version: EBD_relMay-2017. Cornell Lab of Ornithology, Ithaca, New York. May 2017.
Brotogeris versicolurus	3	Puerto Rico	PR	Caguas	Escuela Ecologica	18.2902	-66.0484	2017-05-09	9	5	2017	eBird - Traveling Count	Ebird	URN:CornellLabOfOrnithology:EBIRD:OBS497271522	eBird Basic Dataset. Version: EBD_relMay-2017. Cornell Lab of Ornithology, Ithaca, New York. May 2017.
Brotogeris versicolurus	NA	Puerto Rico	PR	Carolina	San Juan Aeropuerto	18.4356	-66.0125	1975-06-21	21	6	1975	eBird - Casual Observation	Ebird	URN:CornellLabOfOrnithology:EBIRD:OBS358274921	eBird Basic Dataset. Version: EBD_relMay-2017. Cornell Lab of Ornithology, Ithaca, New York. May 2017.
Brotogeris versicolurus	1	Puerto Rico	PR	Carolina	Community Park near Laguna La Torrecilla	18.451	-65.9948	2009-03-17	17	3	2009	eBird - Traveling Count	Ebird	URN:CornellLabOfOrnithology:EBIRD:OBS67252994	eBird Basic Dataset. Version: EBD_relMay-2017. Cornell Lab of Ornithology, Ithaca, New York. May 2017.
Brotogeris versicolurus	10	Puerto Rico	PR	Carolina	PR San Juan Airport Area	18.4392	-66.0127	2010-01-29	29	1	2010	eBird - Casual Observation	Ebird	URN:CornellLabOfOrnithology:EBIRD:OBS82406447	eBird Basic Dataset. Version: EBD_relMay-2017. Cornell Lab of Ornithology, Ithaca, New York. May 2017.
Brotogeris versicolurus	2	Puerto Rico	PR	Carolina	Casa de Mami, Villa Carolina	18.3966	-65.9575	2010-08-15	15	8	2010	eBird - Casual Observation	Ebird	URN:CornellLabOfOrnithology:EBIRD:OBS96905999	eBird Basic Dataset. Version: EBD_relMay-2017. Cornell Lab of Ornithology, Ithaca, New York. May 2017.
Brotogeris versicolurus	2	Puerto Rico	PR	Carolina	Casa de Mami, Villa Carolina	18.3966	-65.9575	2010-08-11	11	8	2010	eBird - Casual Observation	Ebird	URN:CornellLabOfOrnithology:EBIRD:OBS96759694	eBird Basic Dataset. Version: EBD_relMay-2017. Cornell Lab of Ornithology, Ithaca, New York. May 2017.
Brotogeris versicolurus	1	Puerto Rico	PR	Carolina	Around the Intercontinental	18.443	-66.0203	2011-03-18	18	3	2011	eBird - Traveling Count	Ebird	URN:CornellLabOfOrnithology:EBIRD:OBS464920546	eBird Basic Dataset. Version: EBD_relMay-2017. Cornell Lab of Ornithology, Ithaca, New York. May 2017.
Brotogeris versicolurus	8	Puerto Rico	PR	Carolina	Casa de Mami, Villa Carolina	18.3966	-65.9575	2011-09-10	10	9	2011	eBird - Casual Observation	Ebird	URN:CornellLabOfOrnithology:EBIRD:OBS125938490	eBird Basic Dataset. Version: EBD_relMay-2017. Cornell Lab of Ornithology, Ithaca, New York. May 2017.
Brotogeris versicolurus	2	Puerto Rico	PR	Carolina	hilton san juan	18.4421	-66.0161	2013-03-03	3	3	2013	eBird - Stationary Count	Ebird	URN:CornellLabOfOrnithology:EBIRD:OBS184267456	eBird Basic Dataset. Version: EBD_relMay-2017. Cornell Lab of Ornithology, Ithaca, New York. May 2017.
Brotogeris versicolurus	6	Puerto Rico	PR	Carolina	Karso Carolina	18.396	-65.9358	2013-03-28	28	3	2013	eBird - Traveling Count	Ebird	URN:CornellLabOfOrnithology:EBIRD:OBS187775463	eBird Basic Dataset. Version: EBD_relMay-2017. Cornell Lab of Ornithology, Ithaca, New York. May 2017.
Brotogeris versicolurus	2	Puerto Rico	PR	Carolina	Laguna Blasina	18.4139	-65.9608	2013-12-20	20	12	2013	eBird - Stationary Count	Ebird	URN:CornellLabOfOrnithology:EBIRD:OBS223941429	eBird Basic Dataset. Version: EBD_relMay-2017. Cornell Lab of Ornithology, Ithaca, New York. May 2017.
Brotogeris versicolurus	2	Puerto Rico	PR	Carolina	Laguna Blasina	18.4139	-65.9608	2013-12-20	20	12	2013	eBird - Stationary Count	Ebird	URN:CornellLabOfOrnithology:EBIRD:OBS223810759	eBird Basic Dataset. Version: EBD_relMay-2017. Cornell Lab of Ornithology, Ithaca, New York. May 2017.
Brotogeris versicolurus	4	Puerto Rico	PR	Carolina	Mogotes Carolina	18.4104	-65.9333	2014-04-28	28	4	2014	eBird - Traveling Count	Ebird	URN:CornellLabOfOrnithology:EBIRD:OBS249237979	eBird Basic Dataset. Version: EBD_relMay-2017. Cornell Lab of Ornithology, Ithaca, New York. May 2017.
Brotogeris versicolurus	2	Puerto Rico	PR	Carolina	Carolina	18.364	-65.9499	2015-01-22	22	1	2015	eBird - Casual Observation	Ebird	URN:CornellLabOfOrnithology:EBIRD:OBS295022511	eBird Basic Dataset. Version: EBD_relMay-2017. Cornell Lab of Ornithology, Ithaca, New York. May 2017.
Brotogeris versicolurus	2	Puerto Rico	PR	Carolina	Carolina	18.364	-65.9499	2015-01-22	22	1	2015	eBird - Casual Observation	Ebird	URN:CornellLabOfOrnithology:EBIRD:OBS294950025	eBird Basic Dataset. Version: EBD_relMay-2017. Cornell Lab of Ornithology, Ithaca, New York. May 2017.
Brotogeris versicolurus	4	Puerto Rico	PR	Carolina	Casa de Mami, Villa Carolina	18.3966	-65.9575	2015-12-24	24	12	2015	Historical	Ebird	URN:CornellLabOfOrnithology:EBIRD:OBS361640919	eBird Basic Dataset. Version: EBD_relMay-2017. Cornell Lab of Ornithology, Ithaca, New York. May 2017.
Brotogeris versicolurus	2	Puerto Rico	PR	Carolina	Isla Verde, San Juan	18.4457	-66.0298	2016-02-29	29	2	2016	Historical	Ebird	URN:CornellLabOfOrnithology:EBIRD:OBS377872402	eBird Basic Dataset. Version: EBD_relMay-2017. Cornell Lab of Ornithology, Ithaca, New York. May 2017.
Brotogeris versicolurus	2	Puerto Rico	PR	Carolina	PR--Carolina - Avenida Isla Verde	18.4414	-66.0164	2016-02-28	28	2	2016	eBird - Traveling Count	Ebird	URN:CornellLabOfOrnithology:EBIRD:OBS377604293	eBird Basic Dataset. Version: EBD_relMay-2017. Cornell Lab of Ornithology, Ithaca, New York. May 2017.
Brotogeris versicolurus	1	Puerto Rico	PR	Carolina	Isla Verde, San Juan	18.4457	-66.0298	2016-02-28	28	2	2016	Historical	Ebird	URN:CornellLabOfOrnithology:EBIRD:OBS377787163	eBird Basic Dataset. Version: EBD_relMay-2017. Cornell Lab of Ornithology, Ithaca, New York. May 2017.
Brotogeris versicolurus	3	Puerto Rico	PR	Carolina	Isla Verde, San Juan	18.4457	-66.0298	2016-03-01	1	3	2016	eBird - Traveling Count	Ebird	URN:CornellLabOfOrnithology:EBIRD:OBS378250202	eBird Basic Dataset. Version: EBD_relMay-2017. Cornell Lab of Ornithology, Ithaca, New York. May 2017.
Brotogeris versicolurus	9	Puerto Rico	PR	Carolina	US-PR-San Juan-Bulevar del Parque - 18.3879x-65.9963	18.3879	-65.9963	2016-05-14	14	5	2016	eBird - Stationary Count	Ebird	URN:CornellLabOfOrnithology:EBIRD:OBS402331384	eBird Basic Dataset. Version: EBD_relMay-2017. Cornell Lab of Ornithology, Ithaca, New York. May 2017.
Brotogeris versicolurus	2	Puerto Rico	PR	Carolina	PR-Carolina-115-A Avenida Roberto Clemente - 18.402x-65.966 - Jan 22, 2017 1:29 PM	18.4019	-65.9659	2017-01-22	22	1	2017	eBird - Traveling Count	Ebird	URN:CornellLabOfOrnithology:EBIRD:OBS459504948	eBird Basic Dataset. Version: EBD_relMay-2017. Cornell Lab of Ornithology, Ithaca, New York. May 2017.
Brotogeris versicolurus	4	Puerto Rico	PR	Carolina	Reserva Natural Bosque Costero de Carolina	18.444	-66.0077	2017-02-20	20	2	2017	eBird - Traveling Count	Ebird	URN:CornellLabOfOrnithology:EBIRD:OBS471449696	eBird Basic Dataset. Version: EBD_relMay-2017. Cornell Lab of Ornithology, Ithaca, New York. May 2017.
Brotogeris versicolurus	2	Puerto Rico	PR	Carolina	PR-Carolina-Avenida Los Gobernadores - 18.441x-66.016 - Feb 26, 2017 8:58 AM	18.4413	-66.0163	2017-02-26	26	2	2017	eBird - Traveling Count	Ebird	URN:CornellLabOfOrnithology:EBIRD:OBS470627299	eBird Basic Dataset. Version: EBD_relMay-2017. Cornell Lab of Ornithology, Ithaca, New York. May 2017.
Brotogeris versicolurus	2	Puerto Rico	PR	Carolina	US-PR-Carolina-Isla Verde Beach - 18.4418x-66.0167	18.4418	-66.0167	2017-02-26	26	2	2017	eBird - Traveling Count	Ebird	URN:CornellLabOfOrnithology:EBIRD:OBS470624340	eBird Basic Dataset. Version: EBD_relMay-2017. Cornell Lab of Ornithology, Ithaca, New York. May 2017.
Brotogeris versicolurus	5	Puerto Rico	PR	Carolina	Cementerio Buxeda	18.4423	-66.031	2017-03-20	20	3	2017	eBird - Traveling Count	Ebird	URN:CornellLabOfOrnithology:EBIRD:OBS477150042	eBird Basic Dataset. Version: EBD_relMay-2017. Cornell Lab of Ornithology, Ithaca, New York. May 2017.
Brotogeris versicolurus	2	Puerto Rico	PR	Carolina	Puerto Rico: Hampton inn San Juan	18.4415	-66.0161	2017-03-19	19	3	2017	eBird - Traveling Count	Ebird	URN:CornellLabOfOrnithology:EBIRD:OBS476840534	eBird Basic Dataset. Version: EBD_relMay-2017. Cornell Lab of Ornithology, Ithaca, New York. May 2017.
Brotogeris versicolurus	NA	Puerto Rico	PR	Carolina	Avenida Laguna	18.4293	-66.0177	2017-04-02	2	4	2017	eBird - Casual Observation	Ebird	URN:CornellLabOfOrnithology:EBIRD:OBS481240803	eBird Basic Dataset. Version: EBD_relMay-2017. Cornell Lab of Ornithology, Ithaca, New York. May 2017.
Brotogeris versicolurus	2	Puerto Rico	PR	Cabo Rojo	Bermeja	17.9871	-67.1345	2002-12-28	28	12	2002	eBird - Traveling Count	Ebird	URN:CornellLabOfOrnithology:EBIRD:OBS172095049	eBird Basic Dataset. Version: EBD_relMay-2017. Cornell Lab of Ornithology, Ithaca, New York. May 2017.
Brotogeris versicolurus	2	Puerto Rico	PR	Cabo Rojo	Bermeja	17.9871	-67.1345	2002-12-28	28	12	2002	eBird - Traveling Count	Ebird	URN:CornellLabOfOrnithology:EBIRD:OBS110875855	eBird Basic Dataset. Version: EBD_relMay-2017. Cornell Lab of Ornithology, Ithaca, New York. May 2017.
Brotogeris versicolurus	1	Puerto Rico	PR	Cabo Rojo	Laguna Joyuda	18.1268	-67.1774	2003-03-22	22	3	2003	eBird - Casual Observation	Ebird	URN:CornellLabOfOrnithology:EBIRD:OBS71449018	eBird Basic Dataset. Version: EBD_relMay-2017. Cornell Lab of Ornithology, Ithaca, New York. May 2017.
Brotogeris versicolurus	2	Puerto Rico	PR	Cabo Rojo	Reserva Natural Punta Guaniquilla	18.0392	-67.2038	2006-12-27	27	12	2006	eBird - Traveling Count	Ebird	URN:CornellLabOfOrnithology:EBIRD:OBS303551800	eBird Basic Dataset. Version: EBD_relMay-2017. Cornell Lab of Ornithology, Ithaca, New York. May 2017.
Brotogeris versicolurus	9	Puerto Rico	PR	Cabo Rojo	Cabo Rojo NWR	17.9796	-67.1684	2008-02-01	1	2	2008	eBird - Casual Observation	Ebird	URN:CornellLabOfOrnithology:EBIRD:OBS47904745	eBird Basic Dataset. Version: EBD_relMay-2017. Cornell Lab of Ornithology, Ithaca, New York. May 2017.
Brotogeris versicolurus	2	Puerto Rico	PR	Cabo Rojo	Boqueron-Cabo Rojo	18.0316	-67.1721	2010-03-07	7	3	2010	eBird - Traveling Count	Ebird	URN:CornellLabOfOrnithology:EBIRD:OBS87141569	eBird Basic Dataset. Version: EBD_relMay-2017. Cornell Lab of Ornithology, Ithaca, New York. May 2017.
Brotogeris versicolurus	6	Puerto Rico	PR	Cabo Rojo	Cabo Rojo	18.0846	-67.1454	2010-05-23	23	5	2010	eBird - Stationary Count	Ebird	URN:CornellLabOfOrnithology:EBIRD:OBS92733455	eBird Basic Dataset. Version: EBD_relMay-2017. Cornell Lab of Ornithology, Ithaca, New York. May 2017.
Brotogeris versicolurus	8	Puerto Rico	PR	Cabo Rojo	Cabo Rojo	18.0846	-67.1454	2010-08-31	31	8	2010	eBird - Exhaustive Area Count	Ebird	URN:CornellLabOfOrnithology:EBIRD:OBS97623569	eBird Basic Dataset. Version: EBD_relMay-2017. Cornell Lab of Ornithology, Ithaca, New York. May 2017.
Brotogeris versicolurus	3	Puerto Rico	PR	Cabo Rojo	Casa Calle Dr, Santiago	18.0321	-67.1733	2010-12-31	31	12	2010	eBird - Stationary Count	Ebird	URN:CornellLabOfOrnithology:EBIRD:OBS161784261	eBird Basic Dataset. Version: EBD_relMay-2017. Cornell Lab of Ornithology, Ithaca, New York. May 2017.
Brotogeris versicolurus	7	Puerto Rico	PR	Cabo Rojo	Cabo Rojo	18.0846	-67.1454	2010-12-23	23	12	2010	eBird - Stationary Count	Ebird	URN:CornellLabOfOrnithology:EBIRD:OBS103798257	eBird Basic Dataset. Version: EBD_relMay-2017. Cornell Lab of Ornithology, Ithaca, New York. May 2017.
Brotogeris versicolurus	6	Puerto Rico	PR	Cabo Rojo	Casa Calle Dr, Santiago	18.0321	-67.1733	2010-12-30	30	12	2010	eBird - Stationary Count	Ebird	URN:CornellLabOfOrnithology:EBIRD:OBS161785127	eBird Basic Dataset. Version: EBD_relMay-2017. Cornell Lab of Ornithology, Ithaca, New York. May 2017.
Brotogeris versicolurus	2	Puerto Rico	PR	Cabo Rojo	Casa Calle Dr, Santiago	18.0321	-67.1733	2010-12-29	29	12	2010	eBird - Stationary Count	Ebird	URN:CornellLabOfOrnithology:EBIRD:OBS161786488	eBird Basic Dataset. Version: EBD_relMay-2017. Cornell Lab of Ornithology, Ithaca, New York. May 2017.
Brotogeris versicolurus	3	Puerto Rico	PR	Cabo Rojo	Cabo Rojo	18.0846	-67.1454	2011-01-16	16	1	2011	eBird - Stationary Count	Ebird	URN:CornellLabOfOrnithology:EBIRD:OBS105712141	eBird Basic Dataset. Version: EBD_relMay-2017. Cornell Lab of Ornithology, Ithaca, New York. May 2017.
Brotogeris versicolurus	3	Puerto Rico	PR	Cabo Rojo	Casa Calle Dr, Santiago	18.0321	-67.1733	2011-01-01	1	1	2011	eBird - Stationary Count	Ebird	URN:CornellLabOfOrnithology:EBIRD:OBS106952488	eBird Basic Dataset. Version: EBD_relMay-2017. Cornell Lab of Ornithology, Ithaca, New York. May 2017.
Brotogeris versicolurus	7	Puerto Rico	PR	Cabo Rojo	Cabo Rojo	18.0846	-67.1454	2011-01-10	10	1	2011	eBird - Stationary Count	Ebird	URN:CornellLabOfOrnithology:EBIRD:OBS105315544	eBird Basic Dataset. Version: EBD_relMay-2017. Cornell Lab of Ornithology, Ithaca, New York. May 2017.
Brotogeris versicolurus	2	Puerto Rico	PR	Cabo Rojo	Casa Calle Dr, Santiago	18.0321	-67.1733	2011-01-23	23	1	2011	eBird - Stationary Count	Ebird	URN:CornellLabOfOrnithology:EBIRD:OBS106953389	eBird Basic Dataset. Version: EBD_relMay-2017. Cornell Lab of Ornithology, Ithaca, New York. May 2017.
Brotogeris versicolurus	2	Puerto Rico	PR	Cabo Rojo	Humedal entre montes Buye	18.044	-67.1961	2011-02-02	2	2	2011	eBird - Traveling Count	Ebird	URN:CornellLabOfOrnithology:EBIRD:OBS107690093	eBird Basic Dataset. Version: EBD_relMay-2017. Cornell Lab of Ornithology, Ithaca, New York. May 2017.
Brotogeris versicolurus	2	Puerto Rico	PR	Cabo Rojo	Casa Calle Dr, Santiago	18.0321	-67.1733	2011-02-12	12	2	2011	eBird - Stationary Count	Ebird	URN:CornellLabOfOrnithology:EBIRD:OBS108047110	eBird Basic Dataset. Version: EBD_relMay-2017. Cornell Lab of Ornithology, Ithaca, New York. May 2017.
Brotogeris versicolurus	6	Puerto Rico	PR	Cabo Rojo	Cabo Rojo	18.0846	-67.1454	2011-05-30	30	5	2011	eBird - Stationary Count	Ebird	URN:CornellLabOfOrnithology:EBIRD:OBS119935747	eBird Basic Dataset. Version: EBD_relMay-2017. Cornell Lab of Ornithology, Ithaca, New York. May 2017.
Brotogeris versicolurus	8	Puerto Rico	PR	Cabo Rojo	Cabo Rojo	18.0846	-67.1454	2011-06-10	10	6	2011	eBird - Stationary Count	Ebird	URN:CornellLabOfOrnithology:EBIRD:OBS120718669	eBird Basic Dataset. Version: EBD_relMay-2017. Cornell Lab of Ornithology, Ithaca, New York. May 2017.
Brotogeris versicolurus	6	Puerto Rico	PR	Cabo Rojo	Cabo Rojo	18.0846	-67.1454	2011-08-20	20	8	2011	eBird - Stationary Count	Ebird	URN:CornellLabOfOrnithology:EBIRD:OBS124559903	eBird Basic Dataset. Version: EBD_relMay-2017. Cornell Lab of Ornithology, Ithaca, New York. May 2017.
Brotogeris versicolurus	17	Puerto Rico	PR	Cabo Rojo	Cabo Rojo	18.0846	-67.1454	2011-08-14	14	8	2011	eBird - Stationary Count	Ebird	URN:CornellLabOfOrnithology:EBIRD:OBS124260860	eBird Basic Dataset. Version: EBD_relMay-2017. Cornell Lab of Ornithology, Ithaca, New York. May 2017.
Brotogeris versicolurus	NA	Puerto Rico	PR	Cabo Rojo	Playa Buye	18.0492	-67.199	2011-12-18	18	12	2011	eBird - Stationary Count	Ebird	URN:CornellLabOfOrnithology:EBIRD:OBS133285901	eBird Basic Dataset. Version: EBD_relMay-2017. Cornell Lab of Ornithology, Ithaca, New York. May 2017.
Brotogeris versicolurus	80	Puerto Rico	PR	Cabo Rojo	US Fish and Wildlife Refuge, Cabo Rojo-Puerto Rico	17.9577	-67.2013	2011-12-19	19	12	2011	eBird - Traveling Count	Ebird	URN:CornellLabOfOrnithology:EBIRD:OBS164847227	eBird Basic Dataset. Version: EBD_relMay-2017. Cornell Lab of Ornithology, Ithaca, New York. May 2017.
Brotogeris versicolurus	NA	Puerto Rico	PR	Cabo Rojo	Casa Calle Dr, Santiago	18.0321	-67.1733	2012-01-16	16	1	2012	eBird - Casual Observation	Ebird	URN:CornellLabOfOrnithology:EBIRD:OBS137335437	eBird Basic Dataset. Version: EBD_relMay-2017. Cornell Lab of Ornithology, Ithaca, New York. May 2017.
Brotogeris versicolurus	NA	Puerto Rico	PR	Cabo Rojo	Casa Calle Dr, Santiago	18.0321	-67.1733	2012-01-20	20	1	2012	eBird - Casual Observation	Ebird	URN:CornellLabOfOrnithology:EBIRD:OBS137336081	eBird Basic Dataset. Version: EBD_relMay-2017. Cornell Lab of Ornithology, Ithaca, New York. May 2017.
Brotogeris versicolurus	NA	Puerto Rico	PR	Cabo Rojo	Casa Calle Dr, Santiago	18.0321	-67.1733	2012-01-05	5	1	2012	eBird - Casual Observation	Ebird	URN:CornellLabOfOrnithology:EBIRD:OBS135916951	eBird Basic Dataset. Version: EBD_relMay-2017. Cornell Lab of Ornithology, Ithaca, New York. May 2017.
Brotogeris versicolurus	NA	Puerto Rico	PR	Cabo Rojo	Casa Calle Dr, Santiago	18.0321	-67.1733	2012-01-18	18	1	2012	eBird - Casual Observation	Ebird	URN:CornellLabOfOrnithology:EBIRD:OBS137335835	eBird Basic Dataset. Version: EBD_relMay-2017. Cornell Lab of Ornithology, Ithaca, New York. May 2017.
Brotogeris versicolurus	NA	Puerto Rico	PR	Cabo Rojo	Casa Calle Dr, Santiago	18.0321	-67.1733	2012-01-24	24	1	2012	eBird - Casual Observation	Ebird	URN:CornellLabOfOrnithology:EBIRD:OBS138828620	eBird Basic Dataset. Version: EBD_relMay-2017. Cornell Lab of Ornithology, Ithaca, New York. May 2017.
Brotogeris versicolurus	9	Puerto Rico	PR	Cabo Rojo	Reserva Punta Guaniquilla (sur-este)	18.032	-67.1906	2012-01-13	13	1	2012	eBird - Traveling Count	Ebird	URN:CornellLabOfOrnithology:EBIRD:OBS136085804	eBird Basic Dataset. Version: EBD_relMay-2017. Cornell Lab of Ornithology, Ithaca, New York. May 2017.
Brotogeris versicolurus	NA	Puerto Rico	PR	Cabo Rojo	Casa Calle Dr, Santiago	18.0321	-67.1733	2012-01-28	28	1	2012	eBird - Casual Observation	Ebird	URN:CornellLabOfOrnithology:EBIRD:OBS138828824	eBird Basic Dataset. Version: EBD_relMay-2017. Cornell Lab of Ornithology, Ithaca, New York. May 2017.
Brotogeris versicolurus	NA	Puerto Rico	PR	Cabo Rojo	Casa Calle Dr, Santiago	18.0321	-67.1733	2012-01-25	25	1	2012	eBird - Casual Observation	Ebird	URN:CornellLabOfOrnithology:EBIRD:OBS138828663	eBird Basic Dataset. Version: EBD_relMay-2017. Cornell Lab of Ornithology, Ithaca, New York. May 2017.
Brotogeris versicolurus	NA	Puerto Rico	PR	Cabo Rojo	Casa Calle Dr, Santiago	18.0321	-67.1733	2012-01-06	6	1	2012	eBird - Casual Observation	Ebird	URN:CornellLabOfOrnithology:EBIRD:OBS136025611	eBird Basic Dataset. Version: EBD_relMay-2017. Cornell Lab of Ornithology, Ithaca, New York. May 2017.
Brotogeris versicolurus	2	Puerto Rico	PR	Cabo Rojo	Casa Calle Dr, Santiago	18.0321	-67.1733	2012-01-03	3	1	2012	eBird - Casual Observation	Ebird	URN:CornellLabOfOrnithology:EBIRD:OBS135916221	eBird Basic Dataset. Version: EBD_relMay-2017. Cornell Lab of Ornithology, Ithaca, New York. May 2017.
Brotogeris versicolurus	4	Puerto Rico	PR	Cabo Rojo	Salinas de Cabo Rojo	17.9566	-67.1993	2012-01-29	29	1	2012	Historical	Ebird	URN:CornellLabOfOrnithology:EBIRD:OBS292613535	eBird Basic Dataset. Version: EBD_relMay-2017. Cornell Lab of Ornithology, Ithaca, New York. May 2017.
Brotogeris versicolurus	NA	Puerto Rico	PR	Cabo Rojo	Casa Calle Dr, Santiago	18.0321	-67.1733	2012-01-08	8	1	2012	eBird - Casual Observation	Ebird	URN:CornellLabOfOrnithology:EBIRD:OBS136025943	eBird Basic Dataset. Version: EBD_relMay-2017. Cornell Lab of Ornithology, Ithaca, New York. May 2017.
Brotogeris versicolurus	NA	Puerto Rico	PR	Cabo Rojo	Casa Calle Dr, Santiago	18.0321	-67.1733	2012-01-10	10	1	2012	eBird - Casual Observation	Ebird	URN:CornellLabOfOrnithology:EBIRD:OBS136026557	eBird Basic Dataset. Version: EBD_relMay-2017. Cornell Lab of Ornithology, Ithaca, New York. May 2017.
Brotogeris versicolurus	NA	Puerto Rico	PR	Cabo Rojo	Casa Calle Dr, Santiago	18.0321	-67.1733	2012-01-09	9	1	2012	eBird - Casual Observation	Ebird	URN:CornellLabOfOrnithology:EBIRD:OBS136026364	eBird Basic Dataset. Version: EBD_relMay-2017. Cornell Lab of Ornithology, Ithaca, New York. May 2017.
Brotogeris versicolurus	2	Puerto Rico	PR	Cabo Rojo	Casa Calle Dr, Santiago	18.0321	-67.1733	2012-01-02	2	1	2012	eBird - Casual Observation	Ebird	URN:CornellLabOfOrnithology:EBIRD:OBS135916009	eBird Basic Dataset. Version: EBD_relMay-2017. Cornell Lab of Ornithology, Ithaca, New York. May 2017.
Brotogeris versicolurus	2	Puerto Rico	PR	Cabo Rojo	Casa Calle Dr, Santiago	18.0321	-67.1733	2012-01-04	4	1	2012	eBird - Casual Observation	Ebird	URN:CornellLabOfOrnithology:EBIRD:OBS135916439	eBird Basic Dataset. Version: EBD_relMay-2017. Cornell Lab of Ornithology, Ithaca, New York. May 2017.
Brotogeris versicolurus	NA	Puerto Rico	PR	Cabo Rojo	Casa Calle Dr, Santiago	18.0321	-67.1733	2012-01-13	13	1	2012	eBird - Casual Observation	Ebird	URN:CornellLabOfOrnithology:EBIRD:OBS137334908	eBird Basic Dataset. Version: EBD_relMay-2017. Cornell Lab of Ornithology, Ithaca, New York. May 2017.
Brotogeris versicolurus	NA	Puerto Rico	PR	Cabo Rojo	Casa Calle Dr, Santiago	18.0321	-67.1733	2012-01-23	23	1	2012	eBird - Casual Observation	Ebird	URN:CornellLabOfOrnithology:EBIRD:OBS138828594	eBird Basic Dataset. Version: EBD_relMay-2017. Cornell Lab of Ornithology, Ithaca, New York. May 2017.
Brotogeris versicolurus	9	Puerto Rico	PR	Cabo Rojo	Cabo Rojo	18.0846	-67.1454	2012-01-08	8	1	2012	eBird - Stationary Count	Ebird	URN:CornellLabOfOrnithology:EBIRD:OBS135686924	eBird Basic Dataset. Version: EBD_relMay-2017. Cornell Lab of Ornithology, Ithaca, New York. May 2017.
Brotogeris versicolurus	4	Puerto Rico	PR	Cabo Rojo	Bosque de Mangle Buye	18.0487	-67.1963	2012-01-01	1	1	2012	eBird - Stationary Count	Ebird	URN:CornellLabOfOrnithology:EBIRD:OBS135585604	eBird Basic Dataset. Version: EBD_relMay-2017. Cornell Lab of Ornithology, Ithaca, New York. May 2017.
Brotogeris versicolurus	4	Puerto Rico	PR	Cabo Rojo	Salinas de Cabo Rojo	17.9566	-67.1993	2012-01-29	29	1	2012	Historical	Ebird	URN:CornellLabOfOrnithology:EBIRD:OBS292606195	eBird Basic Dataset. Version: EBD_relMay-2017. Cornell Lab of Ornithology, Ithaca, New York. May 2017.
Brotogeris versicolurus	NA	Puerto Rico	PR	Cabo Rojo	Casa Calle Dr, Santiago	18.0321	-67.1733	2012-01-29	29	1	2012	eBird - Casual Observation	Ebird	URN:CornellLabOfOrnithology:EBIRD:OBS138828905	eBird Basic Dataset. Version: EBD_relMay-2017. Cornell Lab of Ornithology, Ithaca, New York. May 2017.
Brotogeris versicolurus	NA	Puerto Rico	PR	Cabo Rojo	Casa Calle Dr, Santiago	18.0321	-67.1733	2012-01-26	26	1	2012	eBird - Casual Observation	Ebird	URN:CornellLabOfOrnithology:EBIRD:OBS138828807	eBird Basic Dataset. Version: EBD_relMay-2017. Cornell Lab of Ornithology, Ithaca, New York. May 2017.
Brotogeris versicolurus	NA	Puerto Rico	PR	Cabo Rojo	Casa Calle Dr, Santiago	18.0321	-67.1733	2012-01-07	7	1	2012	eBird - Casual Observation	Ebird	URN:CornellLabOfOrnithology:EBIRD:OBS136025880	eBird Basic Dataset. Version: EBD_relMay-2017. Cornell Lab of Ornithology, Ithaca, New York. May 2017.
Brotogeris versicolurus	NA	Puerto Rico	PR	Cabo Rojo	Casa Calle Dr, Santiago	18.0321	-67.1733	2012-01-12	12	1	2012	eBird - Casual Observation	Ebird	URN:CornellLabOfOrnithology:EBIRD:OBS137334765	eBird Basic Dataset. Version: EBD_relMay-2017. Cornell Lab of Ornithology, Ithaca, New York. May 2017.
Brotogeris versicolurus	NA	Puerto Rico	PR	Cabo Rojo	Casa Calle Dr, Santiago	18.0321	-67.1733	2012-01-14	14	1	2012	eBird - Casual Observation	Ebird	URN:CornellLabOfOrnithology:EBIRD:OBS137335207	eBird Basic Dataset. Version: EBD_relMay-2017. Cornell Lab of Ornithology, Ithaca, New York. May 2017.
Brotogeris versicolurus	NA	Puerto Rico	PR	Cabo Rojo	Casa Calle Dr, Santiago	18.0321	-67.1733	2012-02-10	10	2	2012	eBird - Casual Observation	Ebird	URN:CornellLabOfOrnithology:EBIRD:OBS142315067	eBird Basic Dataset. Version: EBD_relMay-2017. Cornell Lab of Ornithology, Ithaca, New York. May 2017.
Brotogeris versicolurus	NA	Puerto Rico	PR	Cabo Rojo	Casa Calle Dr, Santiago	18.0321	-67.1733	2012-02-16	16	2	2012	eBird - Casual Observation	Ebird	URN:CornellLabOfOrnithology:EBIRD:OBS142316838	eBird Basic Dataset. Version: EBD_relMay-2017. Cornell Lab of Ornithology, Ithaca, New York. May 2017.
Brotogeris versicolurus	NA	Puerto Rico	PR	Cabo Rojo	Casa Calle Dr, Santiago	18.0321	-67.1733	2012-02-29	29	2	2012	eBird - Casual Observation	Ebird	URN:CornellLabOfOrnithology:EBIRD:OBS144738223	eBird Basic Dataset. Version: EBD_relMay-2017. Cornell Lab of Ornithology, Ithaca, New York. May 2017.
Brotogeris versicolurus	NA	Puerto Rico	PR	Cabo Rojo	Humedal entre montes Buye	18.044	-67.1961	2012-02-17	17	2	2012	eBird - Traveling Count	Ebird	URN:CornellLabOfOrnithology:EBIRD:OBS144743424	eBird Basic Dataset. Version: EBD_relMay-2017. Cornell Lab of Ornithology, Ithaca, New York. May 2017.
Brotogeris versicolurus	3	Puerto Rico	PR	Cabo Rojo	Cabo Rojo	18.0846	-67.1454	2012-02-11	11	2	2012	eBird - Stationary Count	Ebird	URN:CornellLabOfOrnithology:EBIRD:OBS138939811	eBird Basic Dataset. Version: EBD_relMay-2017. Cornell Lab of Ornithology, Ithaca, New York. May 2017.
Brotogeris versicolurus	NA	Puerto Rico	PR	Cabo Rojo	Casa Calle Dr, Santiago	18.0321	-67.1733	2012-02-23	23	2	2012	eBird - Casual Observation	Ebird	URN:CornellLabOfOrnithology:EBIRD:OBS144498404	eBird Basic Dataset. Version: EBD_relMay-2017. Cornell Lab of Ornithology, Ithaca, New York. May 2017.
Brotogeris versicolurus	NA	Puerto Rico	PR	Cabo Rojo	Casa Calle Dr, Santiago	18.0321	-67.1733	2012-02-13	13	2	2012	eBird - Casual Observation	Ebird	URN:CornellLabOfOrnithology:EBIRD:OBS142315650	eBird Basic Dataset. Version: EBD_relMay-2017. Cornell Lab of Ornithology, Ithaca, New York. May 2017.
Brotogeris versicolurus	NA	Puerto Rico	PR	Cabo Rojo	Casa Calle Dr, Santiago	18.0321	-67.1733	2012-02-14	14	2	2012	eBird - Casual Observation	Ebird	URN:CornellLabOfOrnithology:EBIRD:OBS142315940	eBird Basic Dataset. Version: EBD_relMay-2017. Cornell Lab of Ornithology, Ithaca, New York. May 2017.
Brotogeris versicolurus	NA	Puerto Rico	PR	Cabo Rojo	Casa Calle Dr, Santiago	18.0321	-67.1733	2012-02-17	17	2	2012	eBird - Casual Observation	Ebird	URN:CornellLabOfOrnithology:EBIRD:OBS142317344	eBird Basic Dataset. Version: EBD_relMay-2017. Cornell Lab of Ornithology, Ithaca, New York. May 2017.
Brotogeris versicolurus	5	Puerto Rico	PR	Cabo Rojo	Humedal entre montes Buye	18.044	-67.1961	2012-02-29	29	2	2012	eBird - Traveling Count	Ebird	URN:CornellLabOfOrnithology:EBIRD:OBS145698561	eBird Basic Dataset. Version: EBD_relMay-2017. Cornell Lab of Ornithology, Ithaca, New York. May 2017.
Brotogeris versicolurus	NA	Puerto Rico	PR	Cabo Rojo	Casa Calle Dr, Santiago	18.0321	-67.1733	2012-02-28	28	2	2012	eBird - Casual Observation	Ebird	URN:CornellLabOfOrnithology:EBIRD:OBS144499782	eBird Basic Dataset. Version: EBD_relMay-2017. Cornell Lab of Ornithology, Ithaca, New York. May 2017.
Brotogeris versicolurus	NA	Puerto Rico	PR	Cabo Rojo	Casa Calle Dr, Santiago	18.0321	-67.1733	2012-02-21	21	2	2012	eBird - Casual Observation	Ebird	URN:CornellLabOfOrnithology:EBIRD:OBS144498206	eBird Basic Dataset. Version: EBD_relMay-2017. Cornell Lab of Ornithology, Ithaca, New York. May 2017.
Brotogeris versicolurus	NA	Puerto Rico	PR	Cabo Rojo	Casa Calle Dr, Santiago	18.0321	-67.1733	2012-02-01	1	2	2012	eBird - Casual Observation	Ebird	URN:CornellLabOfOrnithology:EBIRD:OBS138829125	eBird Basic Dataset. Version: EBD_relMay-2017. Cornell Lab of Ornithology, Ithaca, New York. May 2017.
Brotogeris versicolurus	NA	Puerto Rico	PR	Cabo Rojo	Casa Calle Dr, Santiago	18.0321	-67.1733	2012-02-03	3	2	2012	eBird - Casual Observation	Ebird	URN:CornellLabOfOrnithology:EBIRD:OBS142314377	eBird Basic Dataset. Version: EBD_relMay-2017. Cornell Lab of Ornithology, Ithaca, New York. May 2017.
Brotogeris versicolurus	NA	Puerto Rico	PR	Cabo Rojo	Reserva Natural Punta Guaniquilla	18.0392	-67.2038	2012-03-14	14	3	2012	eBird - Traveling Count	Ebird	URN:CornellLabOfOrnithology:EBIRD:OBS161745589	eBird Basic Dataset. Version: EBD_relMay-2017. Cornell Lab of Ornithology, Ithaca, New York. May 2017.
Brotogeris versicolurus	NA	Puerto Rico	PR	Cabo Rojo	Casa Calle Dr, Santiago	18.0321	-67.1733	2012-03-14	14	3	2012	eBird - Casual Observation	Ebird	URN:CornellLabOfOrnithology:EBIRD:OBS147779927	eBird Basic Dataset. Version: EBD_relMay-2017. Cornell Lab of Ornithology, Ithaca, New York. May 2017.
Brotogeris versicolurus	5	Puerto Rico	PR	Cabo Rojo	Cabo Rojo	18.0846	-67.1454	2012-03-10	10	3	2012	eBird - Stationary Count	Ebird	URN:CornellLabOfOrnithology:EBIRD:OBS143931279	eBird Basic Dataset. Version: EBD_relMay-2017. Cornell Lab of Ornithology, Ithaca, New York. May 2017.
Brotogeris versicolurus	NA	Puerto Rico	PR	Cabo Rojo	Casa Calle Dr, Santiago	18.0321	-67.1733	2012-03-13	13	3	2012	eBird - Casual Observation	Ebird	URN:CornellLabOfOrnithology:EBIRD:OBS144739529	eBird Basic Dataset. Version: EBD_relMay-2017. Cornell Lab of Ornithology, Ithaca, New York. May 2017.
Brotogeris versicolurus	NA	Puerto Rico	PR	Cabo Rojo	Cerros de Guaniquilla	18.0503	-67.1768	2012-05-11	11	5	2012	eBird - Traveling Count	Ebird	URN:CornellLabOfOrnithology:EBIRD:OBS154288419	eBird Basic Dataset. Version: EBD_relMay-2017. Cornell Lab of Ornithology, Ithaca, New York. May 2017.
Brotogeris versicolurus	15	Puerto Rico	PR	Cabo Rojo	Cabo Rojo	18.0846	-67.1454	2012-07-27	27	7	2012	eBird - Stationary Count	Ebird	URN:CornellLabOfOrnithology:EBIRD:OBS159619018	eBird Basic Dataset. Version: EBD_relMay-2017. Cornell Lab of Ornithology, Ithaca, New York. May 2017.
Brotogeris versicolurus	3	Puerto Rico	PR	Cabo Rojo	Cabo Rojo	18.0846	-67.1454	2012-07-14	14	7	2012	eBird - Stationary Count	Ebird	URN:CornellLabOfOrnithology:EBIRD:OBS159018392	eBird Basic Dataset. Version: EBD_relMay-2017. Cornell Lab of Ornithology, Ithaca, New York. May 2017.
Brotogeris versicolurus	4	Puerto Rico	PR	Cabo Rojo	Reserva Natural Punta Guaniquilla	18.0392	-67.2038	2012-10-14	14	10	2012	eBird - Traveling Count	Ebird	URN:CornellLabOfOrnithology:EBIRD:OBS168443749	eBird Basic Dataset. Version: EBD_relMay-2017. Cornell Lab of Ornithology, Ithaca, New York. May 2017.
Brotogeris versicolurus	NA	Puerto Rico	PR	Cabo Rojo	Casa Calle Dr, Santiago	18.0321	-67.1733	2012-11-27	27	11	2012	eBird - Casual Observation	Ebird	URN:CornellLabOfOrnithology:EBIRD:OBS172332879	eBird Basic Dataset. Version: EBD_relMay-2017. Cornell Lab of Ornithology, Ithaca, New York. May 2017.
Brotogeris versicolurus	NA	Puerto Rico	PR	Cabo Rojo	Casa Calle Dr, Santiago	18.0321	-67.1733	2012-11-14	14	11	2012	eBird - Casual Observation	Ebird	URN:CornellLabOfOrnithology:EBIRD:OBS170718528	eBird Basic Dataset. Version: EBD_relMay-2017. Cornell Lab of Ornithology, Ithaca, New York. May 2017.
Brotogeris versicolurus	NA	Puerto Rico	PR	Cabo Rojo	Casa Calle Dr, Santiago	18.0321	-67.1733	2012-11-02	2	11	2012	eBird - Casual Observation	Ebird	URN:CornellLabOfOrnithology:EBIRD:OBS170715063	eBird Basic Dataset. Version: EBD_relMay-2017. Cornell Lab of Ornithology, Ithaca, New York. May 2017.
Brotogeris versicolurus	NA	Puerto Rico	PR	Cabo Rojo	Casa Calle Dr, Santiago	18.0321	-67.1733	2012-11-25	25	11	2012	eBird - Casual Observation	Ebird	URN:CornellLabOfOrnithology:EBIRD:OBS172332965	eBird Basic Dataset. Version: EBD_relMay-2017. Cornell Lab of Ornithology, Ithaca, New York. May 2017.
Brotogeris versicolurus	3	Puerto Rico	PR	Cabo Rojo	Casa Calle Dr, Santiago	18.0321	-67.1733	2012-11-19	19	11	2012	eBird - Casual Observation	Ebird	URN:CornellLabOfOrnithology:EBIRD:OBS170719290	eBird Basic Dataset. Version: EBD_relMay-2017. Cornell Lab of Ornithology, Ithaca, New York. May 2017.
Brotogeris versicolurus	NA	Puerto Rico	PR	Cabo Rojo	Casa Calle Dr, Santiago	18.0321	-67.1733	2012-11-22	22	11	2012	eBird - Casual Observation	Ebird	URN:CornellLabOfOrnithology:EBIRD:OBS170719466	eBird Basic Dataset. Version: EBD_relMay-2017. Cornell Lab of Ornithology, Ithaca, New York. May 2017.
Brotogeris versicolurus	NA	Puerto Rico	PR	Cabo Rojo	Casa Calle Dr, Santiago	18.0321	-67.1733	2012-12-30	30	12	2012	eBird - Casual Observation	Ebird	URN:CornellLabOfOrnithology:EBIRD:OBS178637957	eBird Basic Dataset. Version: EBD_relMay-2017. Cornell Lab of Ornithology, Ithaca, New York. May 2017.
Brotogeris versicolurus	NA	Puerto Rico	PR	Cabo Rojo	Casa Calle Dr, Santiago	18.0321	-67.1733	2012-12-20	20	12	2012	eBird - Casual Observation	Ebird	URN:CornellLabOfOrnithology:EBIRD:OBS178636896	eBird Basic Dataset. Version: EBD_relMay-2017. Cornell Lab of Ornithology, Ithaca, New York. May 2017.
Brotogeris versicolurus	2	Puerto Rico	PR	Cabo Rojo	Cerros de Guaniquilla	18.0503	-67.1768	2012-12-31	31	12	2012	eBird - Traveling Count	Ebird	URN:CornellLabOfOrnithology:EBIRD:OBS179076779	eBird Basic Dataset. Version: EBD_relMay-2017. Cornell Lab of Ornithology, Ithaca, New York. May 2017.
Brotogeris versicolurus	NA	Puerto Rico	PR	Cabo Rojo	Casa Calle Dr, Santiago	18.0321	-67.1733	2012-12-10	10	12	2012	eBird - Casual Observation	Ebird	URN:CornellLabOfOrnithology:EBIRD:OBS172332639	eBird Basic Dataset. Version: EBD_relMay-2017. Cornell Lab of Ornithology, Ithaca, New York. May 2017.
Brotogeris versicolurus	NA	Puerto Rico	PR	Cabo Rojo	Casa Calle Dr, Santiago	18.0321	-67.1733	2012-12-13	13	12	2012	eBird - Casual Observation	Ebird	URN:CornellLabOfOrnithology:EBIRD:OBS178635857	eBird Basic Dataset. Version: EBD_relMay-2017. Cornell Lab of Ornithology, Ithaca, New York. May 2017.
Brotogeris versicolurus	2	Puerto Rico	PR	Cabo Rojo	Reserva Natural Punta Guaniquilla	18.0392	-67.2038	2012-12-02	2	12	2012	eBird - Traveling Count	Ebird	URN:CornellLabOfOrnithology:EBIRD:OBS174815135	eBird Basic Dataset. Version: EBD_relMay-2017. Cornell Lab of Ornithology, Ithaca, New York. May 2017.
Brotogeris versicolurus	NA	Puerto Rico	PR	Cabo Rojo	Casa Calle Dr, Santiago	18.0321	-67.1733	2012-12-11	11	12	2012	eBird - Casual Observation	Ebird	URN:CornellLabOfOrnithology:EBIRD:OBS178441964	eBird Basic Dataset. Version: EBD_relMay-2017. Cornell Lab of Ornithology, Ithaca, New York. May 2017.
Brotogeris versicolurus	NA	Puerto Rico	PR	Cabo Rojo	Casa Calle Dr, Santiago	18.0321	-67.1733	2012-12-05	5	12	2012	eBird - Casual Observation	Ebird	URN:CornellLabOfOrnithology:EBIRD:OBS172332781	eBird Basic Dataset. Version: EBD_relMay-2017. Cornell Lab of Ornithology, Ithaca, New York. May 2017.
Brotogeris versicolurus	NA	Puerto Rico	PR	Cabo Rojo	Casa Calle Dr, Santiago	18.0321	-67.1733	2012-12-24	24	12	2012	eBird - Casual Observation	Ebird	URN:CornellLabOfOrnithology:EBIRD:OBS178637387	eBird Basic Dataset. Version: EBD_relMay-2017. Cornell Lab of Ornithology, Ithaca, New York. May 2017.
Brotogeris versicolurus	NA	Puerto Rico	PR	Cabo Rojo	Casa Calle Dr, Santiago	18.0321	-67.1733	2012-12-15	15	12	2012	eBird - Casual Observation	Ebird	URN:CornellLabOfOrnithology:EBIRD:OBS178636545	eBird Basic Dataset. Version: EBD_relMay-2017. Cornell Lab of Ornithology, Ithaca, New York. May 2017.
Brotogeris versicolurus	NA	Puerto Rico	PR	Cabo Rojo	Casa Calle Dr, Santiago	18.0321	-67.1733	2012-12-12	12	12	2012	eBird - Casual Observation	Ebird	URN:CornellLabOfOrnithology:EBIRD:OBS178635471	eBird Basic Dataset. Version: EBD_relMay-2017. Cornell Lab of Ornithology, Ithaca, New York. May 2017.
Brotogeris versicolurus	NA	Puerto Rico	PR	Cabo Rojo	Casa Calle Dr, Santiago	18.0321	-67.1733	2012-12-06	6	12	2012	eBird - Casual Observation	Ebird	URN:CornellLabOfOrnithology:EBIRD:OBS172332729	eBird Basic Dataset. Version: EBD_relMay-2017. Cornell Lab of Ornithology, Ithaca, New York. May 2017.
Brotogeris versicolurus	NA	Puerto Rico	PR	Cabo Rojo	Casa Calle Dr, Santiago	18.0321	-67.1733	2012-12-14	14	12	2012	eBird - Casual Observation	Ebird	URN:CornellLabOfOrnithology:EBIRD:OBS178636234	eBird Basic Dataset. Version: EBD_relMay-2017. Cornell Lab of Ornithology, Ithaca, New York. May 2017.
Brotogeris versicolurus	NA	Puerto Rico	PR	Cabo Rojo	Casa Calle Dr, Santiago	18.0321	-67.1733	2012-12-25	25	12	2012	eBird - Casual Observation	Ebird	URN:CornellLabOfOrnithology:EBIRD:OBS178637218	eBird Basic Dataset. Version: EBD_relMay-2017. Cornell Lab of Ornithology, Ithaca, New York. May 2017.
Brotogeris versicolurus	NA	Puerto Rico	PR	Cabo Rojo	Casa Calle Dr, Santiago	18.0321	-67.1733	2012-12-04	4	12	2012	eBird - Casual Observation	Ebird	URN:CornellLabOfOrnithology:EBIRD:OBS172332830	eBird Basic Dataset. Version: EBD_relMay-2017. Cornell Lab of Ornithology, Ithaca, New York. May 2017.
Brotogeris versicolurus	NA	Puerto Rico	PR	Cabo Rojo	Casa Calle Dr, Santiago	18.0321	-67.1733	2012-12-02	2	12	2012	eBird - Casual Observation	Ebird	URN:CornellLabOfOrnithology:EBIRD:OBS172332845	eBird Basic Dataset. Version: EBD_relMay-2017. Cornell Lab of Ornithology, Ithaca, New York. May 2017.
Brotogeris versicolurus	NA	Puerto Rico	PR	Cabo Rojo	Casa Calle Dr, Santiago	18.0321	-67.1733	2012-12-27	27	12	2012	eBird - Casual Observation	Ebird	URN:CornellLabOfOrnithology:EBIRD:OBS178637559	eBird Basic Dataset. Version: EBD_relMay-2017. Cornell Lab of Ornithology, Ithaca, New York. May 2017.
Brotogeris versicolurus	NA	Puerto Rico	PR	Cabo Rojo	Casa Calle Dr, Santiago	18.0321	-67.1733	2012-12-07	7	12	2012	eBird - Casual Observation	Ebird	URN:CornellLabOfOrnithology:EBIRD:OBS172332656	eBird Basic Dataset. Version: EBD_relMay-2017. Cornell Lab of Ornithology, Ithaca, New York. May 2017.
Brotogeris versicolurus	NA	Puerto Rico	PR	Cabo Rojo	Casa Calle Dr, Santiago	18.0321	-67.1733	2013-01-13	13	1	2013	eBird - Casual Observation	Ebird	URN:CornellLabOfOrnithology:EBIRD:OBS178642613	eBird Basic Dataset. Version: EBD_relMay-2017. Cornell Lab of Ornithology, Ithaca, New York. May 2017.
Brotogeris versicolurus	NA	Puerto Rico	PR	Cabo Rojo	Casa Calle Dr, Santiago	18.0321	-67.1733	2013-01-06	6	1	2013	eBird - Casual Observation	Ebird	URN:CornellLabOfOrnithology:EBIRD:OBS178639834	eBird Basic Dataset. Version: EBD_relMay-2017. Cornell Lab of Ornithology, Ithaca, New York. May 2017.
Brotogeris versicolurus	2	Puerto Rico	PR	Cabo Rojo	Casa Calle Dr, Santiago	18.0321	-67.1733	2013-01-04	4	1	2013	eBird - Casual Observation	Ebird	URN:CornellLabOfOrnithology:EBIRD:OBS178639513	eBird Basic Dataset. Version: EBD_relMay-2017. Cornell Lab of Ornithology, Ithaca, New York. May 2017.
Brotogeris versicolurus	NA	Puerto Rico	PR	Cabo Rojo	Casa Calle Dr, Santiago	18.0321	-67.1733	2013-01-10	10	1	2013	eBird - Casual Observation	Ebird	URN:CornellLabOfOrnithology:EBIRD:OBS178640882	eBird Basic Dataset. Version: EBD_relMay-2017. Cornell Lab of Ornithology, Ithaca, New York. May 2017.
Brotogeris versicolurus	2	Puerto Rico	PR	Cabo Rojo	Casa Calle Dr, Santiago	18.0321	-67.1733	2013-01-21	21	1	2013	eBird - Casual Observation	Ebird	URN:CornellLabOfOrnithology:EBIRD:OBS183655462	eBird Basic Dataset. Version: EBD_relMay-2017. Cornell Lab of Ornithology, Ithaca, New York. May 2017.
Brotogeris versicolurus	2	Puerto Rico	PR	Cabo Rojo	Reserva Natural Punta Guaniquilla	18.0392	-67.2038	2013-01-27	27	1	2013	eBird - Traveling Count	Ebird	URN:CornellLabOfOrnithology:EBIRD:OBS181984453	eBird Basic Dataset. Version: EBD_relMay-2017. Cornell Lab of Ornithology, Ithaca, New York. May 2017.
Brotogeris versicolurus	NA	Puerto Rico	PR	Cabo Rojo	Casa Calle Dr, Santiago	18.0321	-67.1733	2013-01-02	2	1	2013	eBird - Casual Observation	Ebird	URN:CornellLabOfOrnithology:EBIRD:OBS178638546	eBird Basic Dataset. Version: EBD_relMay-2017. Cornell Lab of Ornithology, Ithaca, New York. May 2017.
Brotogeris versicolurus	NA	Puerto Rico	PR	Cabo Rojo	Casa Calle Dr, Santiago	18.0321	-67.1733	2013-01-29	29	1	2013	eBird - Casual Observation	Ebird	URN:CornellLabOfOrnithology:EBIRD:OBS183657419	eBird Basic Dataset. Version: EBD_relMay-2017. Cornell Lab of Ornithology, Ithaca, New York. May 2017.
Brotogeris versicolurus	7	Puerto Rico	PR	Cabo Rojo	Cabo Rojo	18.0846	-67.1454	2013-01-26	26	1	2013	eBird - Casual Observation	Ebird	URN:CornellLabOfOrnithology:EBIRD:OBS178334696	eBird Basic Dataset. Version: EBD_relMay-2017. Cornell Lab of Ornithology, Ithaca, New York. May 2017.
Brotogeris versicolurus	NA	Puerto Rico	PR	Cabo Rojo	Casa Calle Dr, Santiago	18.0321	-67.1733	2013-01-19	19	1	2013	eBird - Casual Observation	Ebird	URN:CornellLabOfOrnithology:EBIRD:OBS183654917	eBird Basic Dataset. Version: EBD_relMay-2017. Cornell Lab of Ornithology, Ithaca, New York. May 2017.
Brotogeris versicolurus	NA	Puerto Rico	PR	Cabo Rojo	Casa Calle Dr, Santiago	18.0321	-67.1733	2013-01-30	30	1	2013	eBird - Casual Observation	Ebird	URN:CornellLabOfOrnithology:EBIRD:OBS183657653	eBird Basic Dataset. Version: EBD_relMay-2017. Cornell Lab of Ornithology, Ithaca, New York. May 2017.
Brotogeris versicolurus	7	Puerto Rico	PR	Cabo Rojo	Casa Calle Dr, Santiago	18.0321	-67.1733	2013-01-24	24	1	2013	eBird - Casual Observation	Ebird	URN:CornellLabOfOrnithology:EBIRD:OBS183655938	eBird Basic Dataset. Version: EBD_relMay-2017. Cornell Lab of Ornithology, Ithaca, New York. May 2017.
Brotogeris versicolurus	2	Puerto Rico	PR	Cabo Rojo	Casa Calle Dr, Santiago	18.0321	-67.1733	2013-01-16	16	1	2013	eBird - Casual Observation	Ebird	URN:CornellLabOfOrnithology:EBIRD:OBS183654619	eBird Basic Dataset. Version: EBD_relMay-2017. Cornell Lab of Ornithology, Ithaca, New York. May 2017.
Brotogeris versicolurus	NA	Puerto Rico	PR	Cabo Rojo	Casa Calle Dr, Santiago	18.0321	-67.1733	2013-01-12	12	1	2013	eBird - Casual Observation	Ebird	URN:CornellLabOfOrnithology:EBIRD:OBS178641659	eBird Basic Dataset. Version: EBD_relMay-2017. Cornell Lab of Ornithology, Ithaca, New York. May 2017.
Brotogeris versicolurus	NA	Puerto Rico	PR	Cabo Rojo	Casa Calle Dr, Santiago	18.0321	-67.1733	2013-01-11	11	1	2013	eBird - Casual Observation	Ebird	URN:CornellLabOfOrnithology:EBIRD:OBS178641372	eBird Basic Dataset. Version: EBD_relMay-2017. Cornell Lab of Ornithology, Ithaca, New York. May 2017.
Brotogeris versicolurus	2	Puerto Rico	PR	Cabo Rojo	Casa Calle Dr, Santiago	18.0321	-67.1733	2013-01-31	31	1	2013	eBird - Casual Observation	Ebird	URN:CornellLabOfOrnithology:EBIRD:OBS183657976	eBird Basic Dataset. Version: EBD_relMay-2017. Cornell Lab of Ornithology, Ithaca, New York. May 2017.
Brotogeris versicolurus	2	Puerto Rico	PR	Cabo Rojo	Casa Calle Dr, Santiago	18.0321	-67.1733	2013-01-26	26	1	2013	eBird - Casual Observation	Ebird	URN:CornellLabOfOrnithology:EBIRD:OBS183656687	eBird Basic Dataset. Version: EBD_relMay-2017. Cornell Lab of Ornithology, Ithaca, New York. May 2017.
Brotogeris versicolurus	3	Puerto Rico	PR	Cabo Rojo	Santuario Schoenstatt, Cabo Rojo	18.1077	-67.1671	2013-02-09	9	2	2013	eBird - Traveling Count	Ebird	URN:CornellLabOfOrnithology:EBIRD:OBS187958462	eBird Basic Dataset. Version: EBD_relMay-2017. Cornell Lab of Ornithology, Ithaca, New York. May 2017.
Brotogeris versicolurus	NA	Puerto Rico	PR	Cabo Rojo	Casa Calle Dr, Santiago	18.0321	-67.1733	2013-02-11	11	2	2013	eBird - Casual Observation	Ebird	URN:CornellLabOfOrnithology:EBIRD:OBS183658923	eBird Basic Dataset. Version: EBD_relMay-2017. Cornell Lab of Ornithology, Ithaca, New York. May 2017.
Brotogeris versicolurus	NA	Puerto Rico	PR	Cabo Rojo	Casa Calle Dr, Santiago	18.0321	-67.1733	2013-02-15	15	2	2013	eBird - Casual Observation	Ebird	URN:CornellLabOfOrnithology:EBIRD:OBS183659097	eBird Basic Dataset. Version: EBD_relMay-2017. Cornell Lab of Ornithology, Ithaca, New York. May 2017.
Brotogeris versicolurus	NA	Puerto Rico	PR	Cabo Rojo	Casa Calle Dr, Santiago	18.0321	-67.1733	2013-02-18	18	2	2013	eBird - Casual Observation	Ebird	URN:CornellLabOfOrnithology:EBIRD:OBS183659824	eBird Basic Dataset. Version: EBD_relMay-2017. Cornell Lab of Ornithology, Ithaca, New York. May 2017.
Brotogeris versicolurus	NA	Puerto Rico	PR	Cabo Rojo	Casa Calle Dr, Santiago	18.0321	-67.1733	2013-02-10	10	2	2013	eBird - Casual Observation	Ebird	URN:CornellLabOfOrnithology:EBIRD:OBS183658572	eBird Basic Dataset. Version: EBD_relMay-2017. Cornell Lab of Ornithology, Ithaca, New York. May 2017.
Brotogeris versicolurus	9	Puerto Rico	PR	Cabo Rojo	Cabo Rojo	18.0846	-67.1454	2013-02-17	17	2	2013	eBird - Stationary Count	Ebird	URN:CornellLabOfOrnithology:EBIRD:OBS181546524	eBird Basic Dataset. Version: EBD_relMay-2017. Cornell Lab of Ornithology, Ithaca, New York. May 2017.
Brotogeris versicolurus	2	Puerto Rico	PR	Cabo Rojo	Casa Calle Dr, Santiago	18.0321	-67.1733	2013-02-25	25	2	2013	eBird - Casual Observation	Ebird	URN:CornellLabOfOrnithology:EBIRD:OBS209521611	eBird Basic Dataset. Version: EBD_relMay-2017. Cornell Lab of Ornithology, Ithaca, New York. May 2017.
Brotogeris versicolurus	NA	Puerto Rico	PR	Cabo Rojo	Casa Calle Dr, Santiago	18.0321	-67.1733	2013-03-30	30	3	2013	eBird - Casual Observation	Ebird	URN:CornellLabOfOrnithology:EBIRD:OBS209525696	eBird Basic Dataset. Version: EBD_relMay-2017. Cornell Lab of Ornithology, Ithaca, New York. May 2017.
Brotogeris versicolurus	3	Puerto Rico	PR	Cabo Rojo	Casa Calle Dr, Santiago	18.0321	-67.1733	2013-03-03	3	3	2013	eBird - Casual Observation	Ebird	URN:CornellLabOfOrnithology:EBIRD:OBS209522937	eBird Basic Dataset. Version: EBD_relMay-2017. Cornell Lab of Ornithology, Ithaca, New York. May 2017.
Brotogeris versicolurus	NA	Puerto Rico	PR	Cabo Rojo	Casa Calle Dr, Santiago	18.0321	-67.1733	2013-03-17	17	3	2013	eBird - Casual Observation	Ebird	URN:CornellLabOfOrnithology:EBIRD:OBS209523404	eBird Basic Dataset. Version: EBD_relMay-2017. Cornell Lab of Ornithology, Ithaca, New York. May 2017.
Brotogeris versicolurus	4	Puerto Rico	PR	Cabo Rojo	Reserva Natural Punta Guaniquilla	18.0392	-67.2038	2013-03-31	31	3	2013	eBird - Traveling Count	Ebird	URN:CornellLabOfOrnithology:EBIRD:OBS191920790	eBird Basic Dataset. Version: EBD_relMay-2017. Cornell Lab of Ornithology, Ithaca, New York. May 2017.
Brotogeris versicolurus	2	Puerto Rico	PR	Cabo Rojo	Casa Calle Dr, Santiago	18.0321	-67.1733	2013-04-01	1	4	2013	eBird - Casual Observation	Ebird	URN:CornellLabOfOrnithology:EBIRD:OBS217051323	eBird Basic Dataset. Version: EBD_relMay-2017. Cornell Lab of Ornithology, Ithaca, New York. May 2017.
Brotogeris versicolurus	NA	Puerto Rico	PR	Cabo Rojo	Casa Calle Dr, Santiago	18.0321	-67.1733	2013-04-09	9	4	2013	eBird - Casual Observation	Ebird	URN:CornellLabOfOrnithology:EBIRD:OBS217117771	eBird Basic Dataset. Version: EBD_relMay-2017. Cornell Lab of Ornithology, Ithaca, New York. May 2017.
Brotogeris versicolurus	NA	Puerto Rico	PR	Cabo Rojo	Casa Calle Dr, Santiago	18.0321	-67.1733	2013-04-07	7	4	2013	eBird - Casual Observation	Ebird	URN:CornellLabOfOrnithology:EBIRD:OBS217116713	eBird Basic Dataset. Version: EBD_relMay-2017. Cornell Lab of Ornithology, Ithaca, New York. May 2017.
Brotogeris versicolurus	NA	Puerto Rico	PR	Cabo Rojo	Casa Calle Dr, Santiago	18.0321	-67.1733	2013-04-11	11	4	2013	eBird - Casual Observation	Ebird	URN:CornellLabOfOrnithology:EBIRD:OBS217118280	eBird Basic Dataset. Version: EBD_relMay-2017. Cornell Lab of Ornithology, Ithaca, New York. May 2017.
Brotogeris versicolurus	NA	Puerto Rico	PR	Cabo Rojo	Casa Calle Dr, Santiago	18.0321	-67.1733	2013-05-11	11	5	2013	eBird - Casual Observation	Ebird	URN:CornellLabOfOrnithology:EBIRD:OBS236788590	eBird Basic Dataset. Version: EBD_relMay-2017. Cornell Lab of Ornithology, Ithaca, New York. May 2017.
Brotogeris versicolurus	NA	Puerto Rico	PR	Cabo Rojo	Casa Calle Dr, Santiago	18.0321	-67.1733	2013-06-09	9	6	2013	eBird - Casual Observation	Ebird	URN:CornellLabOfOrnithology:EBIRD:OBS236796769	eBird Basic Dataset. Version: EBD_relMay-2017. Cornell Lab of Ornithology, Ithaca, New York. May 2017.
Brotogeris versicolurus	NA	Puerto Rico	PR	Cabo Rojo	Casa Calle Dr, Santiago	18.0321	-67.1733	2013-06-06	6	6	2013	eBird - Casual Observation	Ebird	URN:CornellLabOfOrnithology:EBIRD:OBS236796492	eBird Basic Dataset. Version: EBD_relMay-2017. Cornell Lab of Ornithology, Ithaca, New York. May 2017.
Brotogeris versicolurus	NA	Puerto Rico	PR	Cabo Rojo	Casa Calle Dr, Santiago	18.0321	-67.1733	2013-07-05	5	7	2013	eBird - Casual Observation	Ebird	URN:CornellLabOfOrnithology:EBIRD:OBS236813100	eBird Basic Dataset. Version: EBD_relMay-2017. Cornell Lab of Ornithology, Ithaca, New York. May 2017.
Brotogeris versicolurus	NA	Puerto Rico	PR	Cabo Rojo	Casa Calle Dr, Santiago	18.0321	-67.1733	2013-08-04	4	8	2013	eBird - Casual Observation	Ebird	URN:CornellLabOfOrnithology:EBIRD:OBS236971805	eBird Basic Dataset. Version: EBD_relMay-2017. Cornell Lab of Ornithology, Ithaca, New York. May 2017.
Brotogeris versicolurus	NA	Puerto Rico	PR	Cabo Rojo	Casa Calle Dr, Santiago	18.0321	-67.1733	2013-08-03	3	8	2013	eBird - Casual Observation	Ebird	URN:CornellLabOfOrnithology:EBIRD:OBS236971695	eBird Basic Dataset. Version: EBD_relMay-2017. Cornell Lab of Ornithology, Ithaca, New York. May 2017.
Brotogeris versicolurus	NA	Puerto Rico	PR	Cabo Rojo	Casa Calle Dr, Santiago	18.0321	-67.1733	2013-09-20	20	9	2013	eBird - Casual Observation	Ebird	URN:CornellLabOfOrnithology:EBIRD:OBS237622413	eBird Basic Dataset. Version: EBD_relMay-2017. Cornell Lab of Ornithology, Ithaca, New York. May 2017.
Brotogeris versicolurus	3	Puerto Rico	PR	Cabo Rojo	Reserva Natural Punta Guaniquilla	18.0392	-67.2038	2013-10-05	5	10	2013	eBird - Traveling Count	Ebird	URN:CornellLabOfOrnithology:EBIRD:OBS237658687	eBird Basic Dataset. Version: EBD_relMay-2017. Cornell Lab of Ornithology, Ithaca, New York. May 2017.
Brotogeris versicolurus	3	Puerto Rico	PR	Cabo Rojo	Pitahaya, Cabo Rojo	17.9521	-67.1324	2013-10-28	28	10	2013	eBird - Traveling Count	Ebird	URN:CornellLabOfOrnithology:EBIRD:OBS215718202	eBird Basic Dataset. Version: EBD_relMay-2017. Cornell Lab of Ornithology, Ithaca, New York. May 2017.
Brotogeris versicolurus	2	Puerto Rico	PR	Cabo Rojo	Refugio de Vida Silvestre de BoquerÃŒ_n	18.0106	-67.1612	2013-10-14	14	10	2013	eBird - Traveling Count	Ebird	URN:CornellLabOfOrnithology:EBIRD:OBS214129266	eBird Basic Dataset. Version: EBD_relMay-2017. Cornell Lab of Ornithology, Ithaca, New York. May 2017.
Brotogeris versicolurus	3	Puerto Rico	PR	Cabo Rojo	Pitahaya, Cabo Rojo	17.9521	-67.1324	2013-10-28	28	10	2013	eBird - Traveling Count	Ebird	URN:CornellLabOfOrnithology:EBIRD:OBS215644284	eBird Basic Dataset. Version: EBD_relMay-2017. Cornell Lab of Ornithology, Ithaca, New York. May 2017.
Brotogeris versicolurus	7	Puerto Rico	PR	Cabo Rojo	Reserva Natural Punta Guaniquilla	18.0392	-67.2038	2013-12-28	28	12	2013	eBird - Traveling Count	Ebird	URN:CornellLabOfOrnithology:EBIRD:OBS222971846	eBird Basic Dataset. Version: EBD_relMay-2017. Cornell Lab of Ornithology, Ithaca, New York. May 2017.
Brotogeris versicolurus	2	Puerto Rico	PR	Cabo Rojo	Villa Taina, Puerto Rico	18.0305	-67.1835	2013-12-20	20	12	2013	eBird - Traveling Count	Ebird	URN:CornellLabOfOrnithology:EBIRD:OBS222731080	eBird Basic Dataset. Version: EBD_relMay-2017. Cornell Lab of Ornithology, Ithaca, New York. May 2017.
Brotogeris versicolurus	7	Puerto Rico	PR	Cabo Rojo	Reserva Natural Punta Guaniquilla	18.0392	-67.2038	2013-12-07	7	12	2013	eBird - Traveling Count	Ebird	URN:CornellLabOfOrnithology:EBIRD:OBS220893813	eBird Basic Dataset. Version: EBD_relMay-2017. Cornell Lab of Ornithology, Ithaca, New York. May 2017.
Brotogeris versicolurus	2	Puerto Rico	PR	Cabo Rojo	Villa Taina, Puerto Rico	18.0305	-67.1835	2013-12-20	20	12	2013	eBird - Traveling Count	Ebird	URN:CornellLabOfOrnithology:EBIRD:OBS223024149	eBird Basic Dataset. Version: EBD_relMay-2017. Cornell Lab of Ornithology, Ithaca, New York. May 2017.
Brotogeris versicolurus	13	Puerto Rico	PR	Cabo Rojo	Reserva Natural Punta Guaniquilla	18.0392	-67.2038	2014-01-19	19	1	2014	eBird - Traveling Count	Ebird	URN:CornellLabOfOrnithology:EBIRD:OBS246142719	eBird Basic Dataset. Version: EBD_relMay-2017. Cornell Lab of Ornithology, Ithaca, New York. May 2017.
Brotogeris versicolurus	NA	Puerto Rico	PR	Cabo Rojo	Punta Guaniquilla	18.0379	-67.2043	2014-01-19	19	1	2014	eBird - Casual Observation	Ebird	URN:CornellLabOfOrnithology:EBIRD:OBS234524289	eBird Basic Dataset. Version: EBD_relMay-2017. Cornell Lab of Ornithology, Ithaca, New York. May 2017.
Brotogeris versicolurus	NA	Puerto Rico	PR	Cabo Rojo	Punta Guaniquilla	18.0379	-67.2043	2014-01-19	19	1	2014	eBird - Casual Observation	Ebird	URN:CornellLabOfOrnithology:EBIRD:OBS227020566	eBird Basic Dataset. Version: EBD_relMay-2017. Cornell Lab of Ornithology, Ithaca, New York. May 2017.
Brotogeris versicolurus	NA	Puerto Rico	PR	Cabo Rojo	Guaniquilla Este	18.0335	-67.1869	2014-03-09	9	3	2014	eBird - Traveling Count	Ebird	URN:CornellLabOfOrnithology:EBIRD:OBS240682029	eBird Basic Dataset. Version: EBD_relMay-2017. Cornell Lab of Ornithology, Ithaca, New York. May 2017.
Brotogeris versicolurus	NA	Puerto Rico	PR	Cabo Rojo	Guaniquilla Este	18.0335	-67.1869	2014-03-17	17	3	2014	eBird - Traveling Count	Ebird	URN:CornellLabOfOrnithology:EBIRD:OBS240690292	eBird Basic Dataset. Version: EBD_relMay-2017. Cornell Lab of Ornithology, Ithaca, New York. May 2017.
Brotogeris versicolurus	NA	Puerto Rico	PR	Cabo Rojo	Guaniquilla Este	18.0335	-67.1869	2014-05-23	23	5	2014	eBird - Traveling Count	Ebird	URN:CornellLabOfOrnithology:EBIRD:OBS271881249	eBird Basic Dataset. Version: EBD_relMay-2017. Cornell Lab of Ornithology, Ithaca, New York. May 2017.
Brotogeris versicolurus	NA	Puerto Rico	PR	Cabo Rojo	Reserva Natural Punta Guaniquilla	18.0392	-67.2038	2014-07-25	25	7	2014	Historical	Ebird	URN:CornellLabOfOrnithology:EBIRD:OBS292771426	eBird Basic Dataset. Version: EBD_relMay-2017. Cornell Lab of Ornithology, Ithaca, New York. May 2017.
Brotogeris versicolurus	20	Puerto Rico	PR	Cabo Rojo	Cabo Rojo NWR	17.9796	-67.1684	2014-08-14	14	8	2014	eBird - Casual Observation	Ebird	URN:CornellLabOfOrnithology:EBIRD:OBS268736043	eBird Basic Dataset. Version: EBD_relMay-2017. Cornell Lab of Ornithology, Ithaca, New York. May 2017.
Brotogeris versicolurus	8	Puerto Rico	PR	Cabo Rojo	Cabo Rojo NWR	17.9796	-67.1684	2014-08-12	12	8	2014	eBird - Casual Observation	Ebird	URN:CornellLabOfOrnithology:EBIRD:OBS268734993	eBird Basic Dataset. Version: EBD_relMay-2017. Cornell Lab of Ornithology, Ithaca, New York. May 2017.
Brotogeris versicolurus	NA	Puerto Rico	PR	Cabo Rojo	Los Robles, BoquerÃŒ_n PR	18.0342	-67.1793	2014-09-04	4	9	2014	eBird - Casual Observation	Ebird	URN:CornellLabOfOrnithology:EBIRD:OBS271200659	eBird Basic Dataset. Version: EBD_relMay-2017. Cornell Lab of Ornithology, Ithaca, New York. May 2017.
Brotogeris versicolurus	12	Puerto Rico	PR	Cabo Rojo	Guaniquilla Este	18.0335	-67.1869	2014-09-14	14	9	2014	eBird - Traveling Count	Ebird	URN:CornellLabOfOrnithology:EBIRD:OBS271764669	eBird Basic Dataset. Version: EBD_relMay-2017. Cornell Lab of Ornithology, Ithaca, New York. May 2017.
Brotogeris versicolurus	NA	Puerto Rico	PR	Cabo Rojo	El Corozo	17.9687	-67.1756	2014-09-01	1	9	2014	eBird - Traveling Count	Ebird	URN:CornellLabOfOrnithology:EBIRD:OBS270014593	eBird Basic Dataset. Version: EBD_relMay-2017. Cornell Lab of Ornithology, Ithaca, New York. May 2017.
Brotogeris versicolurus	1	Puerto Rico	PR	Cabo Rojo	Salinas de Cabo Rojo	17.9565	-67.1996	2014-12-27	27	12	2014	eBird - Traveling Count	Ebird	URN:CornellLabOfOrnithology:EBIRD:OBS287474645	eBird Basic Dataset. Version: EBD_relMay-2017. Cornell Lab of Ornithology, Ithaca, New York. May 2017.
Brotogeris versicolurus	NA	Puerto Rico	PR	Cabo Rojo	Reserva y Laguna Guaniquilla	18.0381	-67.2043	2015-01-03	3	1	2015	Historical	Ebird	URN:CornellLabOfOrnithology:EBIRD:OBS290030721	eBird Basic Dataset. Version: EBD_relMay-2017. Cornell Lab of Ornithology, Ithaca, New York. May 2017.
Brotogeris versicolurus	14	Puerto Rico	PR	Cabo Rojo	Reserva Natural Punta Guaniquilla	18.0392	-67.2038	2015-01-12	12	1	2015	eBird - Traveling Count	Ebird	URN:CornellLabOfOrnithology:EBIRD:OBS290641631	eBird Basic Dataset. Version: EBD_relMay-2017. Cornell Lab of Ornithology, Ithaca, New York. May 2017.
Brotogeris versicolurus	20	Puerto Rico	PR	Cabo Rojo	Reserva Natural Punta Guaniquilla	18.0392	-67.2038	2015-01-17	17	1	2015	eBird - Stationary Count	Ebird	URN:CornellLabOfOrnithology:EBIRD:OBS291611962	eBird Basic Dataset. Version: EBD_relMay-2017. Cornell Lab of Ornithology, Ithaca, New York. May 2017.
Brotogeris versicolurus	NA	Puerto Rico	PR	Cabo Rojo	Reserva y Laguna Guaniquilla	18.0381	-67.2043	2015-01-03	3	1	2015	Historical	Ebird	URN:CornellLabOfOrnithology:EBIRD:OBS296242162	eBird Basic Dataset. Version: EBD_relMay-2017. Cornell Lab of Ornithology, Ithaca, New York. May 2017.
Brotogeris versicolurus	2	Puerto Rico	PR	Cabo Rojo	Playa Buye	18.0506	-67.1994	2015-01-15	15	1	2015	eBird - Casual Observation	Ebird	URN:CornellLabOfOrnithology:EBIRD:OBS291406913	eBird Basic Dataset. Version: EBD_relMay-2017. Cornell Lab of Ornithology, Ithaca, New York. May 2017.
Brotogeris versicolurus	4	Puerto Rico	PR	Cabo Rojo	Punta Guaniquilla	18.0379	-67.2043	2015-01-30	30	1	2015	eBird - Traveling Count	Ebird	URN:CornellLabOfOrnithology:EBIRD:OBS367264900	eBird Basic Dataset. Version: EBD_relMay-2017. Cornell Lab of Ornithology, Ithaca, New York. May 2017.
Brotogeris versicolurus	6	Puerto Rico	PR	Cabo Rojo	Reserva Natural Punta Guaniquilla	18.0392	-67.2038	2015-01-01	1	1	2015	eBird - Traveling Count	Ebird	URN:CornellLabOfOrnithology:EBIRD:OBS289943234	eBird Basic Dataset. Version: EBD_relMay-2017. Cornell Lab of Ornithology, Ithaca, New York. May 2017.
Brotogeris versicolurus	4	Puerto Rico	PR	Cabo Rojo	Punta Guaniquilla	18.0379	-67.2043	2015-01-30	30	1	2015	eBird - Traveling Count	Ebird	URN:CornellLabOfOrnithology:EBIRD:OBS367413588	eBird Basic Dataset. Version: EBD_relMay-2017. Cornell Lab of Ornithology, Ithaca, New York. May 2017.
Brotogeris versicolurus	2	Puerto Rico	PR	Cabo Rojo	Reserva Natural Punta Guaniquilla	18.0392	-67.2038	2015-01-17	17	1	2015	eBird - Traveling Count	Ebird	URN:CornellLabOfOrnithology:EBIRD:OBS291610806	eBird Basic Dataset. Version: EBD_relMay-2017. Cornell Lab of Ornithology, Ithaca, New York. May 2017.
Brotogeris versicolurus	4	Puerto Rico	PR	Cabo Rojo	Casa NitaJ	18.035	-67.1833	2015-02-12	12	2	2015	eBird - Stationary Count	Ebird	URN:CornellLabOfOrnithology:EBIRD:OBS296271128	eBird Basic Dataset. Version: EBD_relMay-2017. Cornell Lab of Ornithology, Ithaca, New York. May 2017.
Brotogeris versicolurus	NA	Puerto Rico	PR	Cabo Rojo	Los Robles, BoquerÃŒ_n PR	18.0342	-67.1793	2015-02-13	13	2	2015	eBird - Casual Observation	Ebird	URN:CornellLabOfOrnithology:EBIRD:OBS303967984	eBird Basic Dataset. Version: EBD_relMay-2017. Cornell Lab of Ornithology, Ithaca, New York. May 2017.
Brotogeris versicolurus	6	Puerto Rico	PR	Cabo Rojo	Casa NitaJ	18.035	-67.1833	2015-02-27	27	2	2015	eBird - Casual Observation	Ebird	URN:CornellLabOfOrnithology:EBIRD:OBS300603150	eBird Basic Dataset. Version: EBD_relMay-2017. Cornell Lab of Ornithology, Ithaca, New York. May 2017.
Brotogeris versicolurus	8	Puerto Rico	PR	Cabo Rojo	Reserva Natural Punta Guaniquilla	18.0392	-67.2038	2015-02-08	8	2	2015	eBird - Traveling Count	Ebird	URN:CornellLabOfOrnithology:EBIRD:OBS295663274	eBird Basic Dataset. Version: EBD_relMay-2017. Cornell Lab of Ornithology, Ithaca, New York. May 2017.
Brotogeris versicolurus	NA	Puerto Rico	PR	Cabo Rojo	Los Robles, BoquerÃŒ_n PR	18.0342	-67.1793	2015-02-11	11	2	2015	eBird - Casual Observation	Ebird	URN:CornellLabOfOrnithology:EBIRD:OBS303965649	eBird Basic Dataset. Version: EBD_relMay-2017. Cornell Lab of Ornithology, Ithaca, New York. May 2017.
Brotogeris versicolurus	2	Puerto Rico	PR	Cabo Rojo	Guaniquilla Este	18.0335	-67.1869	2015-03-15	15	3	2015	eBird - Traveling Count	Ebird	URN:CornellLabOfOrnithology:EBIRD:OBS424051500	eBird Basic Dataset. Version: EBD_relMay-2017. Cornell Lab of Ornithology, Ithaca, New York. May 2017.
Brotogeris versicolurus	5	Puerto Rico	PR	Cabo Rojo	Bosque de BoquerÃŒ_n tablado	18.0281	-67.1754	2015-04-02	2	4	2015	eBird - Stationary Count	Ebird	URN:CornellLabOfOrnithology:EBIRD:OBS307314743	eBird Basic Dataset. Version: EBD_relMay-2017. Cornell Lab of Ornithology, Ithaca, New York. May 2017.
Brotogeris versicolurus	5	Puerto Rico	PR	Cabo Rojo	Bosque de BoquerÃŒ_n tablado	18.0281	-67.1754	2015-04-02	2	4	2015	eBird - Stationary Count	Ebird	URN:CornellLabOfOrnithology:EBIRD:OBS307943396	eBird Basic Dataset. Version: EBD_relMay-2017. Cornell Lab of Ornithology, Ithaca, New York. May 2017.
Brotogeris versicolurus	7	Puerto Rico	PR	Cabo Rojo	Cabo Rojo	18.0846	-67.1454	2015-06-21	21	6	2015	eBird - Stationary Count	Ebird	URN:CornellLabOfOrnithology:EBIRD:OBS328087320	eBird Basic Dataset. Version: EBD_relMay-2017. Cornell Lab of Ornithology, Ithaca, New York. May 2017.
Brotogeris versicolurus	3	Puerto Rico	PR	Cabo Rojo	Pueblo Cabo Rojo Carr 312	18.0768	-67.1426	2015-06-30	30	6	2015	eBird - Stationary Count	Ebird	URN:CornellLabOfOrnithology:EBIRD:OBS329543942	eBird Basic Dataset. Version: EBD_relMay-2017. Cornell Lab of Ornithology, Ithaca, New York. May 2017.
Brotogeris versicolurus	6	Puerto Rico	PR	Cabo Rojo	Casa NitaJ	18.035	-67.1833	2015-06-12	12	6	2015	eBird - Stationary Count	Ebird	URN:CornellLabOfOrnithology:EBIRD:OBS326475168	eBird Basic Dataset. Version: EBD_relMay-2017. Cornell Lab of Ornithology, Ithaca, New York. May 2017.
Brotogeris versicolurus	2	Puerto Rico	PR	Cabo Rojo	Reserva Natural Punta Guaniquilla	18.0392	-67.2038	2015-06-06	6	6	2015	eBird - Traveling Count	Ebird	URN:CornellLabOfOrnithology:EBIRD:OBS346056585	eBird Basic Dataset. Version: EBD_relMay-2017. Cornell Lab of Ornithology, Ithaca, New York. May 2017.
Brotogeris versicolurus	2	Puerto Rico	PR	Cabo Rojo	Reserva Natural Punta Guaniquilla	18.0392	-67.2038	2015-06-06	6	6	2015	eBird - Traveling Count	Ebird	URN:CornellLabOfOrnithology:EBIRD:OBS457616054	eBird Basic Dataset. Version: EBD_relMay-2017. Cornell Lab of Ornithology, Ithaca, New York. May 2017.
Brotogeris versicolurus	2	Puerto Rico	PR	Cabo Rojo	Area Natural Protegida El Conuco	17.9873	-67.1292	2015-06-06	6	6	2015	eBird - Traveling Count	Ebird	URN:CornellLabOfOrnithology:EBIRD:OBS414217700	eBird Basic Dataset. Version: EBD_relMay-2017. Cornell Lab of Ornithology, Ithaca, New York. May 2017.
Brotogeris versicolurus	2	Puerto Rico	PR	Cabo Rojo	Cabo Rojo	18.0846	-67.1454	2015-06-26	26	6	2015	eBird - Stationary Count	Ebird	URN:CornellLabOfOrnithology:EBIRD:OBS329001514	eBird Basic Dataset. Version: EBD_relMay-2017. Cornell Lab of Ornithology, Ithaca, New York. May 2017.
Brotogeris versicolurus	14	Puerto Rico	PR	Cabo Rojo	Cabo Rojo	18.0846	-67.1454	2015-07-04	4	7	2015	eBird - Stationary Count	Ebird	URN:CornellLabOfOrnithology:EBIRD:OBS330221520	eBird Basic Dataset. Version: EBD_relMay-2017. Cornell Lab of Ornithology, Ithaca, New York. May 2017.
Brotogeris versicolurus	25	Puerto Rico	PR	Cabo Rojo	Reserva Natural Punta Guaniquilla	18.0392	-67.2038	2015-07-04	4	7	2015	eBird - Traveling Count	Ebird	URN:CornellLabOfOrnithology:EBIRD:OBS330146980	eBird Basic Dataset. Version: EBD_relMay-2017. Cornell Lab of Ornithology, Ithaca, New York. May 2017.
Brotogeris versicolurus	NA	Puerto Rico	PR	Cabo Rojo	Guaniquilla Este	18.0335	-67.1869	2015-08-06	6	8	2015	eBird - Traveling Count	Ebird	URN:CornellLabOfOrnithology:EBIRD:OBS424053138	eBird Basic Dataset. Version: EBD_relMay-2017. Cornell Lab of Ornithology, Ithaca, New York. May 2017.
Brotogeris versicolurus	NA	Puerto Rico	PR	Cabo Rojo	Los Robles, BoquerÃŒ_n PR	18.0342	-67.1793	2015-08-04	4	8	2015	eBird - Casual Observation	Ebird	URN:CornellLabOfOrnithology:EBIRD:OBS378227652	eBird Basic Dataset. Version: EBD_relMay-2017. Cornell Lab of Ornithology, Ithaca, New York. May 2017.
Brotogeris versicolurus	3	Puerto Rico	PR	Cabo Rojo	Reserva Natural Punta Guaniquilla	18.0392	-67.2038	2015-09-16	16	9	2015	eBird - Traveling Count	Ebird	URN:CornellLabOfOrnithology:EBIRD:OBS342713856	eBird Basic Dataset. Version: EBD_relMay-2017. Cornell Lab of Ornithology, Ithaca, New York. May 2017.
Brotogeris versicolurus	5	Puerto Rico	PR	Cabo Rojo	Cabo Rojo	18.0846	-67.1454	2015-09-27	27	9	2015	eBird - Stationary Count	Ebird	URN:CornellLabOfOrnithology:EBIRD:OBS344780624	eBird Basic Dataset. Version: EBD_relMay-2017. Cornell Lab of Ornithology, Ithaca, New York. May 2017.
Brotogeris versicolurus	15	Puerto Rico	PR	Cabo Rojo	Casa NitaJ	18.035	-67.1833	2015-09-10	10	9	2015	eBird - Stationary Count	Ebird	URN:CornellLabOfOrnithology:EBIRD:OBS342591768	eBird Basic Dataset. Version: EBD_relMay-2017. Cornell Lab of Ornithology, Ithaca, New York. May 2017.
Brotogeris versicolurus	2	Puerto Rico	PR	Cabo Rojo	Reserva Natural Punta Guaniquilla	18.0392	-67.2038	2015-10-19	19	10	2015	eBird - Traveling Count	Ebird	URN:CornellLabOfOrnithology:EBIRD:OBS348862990	eBird Basic Dataset. Version: EBD_relMay-2017. Cornell Lab of Ornithology, Ithaca, New York. May 2017.
Brotogeris versicolurus	59	Puerto Rico	PR	Cabo Rojo	Downtown Cabo Rojo US-PR-Cabo Rojo-3-7 Avenida Don Santos Ortiz Montalvo - 18.0839x-67.1483	18.0839	-67.1483	2015-10-10	10	10	2015	eBird - Stationary Count	Ebird	URN:CornellLabOfOrnithology:EBIRD:OBS347144933	eBird Basic Dataset. Version: EBD_relMay-2017. Cornell Lab of Ornithology, Ithaca, New York. May 2017.
Brotogeris versicolurus	2	Puerto Rico	PR	Cabo Rojo	Reserva Natural Punta Guaniquilla	18.0392	-67.2038	2015-11-08	8	11	2015	eBird - Traveling Count	Ebird	URN:CornellLabOfOrnithology:EBIRD:OBS352262436	eBird Basic Dataset. Version: EBD_relMay-2017. Cornell Lab of Ornithology, Ithaca, New York. May 2017.
Brotogeris versicolurus	3	Puerto Rico	PR	Cabo Rojo	Guaniquilla Este	18.0335	-67.1869	2015-11-12	12	11	2015	eBird - Traveling Count	Ebird	URN:CornellLabOfOrnithology:EBIRD:OBS353146127	eBird Basic Dataset. Version: EBD_relMay-2017. Cornell Lab of Ornithology, Ithaca, New York. May 2017.
Brotogeris versicolurus	5	Puerto Rico	PR	Cabo Rojo	Downtown Cabo Rojo US-PR-Cabo Rojo-3-7 Avenida Don Santos Ortiz Montalvo - 18.0839x-67.1483	18.0839	-67.1483	2015-11-22	22	11	2015	eBird - Stationary Count	Ebird	URN:CornellLabOfOrnithology:EBIRD:OBS354702580	eBird Basic Dataset. Version: EBD_relMay-2017. Cornell Lab of Ornithology, Ithaca, New York. May 2017.
Brotogeris versicolurus	5	Puerto Rico	PR	Cabo Rojo	Downtown Cabo Rojo US-PR-Cabo Rojo-3-7 Avenida Don Santos Ortiz Montalvo - 18.0839x-67.1483	18.0839	-67.1483	2015-11-07	7	11	2015	eBird - Stationary Count	Ebird	URN:CornellLabOfOrnithology:EBIRD:OBS352002965	eBird Basic Dataset. Version: EBD_relMay-2017. Cornell Lab of Ornithology, Ithaca, New York. May 2017.
Brotogeris versicolurus	9	Puerto Rico	PR	Cabo Rojo	Downtown Cabo Rojo US-PR-Cabo Rojo-3-7 Avenida Don Santos Ortiz Montalvo - 18.0839x-67.1483	18.0839	-67.1483	2015-11-27	27	11	2015	eBird - Stationary Count	Ebird	URN:CornellLabOfOrnithology:EBIRD:OBS355771568	eBird Basic Dataset. Version: EBD_relMay-2017. Cornell Lab of Ornithology, Ithaca, New York. May 2017.
Brotogeris versicolurus	7	Puerto Rico	PR	Cabo Rojo	Downtown Cabo Rojo US-PR-Cabo Rojo-3-7 Avenida Don Santos Ortiz Montalvo - 18.0839x-67.1483	18.0839	-67.1483	2015-12-25	25	12	2015	eBird - Stationary Count	Ebird	URN:CornellLabOfOrnithology:EBIRD:OBS360934535	eBird Basic Dataset. Version: EBD_relMay-2017. Cornell Lab of Ornithology, Ithaca, New York. May 2017.
Brotogeris versicolurus	4	Puerto Rico	PR	Cabo Rojo	Reserva Natural Punta Guaniquilla	18.0392	-67.2038	2015-12-24	24	12	2015	eBird - Traveling Count	Ebird	URN:CornellLabOfOrnithology:EBIRD:OBS360854186	eBird Basic Dataset. Version: EBD_relMay-2017. Cornell Lab of Ornithology, Ithaca, New York. May 2017.
Brotogeris versicolurus	2	Puerto Rico	PR	Cabo Rojo	Reserva Natural Punta Guaniquilla	18.0392	-67.2038	2015-12-19	19	12	2015	eBird - Traveling Count	Ebird	URN:CornellLabOfOrnithology:EBIRD:OBS359903011	eBird Basic Dataset. Version: EBD_relMay-2017. Cornell Lab of Ornithology, Ithaca, New York. May 2017.
Brotogeris versicolurus	3	Puerto Rico	PR	Cabo Rojo	Reserva y Laguna Guaniquilla	18.0381	-67.2043	2015-12-05	5	12	2015	eBird - Traveling Count	Ebird	URN:CornellLabOfOrnithology:EBIRD:OBS357790209	eBird Basic Dataset. Version: EBD_relMay-2017. Cornell Lab of Ornithology, Ithaca, New York. May 2017.
Brotogeris versicolurus	NA	Puerto Rico	PR	Cabo Rojo	Joyuda	18.113	-67.182	2015-12-27	27	12	2015	eBird - Traveling Count	Ebird	URN:CornellLabOfOrnithology:EBIRD:OBS361703267	eBird Basic Dataset. Version: EBD_relMay-2017. Cornell Lab of Ornithology, Ithaca, New York. May 2017.
Brotogeris versicolurus	7	Puerto Rico	PR	Cabo Rojo	Downtown Cabo Rojo US-PR-Cabo Rojo-3-7 Avenida Don Santos Ortiz Montalvo - 18.0839x-67.1483	18.0839	-67.1483	2015-12-23	23	12	2015	eBird - Stationary Count	Ebird	URN:CornellLabOfOrnithology:EBIRD:OBS360630173	eBird Basic Dataset. Version: EBD_relMay-2017. Cornell Lab of Ornithology, Ithaca, New York. May 2017.
Brotogeris versicolurus	2	Puerto Rico	PR	Cabo Rojo	Reserva Natural Punta Guaniquilla	18.0392	-67.2038	2015-12-06	6	12	2015	eBird - Traveling Count	Ebird	URN:CornellLabOfOrnithology:EBIRD:OBS415114618	eBird Basic Dataset. Version: EBD_relMay-2017. Cornell Lab of Ornithology, Ithaca, New York. May 2017.
Brotogeris versicolurus	2	Puerto Rico	PR	Cabo Rojo	Reserva Natural Punta Guaniquilla	18.0392	-67.2038	2016-01-30	30	1	2016	eBird - Traveling Count	Ebird	URN:CornellLabOfOrnithology:EBIRD:OBS369743941	eBird Basic Dataset. Version: EBD_relMay-2017. Cornell Lab of Ornithology, Ithaca, New York. May 2017.
Brotogeris versicolurus	3	Puerto Rico	PR	Cabo Rojo	Downtown Cabo Rojo US-PR-Cabo Rojo-3-7 Avenida Don Santos Ortiz Montalvo - 18.0839x-67.1483	18.0839	-67.1483	2016-01-08	8	1	2016	eBird - Stationary Count	Ebird	URN:CornellLabOfOrnithology:EBIRD:OBS364451890	eBird Basic Dataset. Version: EBD_relMay-2017. Cornell Lab of Ornithology, Ithaca, New York. May 2017.
Brotogeris versicolurus	6	Puerto Rico	PR	Cabo Rojo	Downtown Cabo Rojo US-PR-Cabo Rojo-3-7 Avenida Don Santos Ortiz Montalvo - 18.0839x-67.1483	18.0839	-67.1483	2016-01-03	3	1	2016	eBird - Stationary Count	Ebird	URN:CornellLabOfOrnithology:EBIRD:OBS363279206	eBird Basic Dataset. Version: EBD_relMay-2017. Cornell Lab of Ornithology, Ithaca, New York. May 2017.
Brotogeris versicolurus	3	Puerto Rico	PR	Cabo Rojo	Reserva Natural Punta Guaniquilla	18.0392	-67.2038	2016-01-30	30	1	2016	eBird - Traveling Count	Ebird	URN:CornellLabOfOrnithology:EBIRD:OBS369898678	eBird Basic Dataset. Version: EBD_relMay-2017. Cornell Lab of Ornithology, Ithaca, New York. May 2017.
Brotogeris versicolurus	11	Puerto Rico	PR	Cabo Rojo	Downtown Cabo Rojo US-PR-Cabo Rojo-3-7 Avenida Don Santos Ortiz Montalvo - 18.0839x-67.1483	18.0839	-67.1483	2016-01-31	31	1	2016	eBird - Stationary Count	Ebird	URN:CornellLabOfOrnithology:EBIRD:OBS370043991	eBird Basic Dataset. Version: EBD_relMay-2017. Cornell Lab of Ornithology, Ithaca, New York. May 2017.
Brotogeris versicolurus	2	Puerto Rico	PR	Cabo Rojo	Reserva Natural Punta Guaniquilla	18.0392	-67.2038	2016-01-30	30	1	2016	eBird - Traveling Count	Ebird	URN:CornellLabOfOrnithology:EBIRD:OBS369768098	eBird Basic Dataset. Version: EBD_relMay-2017. Cornell Lab of Ornithology, Ithaca, New York. May 2017.
Brotogeris versicolurus	3	Puerto Rico	PR	Cabo Rojo	Reserva Natural Punta Guaniquilla	18.0392	-67.2038	2016-01-30	30	1	2016	eBird - Traveling Count	Ebird	URN:CornellLabOfOrnithology:EBIRD:OBS369750760	eBird Basic Dataset. Version: EBD_relMay-2017. Cornell Lab of Ornithology, Ithaca, New York. May 2017.
Brotogeris versicolurus	3	Puerto Rico	PR	Cabo Rojo	Reserva Natural Punta Guaniquilla	18.0392	-67.2038	2016-01-30	30	1	2016	eBird - Traveling Count	Ebird	URN:CornellLabOfOrnithology:EBIRD:OBS369898468	eBird Basic Dataset. Version: EBD_relMay-2017. Cornell Lab of Ornithology, Ithaca, New York. May 2017.
Brotogeris versicolurus	2	Puerto Rico	PR	Cabo Rojo	Reserva Natural Punta Guaniquilla	18.0392	-67.2038	2016-01-30	30	1	2016	eBird - Traveling Count	Ebird	URN:CornellLabOfOrnithology:EBIRD:OBS369898738	eBird Basic Dataset. Version: EBD_relMay-2017. Cornell Lab of Ornithology, Ithaca, New York. May 2017.
Brotogeris versicolurus	2	Puerto Rico	PR	Cabo Rojo	Reserva Natural Punta Guaniquilla	18.0392	-67.2038	2016-01-18	18	1	2016	eBird - Traveling Count	Ebird	URN:CornellLabOfOrnithology:EBIRD:OBS367012081	eBird Basic Dataset. Version: EBD_relMay-2017. Cornell Lab of Ornithology, Ithaca, New York. May 2017.
Brotogeris versicolurus	4	Puerto Rico	PR	Cabo Rojo	Downtown Cabo Rojo US-PR-Cabo Rojo-3-7 Avenida Don Santos Ortiz Montalvo - 18.0839x-67.1483	18.0839	-67.1483	2016-01-16	16	1	2016	eBird - Stationary Count	Ebird	URN:CornellLabOfOrnithology:EBIRD:OBS366384052	eBird Basic Dataset. Version: EBD_relMay-2017. Cornell Lab of Ornithology, Ithaca, New York. May 2017.
Brotogeris versicolurus	35	Puerto Rico	PR	Cabo Rojo	Downtown Cabo Rojo US-PR-Cabo Rojo-3-7 Avenida Don Santos Ortiz Montalvo - 18.0839x-67.1483	18.0839	-67.1483	2016-01-04	4	1	2016	eBird - Stationary Count	Ebird	URN:CornellLabOfOrnithology:EBIRD:OBS363655744	eBird Basic Dataset. Version: EBD_relMay-2017. Cornell Lab of Ornithology, Ithaca, New York. May 2017.
Brotogeris versicolurus	3	Puerto Rico	PR	Cabo Rojo	Reserva Natural Punta Guaniquilla	18.0392	-67.2038	2016-01-02	2	1	2016	eBird - Traveling Count	Ebird	URN:CornellLabOfOrnithology:EBIRD:OBS362839924	eBird Basic Dataset. Version: EBD_relMay-2017. Cornell Lab of Ornithology, Ithaca, New York. May 2017.
Brotogeris versicolurus	7	Puerto Rico	PR	Cabo Rojo	PR-Cabo Rojo-Camino Saman - 18.021x-67.134 - Jan 16, 2016 7:57 PM	18.0209	-67.1338	2016-01-08	8	1	2016	eBird - Stationary Count	Ebird	URN:CornellLabOfOrnithology:EBIRD:OBS366415456	eBird Basic Dataset. Version: EBD_relMay-2017. Cornell Lab of Ornithology, Ithaca, New York. May 2017.
Brotogeris versicolurus	3	Puerto Rico	PR	Cabo Rojo	Reserva Natural Punta Guaniquilla	18.0392	-67.2038	2016-01-30	30	1	2016	eBird - Traveling Count	Ebird	URN:CornellLabOfOrnithology:EBIRD:OBS369763841	eBird Basic Dataset. Version: EBD_relMay-2017. Cornell Lab of Ornithology, Ithaca, New York. May 2017.
Brotogeris versicolurus	3	Puerto Rico	PR	Cabo Rojo	Downtown Cabo Rojo US-PR-Cabo Rojo-3-7 Avenida Don Santos Ortiz Montalvo - 18.0839x-67.1483	18.0839	-67.1483	2016-02-14	14	2	2016	eBird - Stationary Count	Ebird	URN:CornellLabOfOrnithology:EBIRD:OBS373474320	eBird Basic Dataset. Version: EBD_relMay-2017. Cornell Lab of Ornithology, Ithaca, New York. May 2017.
Brotogeris versicolurus	6	Puerto Rico	PR	Cabo Rojo	Downtown Cabo Rojo US-PR-Cabo Rojo-3-7 Avenida Don Santos Ortiz Montalvo - 18.0839x-67.1483	18.0839	-67.1483	2016-02-06	6	2	2016	eBird - Stationary Count	Ebird	URN:CornellLabOfOrnithology:EBIRD:OBS371177589	eBird Basic Dataset. Version: EBD_relMay-2017. Cornell Lab of Ornithology, Ithaca, New York. May 2017.
Brotogeris versicolurus	1	Puerto Rico	PR	Cabo Rojo	Reserva Natural Punta Guaniquilla	18.0392	-67.2038	2016-02-28	28	2	2016	eBird - Traveling Count	Ebird	URN:CornellLabOfOrnithology:EBIRD:OBS377703380	eBird Basic Dataset. Version: EBD_relMay-2017. Cornell Lab of Ornithology, Ithaca, New York. May 2017.
Brotogeris versicolurus	2	Puerto Rico	PR	Cabo Rojo	Reserva Natural Punta Guaniquilla	18.0392	-67.2038	2016-02-15	15	2	2016	eBird - Traveling Count	Ebird	URN:CornellLabOfOrnithology:EBIRD:OBS374364823	eBird Basic Dataset. Version: EBD_relMay-2017. Cornell Lab of Ornithology, Ithaca, New York. May 2017.
Brotogeris versicolurus	4	Puerto Rico	PR	Cabo Rojo	18.0164x-67.1483 - Feb 29, 2016, 9:22 AM	18.0164	-67.1483	2016-02-29	29	2	2016	eBird - Stationary Count	Ebird	URN:CornellLabOfOrnithology:EBIRD:OBS379011506	eBird Basic Dataset. Version: EBD_relMay-2017. Cornell Lab of Ornithology, Ithaca, New York. May 2017.
Brotogeris versicolurus	10	Puerto Rico	PR	Cabo Rojo	Downtown Cabo Rojo US-PR-Cabo Rojo-3-7 Avenida Don Santos Ortiz Montalvo - 18.0839x-67.1483	18.0839	-67.1483	2016-02-27	27	2	2016	eBird - Stationary Count	Ebird	URN:CornellLabOfOrnithology:EBIRD:OBS377256338	eBird Basic Dataset. Version: EBD_relMay-2017. Cornell Lab of Ornithology, Ithaca, New York. May 2017.
Brotogeris versicolurus	2	Puerto Rico	PR	Cabo Rojo	Reserva Natural Punta Guaniquilla	18.0392	-67.2038	2016-02-01	1	2	2016	eBird - Traveling Count	Ebird	URN:CornellLabOfOrnithology:EBIRD:OBS370225429	eBird Basic Dataset. Version: EBD_relMay-2017. Cornell Lab of Ornithology, Ithaca, New York. May 2017.
Brotogeris versicolurus	2	Puerto Rico	PR	Cabo Rojo	18.0244x-67.1729 - Feb 29, 2016, 9:46 AM	18.0244	-67.1729	2016-02-29	29	2	2016	eBird - Traveling Count	Ebird	URN:CornellLabOfOrnithology:EBIRD:OBS379011985	eBird Basic Dataset. Version: EBD_relMay-2017. Cornell Lab of Ornithology, Ithaca, New York. May 2017.
Brotogeris versicolurus	7	Puerto Rico	PR	Cabo Rojo	Downtown Cabo Rojo US-PR-Cabo Rojo-3-7 Avenida Don Santos Ortiz Montalvo - 18.0839x-67.1483	18.0839	-67.1483	2016-02-06	6	2	2016	eBird - Stationary Count	Ebird	URN:CornellLabOfOrnithology:EBIRD:OBS371352972	eBird Basic Dataset. Version: EBD_relMay-2017. Cornell Lab of Ornithology, Ithaca, New York. May 2017.
Brotogeris versicolurus	9	Puerto Rico	PR	Cabo Rojo	Downtown Cabo Rojo US-PR-Cabo Rojo-3-7 Avenida Don Santos Ortiz Montalvo - 18.0839x-67.1483	18.0839	-67.1483	2016-02-21	21	2	2016	eBird - Stationary Count	Ebird	URN:CornellLabOfOrnithology:EBIRD:OBS375849957	eBird Basic Dataset. Version: EBD_relMay-2017. Cornell Lab of Ornithology, Ithaca, New York. May 2017.
Brotogeris versicolurus	6	Puerto Rico	PR	Cabo Rojo	Carr. 101 Lajas a BoquerÃŒ_n	18.0289	-67.1317	2016-02-02	2	2	2016	eBird - Casual Observation	Ebird	URN:CornellLabOfOrnithology:EBIRD:OBS371978911	eBird Basic Dataset. Version: EBD_relMay-2017. Cornell Lab of Ornithology, Ithaca, New York. May 2017.
Brotogeris versicolurus	6	Puerto Rico	PR	Cabo Rojo	Downtown Cabo Rojo US-PR-Cabo Rojo-3-7 Avenida Don Santos Ortiz Montalvo - 18.0839x-67.1483	18.0839	-67.1483	2016-02-27	27	2	2016	eBird - Stationary Count	Ebird	URN:CornellLabOfOrnithology:EBIRD:OBS377406876	eBird Basic Dataset. Version: EBD_relMay-2017. Cornell Lab of Ornithology, Ithaca, New York. May 2017.
Brotogeris versicolurus	9	Puerto Rico	PR	Cabo Rojo	Downtown Cabo Rojo US-PR-Cabo Rojo-3-7 Avenida Don Santos Ortiz Montalvo - 18.0839x-67.1483	18.0839	-67.1483	2016-03-13	13	3	2016	eBird - Stationary Count	Ebird	URN:CornellLabOfOrnithology:EBIRD:OBS380996915	eBird Basic Dataset. Version: EBD_relMay-2017. Cornell Lab of Ornithology, Ithaca, New York. May 2017.
Brotogeris versicolurus	NA	Puerto Rico	PR	Cabo Rojo	Reserva Natural Punta Guaniquilla	18.0392	-67.2038	2016-03-13	13	3	2016	eBird - Traveling Count	Ebird	URN:CornellLabOfOrnithology:EBIRD:OBS381211241	eBird Basic Dataset. Version: EBD_relMay-2017. Cornell Lab of Ornithology, Ithaca, New York. May 2017.
Brotogeris versicolurus	8	Puerto Rico	PR	Cabo Rojo	Pista Relin Sosa US-PR-Cabo Rojo-Calle Ucar - 18.0798x-67.1480	18.0798	-67.148	2016-03-21	21	3	2016	eBird - Stationary Count	Ebird	URN:CornellLabOfOrnithology:EBIRD:OBS384645843	eBird Basic Dataset. Version: EBD_relMay-2017. Cornell Lab of Ornithology, Ithaca, New York. May 2017.
Brotogeris versicolurus	7	Puerto Rico	PR	Cabo Rojo	Downtown Cabo Rojo US-PR-Cabo Rojo-3-7 Avenida Don Santos Ortiz Montalvo - 18.0839x-67.1483	18.0839	-67.1483	2016-04-11	11	4	2016	eBird - Stationary Count	Ebird	URN:CornellLabOfOrnithology:EBIRD:OBS390296502	eBird Basic Dataset. Version: EBD_relMay-2017. Cornell Lab of Ornithology, Ithaca, New York. May 2017.
Brotogeris versicolurus	2	Puerto Rico	PR	Cabo Rojo	Downtown Cabo Rojo US-PR-Cabo Rojo-3-7 Avenida Don Santos Ortiz Montalvo - 18.0839x-67.1483	18.0839	-67.1483	2016-04-17	17	4	2016	eBird - Stationary Count	Ebird	URN:CornellLabOfOrnithology:EBIRD:OBS392230014	eBird Basic Dataset. Version: EBD_relMay-2017. Cornell Lab of Ornithology, Ithaca, New York. May 2017.
Brotogeris versicolurus	5	Puerto Rico	PR	Cabo Rojo	PR-Cabo Rojo-Camino Saman - 18.021x-67.134 - Jan 16, 2016 7:57 PM	18.0209	-67.1338	2016-04-02	2	4	2016	eBird - Stationary Count	Ebird	URN:CornellLabOfOrnithology:EBIRD:OBS387808533	eBird Basic Dataset. Version: EBD_relMay-2017. Cornell Lab of Ornithology, Ithaca, New York. May 2017.
Brotogeris versicolurus	3	Puerto Rico	PR	Cabo Rojo	Downtown Cabo Rojo US-PR-Cabo Rojo-3-7 Avenida Don Santos Ortiz Montalvo - 18.0839x-67.1483	18.0839	-67.1483	2016-04-15	15	4	2016	eBird - Stationary Count	Ebird	URN:CornellLabOfOrnithology:EBIRD:OBS391562667	eBird Basic Dataset. Version: EBD_relMay-2017. Cornell Lab of Ornithology, Ithaca, New York. May 2017.
Brotogeris versicolurus	3	Puerto Rico	PR	Cabo Rojo	Downtown Cabo Rojo US-PR-Cabo Rojo-3-7 Avenida Don Santos Ortiz Montalvo - 18.0839x-67.1483	18.0839	-67.1483	2016-04-03	3	4	2016	eBird - Stationary Count	Ebird	URN:CornellLabOfOrnithology:EBIRD:OBS388116294	eBird Basic Dataset. Version: EBD_relMay-2017. Cornell Lab of Ornithology, Ithaca, New York. May 2017.
Brotogeris versicolurus	5	Puerto Rico	PR	Cabo Rojo	PR-Cabo Rojo-Camino Saman - 18.021x-67.134 - Jan 16, 2016 7:57 PM	18.0209	-67.1338	2016-04-02	2	4	2016	eBird - Stationary Count	Ebird	URN:CornellLabOfOrnithology:EBIRD:OBS388064935	eBird Basic Dataset. Version: EBD_relMay-2017. Cornell Lab of Ornithology, Ithaca, New York. May 2017.
Brotogeris versicolurus	5	Puerto Rico	PR	Cabo Rojo	PR-Cabo Rojo-Camino Saman - 18.021x-67.134 - Jan 16, 2016 7:57 PM	18.0209	-67.1338	2016-04-02	2	4	2016	eBird - Stationary Count	Ebird	URN:CornellLabOfOrnithology:EBIRD:OBS387806986	eBird Basic Dataset. Version: EBD_relMay-2017. Cornell Lab of Ornithology, Ithaca, New York. May 2017.
Brotogeris versicolurus	3	Puerto Rico	PR	Cabo Rojo	Bosque Estatal de Boqueron	18.0281	-67.1753	2016-04-21	21	4	2016	eBird - Stationary Count	Ebird	URN:CornellLabOfOrnithology:EBIRD:OBS393577302	eBird Basic Dataset. Version: EBD_relMay-2017. Cornell Lab of Ornithology, Ithaca, New York. May 2017.
Brotogeris versicolurus	5	Puerto Rico	PR	Cabo Rojo	Bosque Estatal de Boqueron	18.0281	-67.1753	2016-05-05	5	5	2016	eBird - Stationary Count	Ebird	URN:CornellLabOfOrnithology:EBIRD:OBS398590601	eBird Basic Dataset. Version: EBD_relMay-2017. Cornell Lab of Ornithology, Ithaca, New York. May 2017.
Brotogeris versicolurus	2	Puerto Rico	PR	Cabo Rojo	Guaniquilla Este	18.0335	-67.1869	2016-05-14	14	5	2016	eBird - Traveling Count	Ebird	URN:CornellLabOfOrnithology:EBIRD:OBS402433989	eBird Basic Dataset. Version: EBD_relMay-2017. Cornell Lab of Ornithology, Ithaca, New York. May 2017.
Brotogeris versicolurus	NA	Puerto Rico	PR	Cabo Rojo	Guaniquilla Este	18.0335	-67.1869	2016-05-23	23	5	2016	eBird - Traveling Count	Ebird	URN:CornellLabOfOrnithology:EBIRD:OBS445580988	eBird Basic Dataset. Version: EBD_relMay-2017. Cornell Lab of Ornithology, Ithaca, New York. May 2017.
Brotogeris versicolurus	26	Puerto Rico	PR	Cabo Rojo	Downtown Cabo Rojo US-PR-Cabo Rojo-3-7 Avenida Don Santos Ortiz Montalvo - 18.0839x-67.1483	18.0839	-67.1483	2016-05-23	23	5	2016	eBird - Stationary Count	Ebird	URN:CornellLabOfOrnithology:EBIRD:OBS406526896	eBird Basic Dataset. Version: EBD_relMay-2017. Cornell Lab of Ornithology, Ithaca, New York. May 2017.
Brotogeris versicolurus	18	Puerto Rico	PR	Cabo Rojo	Downtown Cabo Rojo US-PR-Cabo Rojo-3-7 Avenida Don Santos Ortiz Montalvo - 18.0839x-67.1483	18.0839	-67.1483	2016-05-14	14	5	2016	eBird - Stationary Count	Ebird	URN:CornellLabOfOrnithology:EBIRD:OBS402292191	eBird Basic Dataset. Version: EBD_relMay-2017. Cornell Lab of Ornithology, Ithaca, New York. May 2017.
Brotogeris versicolurus	20	Puerto Rico	PR	Cabo Rojo	Reserva Natural Punta Guaniquilla	18.0392	-67.2038	2016-05-28	28	5	2016	eBird - Traveling Count	Ebird	URN:CornellLabOfOrnithology:EBIRD:OBS407913895	eBird Basic Dataset. Version: EBD_relMay-2017. Cornell Lab of Ornithology, Ithaca, New York. May 2017.
Brotogeris versicolurus	2	Puerto Rico	PR	Cabo Rojo	Los Robles, BoquerÃŒ_n PR	18.0342	-67.1793	2016-05-22	22	5	2016	eBird - Stationary Count	Ebird	URN:CornellLabOfOrnithology:EBIRD:OBS462354520	eBird Basic Dataset. Version: EBD_relMay-2017. Cornell Lab of Ornithology, Ithaca, New York. May 2017.
Brotogeris versicolurus	8	Puerto Rico	PR	Cabo Rojo	Downtown Cabo Rojo US-PR-Cabo Rojo-3-7 Avenida Don Santos Ortiz Montalvo - 18.0839x-67.1483	18.0839	-67.1483	2016-06-26	26	6	2016	eBird - Stationary Count	Ebird	URN:CornellLabOfOrnithology:EBIRD:OBS414306436	eBird Basic Dataset. Version: EBD_relMay-2017. Cornell Lab of Ornithology, Ithaca, New York. May 2017.
Brotogeris versicolurus	9	Puerto Rico	PR	Cabo Rojo	Reserva Natural Punta Guaniquilla	18.0392	-67.2038	2016-06-04	4	6	2016	eBird - Traveling Count	Ebird	URN:CornellLabOfOrnithology:EBIRD:OBS414258112	eBird Basic Dataset. Version: EBD_relMay-2017. Cornell Lab of Ornithology, Ithaca, New York. May 2017.
Brotogeris versicolurus	3	Puerto Rico	PR	Cabo Rojo	Reserva Natural Punta Guaniquilla	18.0392	-67.2038	2016-06-04	4	6	2016	eBird - Traveling Count	Ebird	URN:CornellLabOfOrnithology:EBIRD:OBS414261768	eBird Basic Dataset. Version: EBD_relMay-2017. Cornell Lab of Ornithology, Ithaca, New York. May 2017.
Brotogeris versicolurus	2	Puerto Rico	PR	Cabo Rojo	Guaniquilla Este	18.0335	-67.1869	2016-08-12	12	8	2016	eBird - Traveling Count	Ebird	URN:CornellLabOfOrnithology:EBIRD:OBS434966226	eBird Basic Dataset. Version: EBD_relMay-2017. Cornell Lab of Ornithology, Ithaca, New York. May 2017.
Brotogeris versicolurus	6	Puerto Rico	PR	Cabo Rojo	Guaniquilla Este	18.0335	-67.1869	2016-09-29	29	9	2016	eBird - Traveling Count	Ebird	URN:CornellLabOfOrnithology:EBIRD:OBS434961823	eBird Basic Dataset. Version: EBD_relMay-2017. Cornell Lab of Ornithology, Ithaca, New York. May 2017.
Brotogeris versicolurus	4	Puerto Rico	PR	Cabo Rojo	Hacienda Belvedere	18.0918	-67.1901	2016-09-30	30	9	2016	eBird - Traveling Count	Ebird	URN:CornellLabOfOrnithology:EBIRD:OBS433090770	eBird Basic Dataset. Version: EBD_relMay-2017. Cornell Lab of Ornithology, Ithaca, New York. May 2017.
Brotogeris versicolurus	27	Puerto Rico	PR	Cabo Rojo	Reserva Natural Punta Guaniquilla	18.0392	-67.2038	2016-09-11	11	9	2016	eBird - Traveling Count	Ebird	URN:CornellLabOfOrnithology:EBIRD:OBS429183116	eBird Basic Dataset. Version: EBD_relMay-2017. Cornell Lab of Ornithology, Ithaca, New York. May 2017.
Brotogeris versicolurus	10	Puerto Rico	PR	Cabo Rojo	Downtown Cabo Rojo US-PR-Cabo Rojo-3-7 Avenida Don Santos Ortiz Montalvo - 18.0839x-67.1483	18.0839	-67.1483	2016-10-30	30	10	2016	eBird - Stationary Count	Ebird	URN:CornellLabOfOrnithology:EBIRD:OBS439498253	eBird Basic Dataset. Version: EBD_relMay-2017. Cornell Lab of Ornithology, Ithaca, New York. May 2017.
Brotogeris versicolurus	2	Puerto Rico	PR	Cabo Rojo	Reserva Natural Punta Guaniquilla	18.0392	-67.2038	2016-10-01	1	10	2016	eBird - Traveling Count	Ebird	URN:CornellLabOfOrnithology:EBIRD:OBS433837453	eBird Basic Dataset. Version: EBD_relMay-2017. Cornell Lab of Ornithology, Ithaca, New York. May 2017.
Brotogeris versicolurus	4	Puerto Rico	PR	Cabo Rojo	Reserva Natural Punta Guaniquilla	18.0392	-67.2038	2016-10-01	1	10	2016	eBird - Traveling Count	Ebird	URN:CornellLabOfOrnithology:EBIRD:OBS433838762	eBird Basic Dataset. Version: EBD_relMay-2017. Cornell Lab of Ornithology, Ithaca, New York. May 2017.
Brotogeris versicolurus	4	Puerto Rico	PR	Cabo Rojo	Reserva Natural Punta Guaniquilla	18.0392	-67.2038	2016-10-01	1	10	2016	eBird - Traveling Count	Ebird	URN:CornellLabOfOrnithology:EBIRD:OBS433823927	eBird Basic Dataset. Version: EBD_relMay-2017. Cornell Lab of Ornithology, Ithaca, New York. May 2017.
Brotogeris versicolurus	6	Puerto Rico	PR	Cabo Rojo	Reserva Natural Punta Guaniquilla	18.0392	-67.2038	2016-10-01	1	10	2016	eBird - Traveling Count	Ebird	URN:CornellLabOfOrnithology:EBIRD:OBS433831581	eBird Basic Dataset. Version: EBD_relMay-2017. Cornell Lab of Ornithology, Ithaca, New York. May 2017.
Brotogeris versicolurus	10	Puerto Rico	PR	Cabo Rojo	Hacienda Belvedere	18.0918	-67.1901	2016-10-02	2	10	2016	eBird - Traveling Count	Ebird	URN:CornellLabOfOrnithology:EBIRD:OBS433533769	eBird Basic Dataset. Version: EBD_relMay-2017. Cornell Lab of Ornithology, Ithaca, New York. May 2017.
Brotogeris versicolurus	6	Puerto Rico	PR	Cabo Rojo	Reserva Natural Punta Guaniquilla	18.0392	-67.2038	2016-10-01	1	10	2016	eBird - Traveling Count	Ebird	URN:CornellLabOfOrnithology:EBIRD:OBS433838786	eBird Basic Dataset. Version: EBD_relMay-2017. Cornell Lab of Ornithology, Ithaca, New York. May 2017.
Brotogeris versicolurus	2	Puerto Rico	PR	Cabo Rojo	Reserva Natural Punta Guaniquilla	18.0392	-67.2038	2016-10-01	1	10	2016	eBird - Traveling Count	Ebird	URN:CornellLabOfOrnithology:EBIRD:OBS433839038	eBird Basic Dataset. Version: EBD_relMay-2017. Cornell Lab of Ornithology, Ithaca, New York. May 2017.
Brotogeris versicolurus	4	Puerto Rico	PR	Cabo Rojo	Cabo Rojo NWR	17.9796	-67.1684	2016-11-29	29	11	2016	eBird - Traveling Count	Ebird	URN:CornellLabOfOrnithology:EBIRD:OBS446171449	eBird Basic Dataset. Version: EBD_relMay-2017. Cornell Lab of Ornithology, Ithaca, New York. May 2017.
Brotogeris versicolurus	11	Puerto Rico	PR	Cabo Rojo	Downtown Cabo Rojo US-PR-Cabo Rojo-3-7 Avenida Don Santos Ortiz Montalvo - 18.0839x-67.1483	18.0839	-67.1483	2016-11-27	27	11	2016	eBird - Stationary Count	Ebird	URN:CornellLabOfOrnithology:EBIRD:OBS445653933	eBird Basic Dataset. Version: EBD_relMay-2017. Cornell Lab of Ornithology, Ithaca, New York. May 2017.
Brotogeris versicolurus	2	Puerto Rico	PR	Cabo Rojo	Reserva Natural Punta Guaniquilla	18.0392	-67.2038	2016-12-20	20	12	2016	eBird - Traveling Count	Ebird	URN:CornellLabOfOrnithology:EBIRD:OBS450413005	eBird Basic Dataset. Version: EBD_relMay-2017. Cornell Lab of Ornithology, Ithaca, New York. May 2017.
Brotogeris versicolurus	10	Puerto Rico	PR	Cabo Rojo	Downtown Cabo Rojo US-PR-Cabo Rojo-3-7 Avenida Don Santos Ortiz Montalvo - 18.0839x-67.1483	18.0839	-67.1483	2016-12-18	18	12	2016	eBird - Stationary Count	Ebird	URN:CornellLabOfOrnithology:EBIRD:OBS449843258	eBird Basic Dataset. Version: EBD_relMay-2017. Cornell Lab of Ornithology, Ithaca, New York. May 2017.
Brotogeris versicolurus	1	Puerto Rico	PR	Cabo Rojo	Reserva Natural Punta Guaniquilla	18.0392	-67.2038	2016-12-10	10	12	2016	eBird - Traveling Count	Ebird	URN:CornellLabOfOrnithology:EBIRD:OBS448220824	eBird Basic Dataset. Version: EBD_relMay-2017. Cornell Lab of Ornithology, Ithaca, New York. May 2017.
Brotogeris versicolurus	10	Puerto Rico	PR	Cabo Rojo	Villa La Mela	18.0662	-67.196	2017-01-28	28	1	2017	eBird - Traveling Count	Ebird	URN:CornellLabOfOrnithology:EBIRD:OBS461135136	eBird Basic Dataset. Version: EBD_relMay-2017. Cornell Lab of Ornithology, Ithaca, New York. May 2017.
Brotogeris versicolurus	9	Puerto Rico	PR	Cabo Rojo	Downtown Cabo Rojo US-PR-Cabo Rojo-3-7 Avenida Don Santos Ortiz Montalvo - 18.0839x-67.1483	18.0839	-67.1483	2017-01-21	21	1	2017	eBird - Stationary Count	Ebird	URN:CornellLabOfOrnithology:EBIRD:OBS459056057	eBird Basic Dataset. Version: EBD_relMay-2017. Cornell Lab of Ornithology, Ithaca, New York. May 2017.
Brotogeris versicolurus	8	Puerto Rico	PR	Cabo Rojo	Reserva Natural Punta Guaniquilla	18.0392	-67.2038	2017-01-15	15	1	2017	eBird - Traveling Count	Ebird	URN:CornellLabOfOrnithology:EBIRD:OBS457621825	eBird Basic Dataset. Version: EBD_relMay-2017. Cornell Lab of Ornithology, Ithaca, New York. May 2017.
Brotogeris versicolurus	40	Puerto Rico	PR	Cabo Rojo	Downtown Cabo Rojo US-PR-Cabo Rojo-3-7 Avenida Don Santos Ortiz Montalvo - 18.0839x-67.1483	18.0839	-67.1483	2017-01-03	3	1	2017	eBird - Stationary Count	Ebird	URN:CornellLabOfOrnithology:EBIRD:OBS454081103	eBird Basic Dataset. Version: EBD_relMay-2017. Cornell Lab of Ornithology, Ithaca, New York. May 2017.
Brotogeris versicolurus	12	Puerto Rico	PR	Cabo Rojo	Guaniquilla Este	18.0335	-67.1869	2017-01-17	17	1	2017	eBird - Traveling Count	Ebird	URN:CornellLabOfOrnithology:EBIRD:OBS458514665	eBird Basic Dataset. Version: EBD_relMay-2017. Cornell Lab of Ornithology, Ithaca, New York. May 2017.
Brotogeris versicolurus	7	Puerto Rico	PR	Cabo Rojo	Villa La Mela	18.0662	-67.196	2017-01-29	29	1	2017	eBird - Traveling Count	Ebird	URN:CornellLabOfOrnithology:EBIRD:OBS461273715	eBird Basic Dataset. Version: EBD_relMay-2017. Cornell Lab of Ornithology, Ithaca, New York. May 2017.
Brotogeris versicolurus	2	Puerto Rico	PR	Cabo Rojo	Refugio de Vida Silvestre de BoquerÃŒ_n	18.0106	-67.1612	2017-01-19	19	1	2017	eBird - Traveling Count	Ebird	URN:CornellLabOfOrnithology:EBIRD:OBS458649239	eBird Basic Dataset. Version: EBD_relMay-2017. Cornell Lab of Ornithology, Ithaca, New York. May 2017.
Brotogeris versicolurus	6	Puerto Rico	PR	Cabo Rojo	PR-Cabo Rojo-Unnamed Road - 18.065x-67.195 - Jan 6, 2017 3:27 PM	18.0654	-67.1953	2017-01-06	6	1	2017	eBird - Traveling Count	Ebird	URN:CornellLabOfOrnithology:EBIRD:OBS454976133	eBird Basic Dataset. Version: EBD_relMay-2017. Cornell Lab of Ornithology, Ithaca, New York. May 2017.
Brotogeris versicolurus	2	Puerto Rico	PR	Cabo Rojo	Villa la Mela y Zonas Costeras aledaÃŒÂ±as	18.0618	-67.1985	2017-01-08	8	1	2017	eBird - Traveling Count	Ebird	URN:CornellLabOfOrnithology:EBIRD:OBS455467872	eBird Basic Dataset. Version: EBD_relMay-2017. Cornell Lab of Ornithology, Ithaca, New York. May 2017.
Brotogeris versicolurus	8	Puerto Rico	PR	Cabo Rojo	Reserva Natural Punta Guaniquilla	18.0392	-67.2038	2017-01-15	15	1	2017	eBird - Traveling Count	Ebird	URN:CornellLabOfOrnithology:EBIRD:OBS457578516	eBird Basic Dataset. Version: EBD_relMay-2017. Cornell Lab of Ornithology, Ithaca, New York. May 2017.
Brotogeris versicolurus	2	Puerto Rico	PR	Cabo Rojo	Reserva Natural Punta Guaniquilla	18.0392	-67.2038	2017-01-15	15	1	2017	eBird - Traveling Count	Ebird	URN:CornellLabOfOrnithology:EBIRD:OBS457507454	eBird Basic Dataset. Version: EBD_relMay-2017. Cornell Lab of Ornithology, Ithaca, New York. May 2017.
Brotogeris versicolurus	NA	Puerto Rico	PR	Cabo Rojo	Reserva Natural Punta Guaniquilla	18.0392	-67.2038	2017-01-14	14	1	2017	eBird - Stationary Count	Ebird	URN:CornellLabOfOrnithology:EBIRD:OBS457035248	eBird Basic Dataset. Version: EBD_relMay-2017. Cornell Lab of Ornithology, Ithaca, New York. May 2017.
Brotogeris versicolurus	4	Puerto Rico	PR	Cabo Rojo	Reserva Natural Punta Guaniquilla	18.0392	-67.2038	2017-01-07	7	1	2017	eBird - Traveling Count	Ebird	URN:CornellLabOfOrnithology:EBIRD:OBS455468906	eBird Basic Dataset. Version: EBD_relMay-2017. Cornell Lab of Ornithology, Ithaca, New York. May 2017.
Brotogeris versicolurus	6	Puerto Rico	PR	Cabo Rojo	Downtown Cabo Rojo US-PR-Cabo Rojo-3-7 Avenida Don Santos Ortiz Montalvo - 18.0839x-67.1483	18.0839	-67.1483	2017-01-06	6	1	2017	eBird - Stationary Count	Ebird	URN:CornellLabOfOrnithology:EBIRD:OBS454875295	eBird Basic Dataset. Version: EBD_relMay-2017. Cornell Lab of Ornithology, Ithaca, New York. May 2017.
Brotogeris versicolurus	6	Puerto Rico	PR	Cabo Rojo	PR-Cabo Rojo-Unnamed Road - 18.065x-67.195 - Jan 6, 2017 3:27 PM	18.0654	-67.1953	2017-01-06	6	1	2017	eBird - Traveling Count	Ebird	URN:CornellLabOfOrnithology:EBIRD:OBS454908896	eBird Basic Dataset. Version: EBD_relMay-2017. Cornell Lab of Ornithology, Ithaca, New York. May 2017.
Brotogeris versicolurus	8	Puerto Rico	PR	Cabo Rojo	Reserva Natural Punta Guaniquilla	18.0392	-67.2038	2017-01-15	15	1	2017	eBird - Traveling Count	Ebird	URN:CornellLabOfOrnithology:EBIRD:OBS457663874	eBird Basic Dataset. Version: EBD_relMay-2017. Cornell Lab of Ornithology, Ithaca, New York. May 2017.
Brotogeris versicolurus	55	Puerto Rico	PR	Cabo Rojo	Downtown Cabo Rojo US-PR-Cabo Rojo-3-7 Avenida Don Santos Ortiz Montalvo - 18.0839x-67.1483	18.0839	-67.1483	2017-01-06	6	1	2017	eBird - Stationary Count	Ebird	URN:CornellLabOfOrnithology:EBIRD:OBS454962743	eBird Basic Dataset. Version: EBD_relMay-2017. Cornell Lab of Ornithology, Ithaca, New York. May 2017.
Brotogeris versicolurus	12	Puerto Rico	PR	Cabo Rojo	Downtown Cabo Rojo US-PR-Cabo Rojo-3-7 Avenida Don Santos Ortiz Montalvo - 18.0839x-67.1483	18.0839	-67.1483	2017-01-08	8	1	2017	eBird - Stationary Count	Ebird	URN:CornellLabOfOrnithology:EBIRD:OBS455534008	eBird Basic Dataset. Version: EBD_relMay-2017. Cornell Lab of Ornithology, Ithaca, New York. May 2017.
Brotogeris versicolurus	2	Puerto Rico	PR	Cabo Rojo	Reserva Natural Punta Guaniquilla	18.0392	-67.2038	2017-01-15	15	1	2017	eBird - Traveling Count	Ebird	URN:CornellLabOfOrnithology:EBIRD:OBS457621613	eBird Basic Dataset. Version: EBD_relMay-2017. Cornell Lab of Ornithology, Ithaca, New York. May 2017.
Brotogeris versicolurus	4	Puerto Rico	PR	Cabo Rojo	Reserva Natural Punta Guaniquilla	18.0392	-67.2038	2017-01-07	7	1	2017	eBird - Traveling Count	Ebird	URN:CornellLabOfOrnithology:EBIRD:OBS455522590	eBird Basic Dataset. Version: EBD_relMay-2017. Cornell Lab of Ornithology, Ithaca, New York. May 2017.
Brotogeris versicolurus	30	Puerto Rico	PR	Cabo Rojo	Downtown Cabo Rojo US-PR-Cabo Rojo-3-7 Avenida Don Santos Ortiz Montalvo - 18.0839x-67.1483	18.0839	-67.1483	2017-01-07	7	1	2017	eBird - Stationary Count	Ebird	URN:CornellLabOfOrnithology:EBIRD:OBS455276037	eBird Basic Dataset. Version: EBD_relMay-2017. Cornell Lab of Ornithology, Ithaca, New York. May 2017.
Brotogeris versicolurus	2	Puerto Rico	PR	Cabo Rojo	Villa la Mela y Zonas Costeras aledaÃŒÂ±as	18.0618	-67.1985	2017-01-08	8	1	2017	eBird - Traveling Count	Ebird	URN:CornellLabOfOrnithology:EBIRD:OBS455468557	eBird Basic Dataset. Version: EBD_relMay-2017. Cornell Lab of Ornithology, Ithaca, New York. May 2017.
Brotogeris versicolurus	2	Puerto Rico	PR	Cabo Rojo	Reserva Natural Punta Guaniquilla	18.0392	-67.2038	2017-01-15	15	1	2017	eBird - Traveling Count	Ebird	URN:CornellLabOfOrnithology:EBIRD:OBS457663438	eBird Basic Dataset. Version: EBD_relMay-2017. Cornell Lab of Ornithology, Ithaca, New York. May 2017.
Brotogeris versicolurus	6	Puerto Rico	PR	Cabo Rojo	Downtown Cabo Rojo US-PR-Cabo Rojo-3-7 Avenida Don Santos Ortiz Montalvo - 18.0839x-67.1483	18.0839	-67.1483	2017-02-12	12	2	2017	eBird - Stationary Count	Ebird	URN:CornellLabOfOrnithology:EBIRD:OBS465113505	eBird Basic Dataset. Version: EBD_relMay-2017. Cornell Lab of Ornithology, Ithaca, New York. May 2017.
Brotogeris versicolurus	1	Puerto Rico	PR	Cabo Rojo	Downtown Cabo Rojo US-PR-Cabo Rojo-3-7 Avenida Don Santos Ortiz Montalvo - 18.0839x-67.1483	18.0839	-67.1483	2017-02-18	18	2	2017	eBird - Stationary Count	Ebird	URN:CornellLabOfOrnithology:EBIRD:OBS466952424	eBird Basic Dataset. Version: EBD_relMay-2017. Cornell Lab of Ornithology, Ithaca, New York. May 2017.
Brotogeris versicolurus	3	Puerto Rico	PR	Cabo Rojo	Bosque Estatal de Boqueron	18.0281	-67.1756	2017-02-15	15	2	2017	eBird Caribbean - CWC Stationary Count	Ebird	URN:CornellLabOfOrnithology:EBIRD:OBS465929000	eBird Basic Dataset. Version: EBD_relMay-2017. Cornell Lab of Ornithology, Ithaca, New York. May 2017.
Brotogeris versicolurus	10	Puerto Rico	PR	Cabo Rojo	Muelle Lab Pesquero	18.1602	-67.1813	2017-02-02	2	2	2017	eBird - Stationary Count	Ebird	URN:CornellLabOfOrnithology:EBIRD:OBS462601935	eBird Basic Dataset. Version: EBD_relMay-2017. Cornell Lab of Ornithology, Ithaca, New York. May 2017.
Brotogeris versicolurus	9	Puerto Rico	PR	Cabo Rojo	Downtown Cabo Rojo US-PR-Cabo Rojo-3-7 Avenida Don Santos Ortiz Montalvo - 18.0839x-67.1483	18.0839	-67.1483	2017-02-04	4	2	2017	eBird - Stationary Count	Ebird	URN:CornellLabOfOrnithology:EBIRD:OBS463272798	eBird Basic Dataset. Version: EBD_relMay-2017. Cornell Lab of Ornithology, Ithaca, New York. May 2017.
Brotogeris versicolurus	2	Puerto Rico	PR	Cabo Rojo	BoquerÃŒ_n Beach US-PR-BOQUERON -00622 - 18.0205x-67.1721	18.0205	-67.1721	2017-02-26	26	2	2017	eBird - Stationary Count	Ebird	URN:CornellLabOfOrnithology:EBIRD:OBS470789548	eBird Basic Dataset. Version: EBD_relMay-2017. Cornell Lab of Ornithology, Ithaca, New York. May 2017.
Brotogeris versicolurus	2	Puerto Rico	PR	Cabo Rojo	Reserva Natural Punta Guaniquilla	18.0392	-67.2038	2017-03-20	20	3	2017	eBird - Traveling Count	Ebird	URN:CornellLabOfOrnithology:EBIRD:OBS477068918	eBird Basic Dataset. Version: EBD_relMay-2017. Cornell Lab of Ornithology, Ithaca, New York. May 2017.
Brotogeris versicolurus	7	Puerto Rico	PR	Cabo Rojo	Downtown Cabo Rojo US-PR-Cabo Rojo-3-7 Avenida Don Santos Ortiz Montalvo - 18.0839x-67.1483	18.0839	-67.1483	2017-03-19	19	3	2017	eBird - Stationary Count	Ebird	URN:CornellLabOfOrnithology:EBIRD:OBS476779889	eBird Basic Dataset. Version: EBD_relMay-2017. Cornell Lab of Ornithology, Ithaca, New York. May 2017.
Brotogeris versicolurus	2	Puerto Rico	PR	Cabo Rojo	18.1028x-67.1840 - Mar 23, 2017, 12:27 PM	18.1028	-67.184	2017-03-23	23	3	2017	eBird - Traveling Count	Ebird	URN:CornellLabOfOrnithology:EBIRD:OBS512561294	eBird Basic Dataset. Version: EBD_relMay-2017. Cornell Lab of Ornithology, Ithaca, New York. May 2017.
Brotogeris versicolurus	2	Puerto Rico	PR	Cabo Rojo	Muelle Lab Pesquero	18.1602	-67.1813	2017-03-06	6	3	2017	eBird - Stationary Count	Ebird	URN:CornellLabOfOrnithology:EBIRD:OBS473831610	eBird Basic Dataset. Version: EBD_relMay-2017. Cornell Lab of Ornithology, Ithaca, New York. May 2017.
Brotogeris versicolurus	1	Puerto Rico	PR	Cabo Rojo	Refugio Vida Silvestre de Boqueron	18.0178	-67.1659	2017-03-16	16	3	2017	eBird - Traveling Count	Ebird	URN:CornellLabOfOrnithology:EBIRD:OBS475943272	eBird Basic Dataset. Version: EBD_relMay-2017. Cornell Lab of Ornithology, Ithaca, New York. May 2017.
Brotogeris versicolurus	2	Puerto Rico	PR	Cabo Rojo	18.1028x-67.1840 - Mar 23, 2017, 12:27 PM	18.1028	-67.184	2017-03-23	23	3	2017	eBird - Traveling Count	Ebird	URN:CornellLabOfOrnithology:EBIRD:OBS492021439	eBird Basic Dataset. Version: EBD_relMay-2017. Cornell Lab of Ornithology, Ithaca, New York. May 2017.
Brotogeris versicolurus	2	Puerto Rico	PR	Cabo Rojo	18.1028x-67.1840 - Mar 23, 2017, 12:27 PM	18.1028	-67.184	2017-03-23	23	3	2017	eBird - Traveling Count	Ebird	URN:CornellLabOfOrnithology:EBIRD:OBS477907565	eBird Basic Dataset. Version: EBD_relMay-2017. Cornell Lab of Ornithology, Ithaca, New York. May 2017.
Brotogeris versicolurus	5	Puerto Rico	PR	Cabo Rojo	Downtown Cabo Rojo US-PR-Cabo Rojo-3-7 Avenida Don Santos Ortiz Montalvo - 18.0839x-67.1483	18.0839	-67.1483	2017-03-11	11	3	2017	eBird - Stationary Count	Ebird	URN:CornellLabOfOrnithology:EBIRD:OBS474317302	eBird Basic Dataset. Version: EBD_relMay-2017. Cornell Lab of Ornithology, Ithaca, New York. May 2017.
Brotogeris versicolurus	2	Puerto Rico	PR	Cabo Rojo	Reserva Natural Punta Guaniquilla	18.0392	-67.2038	2017-04-01	1	4	2017	eBird - Traveling Count	Ebird	URN:CornellLabOfOrnithology:EBIRD:OBS480768914	eBird Basic Dataset. Version: EBD_relMay-2017. Cornell Lab of Ornithology, Ithaca, New York. May 2017.
Brotogeris versicolurus	2	Puerto Rico	PR	Cabo Rojo	US-PR-Cabo Rojo-00623 - 18.0603x-67.1900	18.0603	-67.19	2017-04-15	15	4	2017	eBird - Stationary Count	Ebird	URN:CornellLabOfOrnithology:EBIRD:OBS486353513	eBird Basic Dataset. Version: EBD_relMay-2017. Cornell Lab of Ornithology, Ithaca, New York. May 2017.
Brotogeris versicolurus	2	Puerto Rico	PR	Cabo Rojo	US-PR-Cabo Rojo-00623 - 18.0603x-67.1900	18.0603	-67.19	2017-04-15	15	4	2017	eBird - Stationary Count	Ebird	URN:CornellLabOfOrnithology:EBIRD:OBS486595666	eBird Basic Dataset. Version: EBD_relMay-2017. Cornell Lab of Ornithology, Ithaca, New York. May 2017.
Brotogeris versicolurus	7	Puerto Rico	PR	Cabo Rojo	Downtown Cabo Rojo US-PR-Cabo Rojo-3-7 Avenida Don Santos Ortiz Montalvo - 18.0839x-67.1483	18.0839	-67.1483	2017-04-12	12	4	2017	eBird - Stationary Count	Ebird	URN:CornellLabOfOrnithology:EBIRD:OBS484719450	eBird Basic Dataset. Version: EBD_relMay-2017. Cornell Lab of Ornithology, Ithaca, New York. May 2017.
Brotogeris versicolurus	3	Puerto Rico	PR	Cabo Rojo	US-PR-Cabo Rojo-Camino La Mela - 18.0661x-67.1960	18.0661	-67.196	2017-04-15	15	4	2017	eBird - Traveling Count	Ebird	URN:CornellLabOfOrnithology:EBIRD:OBS485935151	eBird Basic Dataset. Version: EBD_relMay-2017. Cornell Lab of Ornithology, Ithaca, New York. May 2017.
Brotogeris versicolurus	36	Puerto Rico	PR	Cabo Rojo	Downtown Cabo Rojo US-PR-Cabo Rojo-3-7 Avenida Don Santos Ortiz Montalvo - 18.0839x-67.1483	18.0839	-67.1483	2017-05-13	13	5	2017	eBird - Stationary Count	Ebird	URN:CornellLabOfOrnithology:EBIRD:OBS498373672	eBird Basic Dataset. Version: EBD_relMay-2017. Cornell Lab of Ornithology, Ithaca, New York. May 2017.
Brotogeris versicolurus	2	Puerto Rico	PR	Cabo Rojo	PR-Cabo Rojo-Cabo Rojo - 18.095x-67.157 - May 27, 2017 1:09 PM	18.0948	-67.157	2017-05-27	27	5	2017	eBird - Casual Observation	Ebird	URN:CornellLabOfOrnithology:EBIRD:OBS505129931	eBird Basic Dataset. Version: EBD_relMay-2017. Cornell Lab of Ornithology, Ithaca, New York. May 2017.
Brotogeris versicolurus	2	Puerto Rico	PR	Cabo Rojo	PR-Cabo Rojo-Cabo Rojo - 18.095x-67.157 - May 27, 2017 1:09 PM	18.0948	-67.157	2017-05-27	27	5	2017	eBird - Casual Observation	Ebird	URN:CornellLabOfOrnithology:EBIRD:OBS505337435	eBird Basic Dataset. Version: EBD_relMay-2017. Cornell Lab of Ornithology, Ithaca, New York. May 2017.
Brotogeris versicolurus	2	Puerto Rico	PR	Cabo Rojo	PR-Cabo Rojo-Cabo Rojo - 18.095x-67.157 - May 27, 2017 1:09 PM	18.0948	-67.157	2017-05-27	27	5	2017	eBird - Casual Observation	Ebird	URN:CornellLabOfOrnithology:EBIRD:OBS505383229	eBird Basic Dataset. Version: EBD_relMay-2017. Cornell Lab of Ornithology, Ithaca, New York. May 2017.
Brotogeris versicolurus	2	Puerto Rico	PR	Cabo Rojo	PR-Cabo Rojo-Cabo Rojo - 18.095x-67.157 - May 27, 2017 1:09 PM	18.0948	-67.157	2017-05-27	27	5	2017	eBird - Casual Observation	Ebird	URN:CornellLabOfOrnithology:EBIRD:OBS506079344	eBird Basic Dataset. Version: EBD_relMay-2017. Cornell Lab of Ornithology, Ithaca, New York. May 2017.
Brotogeris versicolurus	2	Puerto Rico	PR	Cabo Rojo	BoquerÃŒ_n Beach Hotel, Cabo Rojo	18.0272	-67.1688	2017-05-07	7	5	2017	eBird - Traveling Count	Ebird	URN:CornellLabOfOrnithology:EBIRD:OBS495517489	eBird Basic Dataset. Version: EBD_relMay-2017. Cornell Lab of Ornithology, Ithaca, New York. May 2017.
Brotogeris versicolurus	2	Puerto Rico	PR	Cabo Rojo	PR-Cabo Rojo-Cabo Rojo - 18.095x-67.157 - May 27, 2017 1:09 PM	18.0948	-67.157	2017-05-27	27	5	2017	eBird - Casual Observation	Ebird	URN:CornellLabOfOrnithology:EBIRD:OBS505338791	eBird Basic Dataset. Version: EBD_relMay-2017. Cornell Lab of Ornithology, Ithaca, New York. May 2017.
Brotogeris versicolurus	3	Puerto Rico	PR	Cabo Rojo	Casa NitaJ	18.035	-67.1833	2017-05-13	13	5	2017	eBird - Stationary Count	Ebird	URN:CornellLabOfOrnithology:EBIRD:OBS498961912	eBird Basic Dataset. Version: EBD_relMay-2017. Cornell Lab of Ornithology, Ithaca, New York. May 2017.
Brotogeris versicolurus	NA	Puerto Rico	PR	Cabo Rojo	Cabo Rojo - Salt Flats	17.952	-67.1959	2017-06-30	30	6	2017	eBird - Casual Observation	Ebird	URN:CornellLabOfOrnithology:EBIRD:OBS517750529	eBird Basic Dataset. Version: EBD_relMay-2017. Cornell Lab of Ornithology, Ithaca, New York. May 2017.
Brotogeris versicolurus	5	Puerto Rico	PR	Cabo Rojo	Reserva Natural Punta Guaniquilla	18.0392	-67.2038	2017-06-03	3	6	2017	eBird - Traveling Count	Ebird	URN:CornellLabOfOrnithology:EBIRD:OBS507816989	eBird Basic Dataset. Version: EBD_relMay-2017. Cornell Lab of Ornithology, Ithaca, New York. May 2017.
Brotogeris versicolurus	NA	Puerto Rico	PR	Cabo Rojo	Cabo Rojo - Salt Flats	17.952	-67.1959	2017-06-30	30	6	2017	eBird - Casual Observation	Ebird	URN:CornellLabOfOrnithology:EBIRD:OBS518273874	eBird Basic Dataset. Version: EBD_relMay-2017. Cornell Lab of Ornithology, Ithaca, New York. May 2017.
Brotogeris versicolurus	5	Puerto Rico	PR	Cabo Rojo	Reserva Natural Punta Guaniquilla	18.0392	-67.2038	2017-07-11	11	7	2017	eBird - Traveling Count	Ebird	URN:CornellLabOfOrnithology:EBIRD:OBS517924893	eBird Basic Dataset. Version: EBD_relMay-2017. Cornell Lab of Ornithology, Ithaca, New York. May 2017.
Brotogeris versicolurus	5	Puerto Rico	PR	Cabo Rojo	Reserva Natural Punta Guaniquilla	18.0392	-67.2038	2017-07-23	23	7	2017	eBird - Traveling Count	Ebird	URN:CornellLabOfOrnithology:EBIRD:OBS520715529	eBird Basic Dataset. Version: EBD_relMay-2017. Cornell Lab of Ornithology, Ithaca, New York. May 2017.
Brotogeris versicolurus	5	Puerto Rico	PR	Cabo Rojo	Reserva Natural Punta Guaniquilla	18.0392	-67.2038	2017-07-25	25	7	2017	eBird - Traveling Count	Ebird	URN:CornellLabOfOrnithology:EBIRD:OBS521102155	eBird Basic Dataset. Version: EBD_relMay-2017. Cornell Lab of Ornithology, Ithaca, New York. May 2017.
Brotogeris versicolurus	NA	Puerto Rico	PR	CataÃŒÂ±o	DestilerÃŒ_a BacardÃŒ_	18.4531	-66.1398	2001-03-18	18	3	2001	eBird - Casual Observation	Ebird	URN:CornellLabOfOrnithology:EBIRD:OBS70721749	eBird Basic Dataset. Version: EBD_relMay-2017. Cornell Lab of Ornithology, Ithaca, New York. May 2017.
Brotogeris versicolurus	3	Puerto Rico	PR	CataÃŒÂ±o	Laguna Secreta	18.4306	-66.1291	2007-09-02	2	9	2007	eBird - Casual Observation	Ebird	URN:CornellLabOfOrnithology:EBIRD:OBS43069688	eBird Basic Dataset. Version: EBD_relMay-2017. Cornell Lab of Ornithology, Ithaca, New York. May 2017.
Brotogeris versicolurus	2	Puerto Rico	PR	CataÃŒÂ±o	Catano piers	18.4424	-66.1189	2010-01-06	6	1	2010	eBird - Traveling Count	Ebird	URN:CornellLabOfOrnithology:EBIRD:OBS81214271	eBird Basic Dataset. Version: EBD_relMay-2017. Cornell Lab of Ornithology, Ithaca, New York. May 2017.
Brotogeris versicolurus	2	Puerto Rico	PR	CataÃŒÂ±o	Puente Blanco	18.4262	-66.1328	2011-10-22	22	10	2011	eBird - Casual Observation	Ebird	URN:CornellLabOfOrnithology:EBIRD:OBS128883334	eBird Basic Dataset. Version: EBD_relMay-2017. Cornell Lab of Ornithology, Ithaca, New York. May 2017.
Brotogeris versicolurus	7	Puerto Rico	PR	CataÃŒÂ±o	CataÃŒÂ±o	18.4418	-66.1203	2011-11-12	12	11	2011	eBird - Stationary Count	Ebird	URN:CornellLabOfOrnithology:EBIRD:OBS130349315	eBird Basic Dataset. Version: EBD_relMay-2017. Cornell Lab of Ornithology, Ithaca, New York. May 2017.
Brotogeris versicolurus	7	Puerto Rico	PR	CataÃŒÂ±o	CataÃŒÂ±o	18.4418	-66.1203	2011-11-12	12	11	2011	eBird - Stationary Count	Ebird	URN:CornellLabOfOrnithology:EBIRD:OBS130347300	eBird Basic Dataset. Version: EBD_relMay-2017. Cornell Lab of Ornithology, Ithaca, New York. May 2017.
Brotogeris versicolurus	6	Puerto Rico	PR	CataÃŒÂ±o	CataÃŒÂ±o (areas de IBA 012- frente costero;muelles, La esperanza, La Malaria, Villa Pesquera y lado NorOeste Bahia San Juan)	18.4467	-66.1293	2012-12-16	16	12	2012	eBird - Traveling Count	Ebird	URN:CornellLabOfOrnithology:EBIRD:OBS172849108	eBird Basic Dataset. Version: EBD_relMay-2017. Cornell Lab of Ornithology, Ithaca, New York. May 2017.
Brotogeris versicolurus	NA	Puerto Rico	PR	CataÃŒÂ±o	San Juan and Catano	18.4431	-66.137	2012-12-30	30	12	2012	eBird - Casual Observation	Ebird	URN:CornellLabOfOrnithology:EBIRD:OBS199933891	eBird Basic Dataset. Version: EBD_relMay-2017. Cornell Lab of Ornithology, Ithaca, New York. May 2017.
Brotogeris versicolurus	7	Puerto Rico	PR	CataÃŒÂ±o	urb. Valparaiso, Toa Baja	18.4319	-66.1654	2013-01-02	2	1	2013	eBird - Stationary Count	Ebird	URN:CornellLabOfOrnithology:EBIRD:OBS174813654	eBird Basic Dataset. Version: EBD_relMay-2017. Cornell Lab of Ornithology, Ithaca, New York. May 2017.
Brotogeris versicolurus	8	Puerto Rico	PR	CataÃŒÂ±o	Catano piers	18.4424	-66.1189	2013-01-02	2	1	2013	eBird - Stationary Count	Ebird	URN:CornellLabOfOrnithology:EBIRD:OBS174822501	eBird Basic Dataset. Version: EBD_relMay-2017. Cornell Lab of Ornithology, Ithaca, New York. May 2017.
Brotogeris versicolurus	2	Puerto Rico	PR	CataÃŒÂ±o	Enramada	18.4302	-66.1615	2013-02-03	3	2	2013	eBird - Traveling Count	Ebird	URN:CornellLabOfOrnithology:EBIRD:OBS179408716	eBird Basic Dataset. Version: EBD_relMay-2017. Cornell Lab of Ornithology, Ithaca, New York. May 2017.
Brotogeris versicolurus	1	Puerto Rico	PR	CataÃŒÂ±o	CataÃŒÂ±o (areas de IBA 012- frente costero;muelles, La esperanza, La Malaria, Villa Pesquera y lado NorOeste Bahia San Juan)	18.4467	-66.1293	2013-05-24	24	5	2013	eBird - Stationary Count	Ebird	URN:CornellLabOfOrnithology:EBIRD:OBS198606939	eBird Basic Dataset. Version: EBD_relMay-2017. Cornell Lab of Ornithology, Ithaca, New York. May 2017.
Brotogeris versicolurus	17	Puerto Rico	PR	CataÃŒÂ±o	Catano piers	18.4424	-66.1189	2014-01-01	1	1	2014	eBird - Traveling Count	Ebird	URN:CornellLabOfOrnithology:EBIRD:OBS223834632	eBird Basic Dataset. Version: EBD_relMay-2017. Cornell Lab of Ornithology, Ithaca, New York. May 2017.
Brotogeris versicolurus	17	Puerto Rico	PR	CataÃŒÂ±o	Catano piers	18.4424	-66.1189	2014-01-01	1	1	2014	eBird - Traveling Count	Ebird	URN:CornellLabOfOrnithology:EBIRD:OBS223845773	eBird Basic Dataset. Version: EBD_relMay-2017. Cornell Lab of Ornithology, Ithaca, New York. May 2017.
Brotogeris versicolurus	NA	Puerto Rico	PR	CataÃŒÂ±o	Palmas, CataÃŒÂ±o, CataÃŒÂ±o 00949, Puerto Rico	18.4547	-66.1346	2014-11-11	11	11	2014	eBird - Casual Observation	Ebird	URN:CornellLabOfOrnithology:EBIRD:OBS281400282	eBird Basic Dataset. Version: EBD_relMay-2017. Cornell Lab of Ornithology, Ithaca, New York. May 2017.
Brotogeris versicolurus	17	Puerto Rico	PR	CataÃŒÂ±o	BAHIA ESPERANZA, CATAÃŒÃ”O	18.4515	-66.136	2014-12-05	5	12	2014	eBird - Traveling Count	Ebird	URN:CornellLabOfOrnithology:EBIRD:OBS284108439	eBird Basic Dataset. Version: EBD_relMay-2017. Cornell Lab of Ornithology, Ithaca, New York. May 2017.
Brotogeris versicolurus	NA	Puerto Rico	PR	CataÃŒÂ±o	Muelles de CataÃŒÂ±o	18.4453	-66.1324	2014-12-31	31	12	2014	eBird - Traveling Count	Ebird	URN:CornellLabOfOrnithology:EBIRD:OBS287954657	eBird Basic Dataset. Version: EBD_relMay-2017. Cornell Lab of Ornithology, Ithaca, New York. May 2017.
Brotogeris versicolurus	NA	Puerto Rico	PR	CataÃŒÂ±o	Muelles de CataÃŒÂ±o	18.4453	-66.1324	2015-01-01	1	1	2015	eBird - Stationary Count	Ebird	URN:CornellLabOfOrnithology:EBIRD:OBS288222257	eBird Basic Dataset. Version: EBD_relMay-2017. Cornell Lab of Ornithology, Ithaca, New York. May 2017.
Brotogeris versicolurus	8	Puerto Rico	PR	CataÃŒÂ±o	urb. Valparaiso, Toa Baja	18.4319	-66.1654	2015-04-18	18	4	2015	eBird - Stationary Count	Ebird	URN:CornellLabOfOrnithology:EBIRD:OBS316073904	eBird Basic Dataset. Version: EBD_relMay-2017. Cornell Lab of Ornithology, Ithaca, New York. May 2017.
Brotogeris versicolurus	NA	Puerto Rico	PR	CataÃŒÂ±o	CataÃŒÂ±o (areas de IBA 012- frente costero;muelles, La esperanza, La Malaria, Villa Pesquera y lado NorOeste Bahia San Juan)	18.4467	-66.1293	2015-05-01	1	5	2015	eBird - Stationary Count	Ebird	URN:CornellLabOfOrnithology:EBIRD:OBS314804694	eBird Basic Dataset. Version: EBD_relMay-2017. Cornell Lab of Ornithology, Ithaca, New York. May 2017.
Brotogeris versicolurus	2	Puerto Rico	PR	CataÃŒÂ±o	Corredor del Yaguazo	18.4366	-66.1337	2015-06-22	22	6	2015	eBird - Stationary Count	Ebird	URN:CornellLabOfOrnithology:EBIRD:OBS328827193	eBird Basic Dataset. Version: EBD_relMay-2017. Cornell Lab of Ornithology, Ithaca, New York. May 2017.
Brotogeris versicolurus	2	Puerto Rico	PR	CataÃŒÂ±o	Paseo Lineal Rio Bayamon - Catano	18.4325	-66.1586	2016-01-31	31	1	2016	eBird - Traveling Count	Ebird	URN:CornellLabOfOrnithology:EBIRD:OBS369922019	eBird Basic Dataset. Version: EBD_relMay-2017. Cornell Lab of Ornithology, Ithaca, New York. May 2017.
Brotogeris versicolurus	3	Puerto Rico	PR	CataÃŒÂ±o	Paseo Lineal Rio Bayamon - Catano	18.4325	-66.1586	2016-02-13	13	2	2016	eBird - Traveling Count	Ebird	URN:CornellLabOfOrnithology:EBIRD:OBS373041991	eBird Basic Dataset. Version: EBD_relMay-2017. Cornell Lab of Ornithology, Ithaca, New York. May 2017.
Brotogeris versicolurus	2	Puerto Rico	PR	CataÃŒÂ±o	Paseo Lineal Rio Bayamon - Catano	18.4325	-66.1586	2016-02-28	28	2	2016	eBird - Traveling Count	Ebird	URN:CornellLabOfOrnithology:EBIRD:OBS377615376	eBird Basic Dataset. Version: EBD_relMay-2017. Cornell Lab of Ornithology, Ithaca, New York. May 2017.
Brotogeris versicolurus	15	Puerto Rico	PR	CataÃŒÂ±o	Paseo Lineal Rio Bayamon - Catano	18.4325	-66.1586	2016-06-26	26	6	2016	eBird - Traveling Count	Ebird	URN:CornellLabOfOrnithology:EBIRD:OBS414199920	eBird Basic Dataset. Version: EBD_relMay-2017. Cornell Lab of Ornithology, Ithaca, New York. May 2017.
Brotogeris versicolurus	10	Puerto Rico	PR	CataÃŒÂ±o	Paseo Lineal Rio Bayamon - Catano	18.4325	-66.1586	2016-07-03	3	7	2016	eBird - Traveling Count	Ebird	URN:CornellLabOfOrnithology:EBIRD:OBS415644494	eBird Basic Dataset. Version: EBD_relMay-2017. Cornell Lab of Ornithology, Ithaca, New York. May 2017.
Brotogeris versicolurus	35	Puerto Rico	PR	CataÃŒÂ±o	Paseo Lineal Rio Bayamon - Catano	18.4325	-66.1586	2016-07-10	10	7	2016	eBird - Traveling Count	Ebird	URN:CornellLabOfOrnithology:EBIRD:OBS417136676	eBird Basic Dataset. Version: EBD_relMay-2017. Cornell Lab of Ornithology, Ithaca, New York. May 2017.
Brotogeris versicolurus	5	Puerto Rico	PR	CataÃŒÂ±o	Cienaga Las Cucharillas	18.4357	-66.1344	2016-10-23	23	10	2016	eBird - Traveling Count	Ebird	URN:CornellLabOfOrnithology:EBIRD:OBS438566507	eBird Basic Dataset. Version: EBD_relMay-2017. Cornell Lab of Ornithology, Ithaca, New York. May 2017.
Brotogeris versicolurus	5	Puerto Rico	PR	CataÃŒÂ±o	Paseo Lineal Rio Bayamon - Catano	18.4325	-66.1586	2016-12-18	18	12	2016	eBird - Traveling Count	Ebird	URN:CornellLabOfOrnithology:EBIRD:OBS449783373	eBird Basic Dataset. Version: EBD_relMay-2017. Cornell Lab of Ornithology, Ithaca, New York. May 2017.
Brotogeris versicolurus	1	Puerto Rico	PR	CataÃŒÂ±o	US-PR-Palmas-Calle Ocean Drive E - 18.4431x-66.1287	18.4431	-66.1287	2017-01-25	25	1	2017	eBird - Stationary Count	Ebird	URN:CornellLabOfOrnithology:EBIRD:OBS460320579	eBird Basic Dataset. Version: EBD_relMay-2017. Cornell Lab of Ornithology, Ithaca, New York. May 2017.
Brotogeris versicolurus	12	Puerto Rico	PR	CataÃŒÂ±o	Villa Pezquera	18.4423	-66.1269	2017-01-05	5	1	2017	eBird - Traveling Count	Ebird	URN:CornellLabOfOrnithology:EBIRD:OBS455364643	eBird Basic Dataset. Version: EBD_relMay-2017. Cornell Lab of Ornithology, Ithaca, New York. May 2017.
Brotogeris versicolurus	4	Puerto Rico	PR	CataÃŒÂ±o	Paseo Lineal Rio Bayamon - Catano	18.4325	-66.1586	2017-01-28	28	1	2017	eBird - Traveling Count	Ebird	URN:CornellLabOfOrnithology:EBIRD:OBS460947545	eBird Basic Dataset. Version: EBD_relMay-2017. Cornell Lab of Ornithology, Ithaca, New York. May 2017.
Brotogeris versicolurus	4	Puerto Rico	PR	CataÃŒÂ±o	Corredor del Yaguazo	18.4358	-66.1344	2017-01-28	28	1	2017	eBird - Traveling Count	Ebird	URN:CornellLabOfOrnithology:EBIRD:OBS461036492	eBird Basic Dataset. Version: EBD_relMay-2017. Cornell Lab of Ornithology, Ithaca, New York. May 2017.
Brotogeris versicolurus	5	Puerto Rico	PR	CataÃŒÂ±o	Paseo Lineal Rio Bayamon - Catano	18.4325	-66.1586	2017-02-26	26	2	2017	eBird - Traveling Count	Ebird	URN:CornellLabOfOrnithology:EBIRD:OBS470618863	eBird Basic Dataset. Version: EBD_relMay-2017. Cornell Lab of Ornithology, Ithaca, New York. May 2017.
Brotogeris versicolurus	4	Puerto Rico	PR	CataÃŒÂ±o	Paseo Lineal Rio Bayamon - Catano	18.4325	-66.1586	2017-03-11	11	3	2017	eBird - Traveling Count	Ebird	URN:CornellLabOfOrnithology:EBIRD:OBS474317779	eBird Basic Dataset. Version: EBD_relMay-2017. Cornell Lab of Ornithology, Ithaca, New York. May 2017.
Brotogeris versicolurus	20	Puerto Rico	PR	CataÃŒÂ±o	CiÃŒÂ©naga Cucharillas	18.426	-66.1358	2017-05-06	6	5	2017	eBird - Traveling Count	Ebird	URN:CornellLabOfOrnithology:EBIRD:OBS501921440	eBird Basic Dataset. Version: EBD_relMay-2017. Cornell Lab of Ornithology, Ithaca, New York. May 2017.
Brotogeris versicolurus	20	Puerto Rico	PR	CataÃŒÂ±o	CiÃŒÂ©naga Cucharillas	18.426	-66.1358	2017-05-06	6	5	2017	eBird - Traveling Count	Ebird	URN:CornellLabOfOrnithology:EBIRD:OBS501271550	eBird Basic Dataset. Version: EBD_relMay-2017. Cornell Lab of Ornithology, Ithaca, New York. May 2017.
Brotogeris versicolurus	13	Puerto Rico	PR	CataÃŒÂ±o	Paseo Lineal Rio Bayamon - Catano	18.4325	-66.1586	2017-06-11	11	6	2017	eBird - Traveling Count	Ebird	URN:CornellLabOfOrnithology:EBIRD:OBS510151062	eBird Basic Dataset. Version: EBD_relMay-2017. Cornell Lab of Ornithology, Ithaca, New York. May 2017.
Brotogeris versicolurus	9	Puerto Rico	PR	CataÃŒÂ±o	Paseo Lineal Rio Bayamon - Catano	18.4325	-66.1586	2017-06-04	4	6	2017	eBird - Traveling Count	Ebird	URN:CornellLabOfOrnithology:EBIRD:OBS507908302	eBird Basic Dataset. Version: EBD_relMay-2017. Cornell Lab of Ornithology, Ithaca, New York. May 2017.
Brotogeris versicolurus	12	Puerto Rico	PR	CataÃŒÂ±o	Paseo Lineal Rio Bayamon - Catano	18.4325	-66.1586	2017-07-30	30	7	2017	eBird - Traveling Count	Ebird	URN:CornellLabOfOrnithology:EBIRD:OBS521974733	eBird Basic Dataset. Version: EBD_relMay-2017. Cornell Lab of Ornithology, Ithaca, New York. May 2017.
Brotogeris versicolurus	48	Puerto Rico	PR	CataÃŒÂ±o	Paseo Lineal Rio Bayamon - Catano	18.4325	-66.1586	2017-07-16	16	7	2017	eBird - Traveling Count	Ebird	URN:CornellLabOfOrnithology:EBIRD:OBS518893653	eBird Basic Dataset. Version: EBD_relMay-2017. Cornell Lab of Ornithology, Ithaca, New York. May 2017.
Brotogeris versicolurus	23	Puerto Rico	PR	CataÃŒÂ±o	Paseo Lineal Rio Bayamon - Catano	18.4325	-66.1586	2017-08-06	6	8	2017	eBird - Traveling Count	Ebird	URN:CornellLabOfOrnithology:EBIRD:OBS523505547	eBird Basic Dataset. Version: EBD_relMay-2017. Cornell Lab of Ornithology, Ithaca, New York. May 2017.
Brotogeris versicolurus	8	Puerto Rico	PR	CataÃŒÂ±o	CataÃŒÂ±o (areas de IBA 012- frente costero;muelles, La esperanza, La Malaria, Villa Pesquera y lado NorOeste Bahia San Juan)	18.4467	-66.1293	2017-08-13	13	8	2017	eBird - Stationary Count	Ebird	URN:CornellLabOfOrnithology:EBIRD:OBS525228976	eBird Basic Dataset. Version: EBD_relMay-2017. Cornell Lab of Ornithology, Ithaca, New York. May 2017.
Brotogeris versicolurus	8	Puerto Rico	PR	CataÃŒÂ±o	CataÃŒÂ±o (areas de IBA 012- frente costero;muelles, La esperanza, La Malaria, Villa Pesquera y lado NorOeste Bahia San Juan)	18.4467	-66.1293	2017-08-13	13	8	2017	eBird - Stationary Count	Ebird	URN:CornellLabOfOrnithology:EBIRD:OBS525232092	eBird Basic Dataset. Version: EBD_relMay-2017. Cornell Lab of Ornithology, Ithaca, New York. May 2017.
Brotogeris versicolurus	NA	Puerto Rico	PR	CanÃŒ_vanas	Urb Loiza Valley	18.3686	-65.9147	2014-07-07	7	7	2014	eBird - Casual Observation	Ebird	URN:CornellLabOfOrnithology:EBIRD:OBS262925285	eBird Basic Dataset. Version: EBD_relMay-2017. Cornell Lab of Ornithology, Ithaca, New York. May 2017.
Brotogeris versicolurus	NA	Puerto Rico	PR	CanÃŒ_vanas	Urb Loiza Valley	18.3686	-65.9147	2014-07-14	14	7	2014	eBird - Casual Observation	Ebird	URN:CornellLabOfOrnithology:EBIRD:OBS263893596	eBird Basic Dataset. Version: EBD_relMay-2017. Cornell Lab of Ornithology, Ithaca, New York. May 2017.
Brotogeris versicolurus	25	Puerto Rico	PR	CanÃŒ_vanas	Home	18.3426	-65.8916	2017-01-23	23	1	2017	eBird - Traveling Count	Ebird	URN:CornellLabOfOrnithology:EBIRD:OBS459930252	eBird Basic Dataset. Version: EBD_relMay-2017. Cornell Lab of Ornithology, Ithaca, New York. May 2017.
Brotogeris versicolurus	NA	Puerto Rico	PR	Dorado	Cerromar Beach Golf Course	18.4651	-66.3044	1998-03-13	13	3	1998	eBird - Traveling Count	Ebird	URN:CornellLabOfOrnithology:EBIRD:OBS480539112	eBird Basic Dataset. Version: EBD_relMay-2017. Cornell Lab of Ornithology, Ithaca, New York. May 2017.
Brotogeris versicolurus	NA	Puerto Rico	PR	Dorado	Bosque de Pterocarpus de Dorado	18.4688	-66.2825	2009-01-25	25	1	2009	eBird - Casual Observation	Ebird	URN:CornellLabOfOrnithology:EBIRD:OBS61986678	eBird Basic Dataset. Version: EBD_relMay-2017. Cornell Lab of Ornithology, Ithaca, New York. May 2017.
Brotogeris versicolurus	NA	Puerto Rico	PR	Dorado	Bosque de Pterocarpus de Dorado	18.4688	-66.2825	2009-03-01	1	3	2009	Historical	Ebird	URN:CornellLabOfOrnithology:EBIRD:OBS369641400	eBird Basic Dataset. Version: EBD_relMay-2017. Cornell Lab of Ornithology, Ithaca, New York. May 2017.
Brotogeris versicolurus	2	Puerto Rico	PR	Dorado	Bosque de Pterocarpus de Dorado	18.4688	-66.2825	2012-08-22	22	8	2012	eBird - Casual Observation	Ebird	URN:CornellLabOfOrnithology:EBIRD:OBS162191462	eBird Basic Dataset. Version: EBD_relMay-2017. Cornell Lab of Ornithology, Ithaca, New York. May 2017.
Brotogeris versicolurus	2	Puerto Rico	PR	Dorado	Bosque de Pterocarpus de Dorado	18.4688	-66.2825	2012-08-22	22	8	2012	eBird - Casual Observation	Ebird	URN:CornellLabOfOrnithology:EBIRD:OBS168383023	eBird Basic Dataset. Version: EBD_relMay-2017. Cornell Lab of Ornithology, Ithaca, New York. May 2017.
Brotogeris versicolurus	2	Puerto Rico	PR	Dorado	Dorado del mar, Golf Course	18.4754	-66.2714	2014-03-16	16	3	2014	eBird - Traveling Count	Ebird	URN:CornellLabOfOrnithology:EBIRD:OBS239987457	eBird Basic Dataset. Version: EBD_relMay-2017. Cornell Lab of Ornithology, Ithaca, New York. May 2017.
Brotogeris versicolurus	2	Puerto Rico	PR	Dorado	Dorado del mar, Golf Course	18.4754	-66.2714	2014-03-16	16	3	2014	eBird - Traveling Count	Ebird	URN:CornellLabOfOrnithology:EBIRD:OBS240018523	eBird Basic Dataset. Version: EBD_relMay-2017. Cornell Lab of Ornithology, Ithaca, New York. May 2017.
Brotogeris versicolurus	4	Puerto Rico	PR	Dorado	Pista Municipal de Dorado	18.4526	-66.2923	2014-04-15	15	4	2014	eBird - Casual Observation	Ebird	URN:CornellLabOfOrnithology:EBIRD:OBS245823663	eBird Basic Dataset. Version: EBD_relMay-2017. Cornell Lab of Ornithology, Ithaca, New York. May 2017.
Brotogeris versicolurus	2	Puerto Rico	PR	Dorado	Sector. Doraville	18.4382	-66.2804	2014-04-20	20	4	2014	eBird - Stationary Count	Ebird	URN:CornellLabOfOrnithology:EBIRD:OBS248224059	eBird Basic Dataset. Version: EBD_relMay-2017. Cornell Lab of Ornithology, Ithaca, New York. May 2017.
Brotogeris versicolurus	2	Puerto Rico	PR	Dorado	Sector. Doraville	18.4382	-66.2804	2014-04-27	27	4	2014	eBird - Stationary Count	Ebird	URN:CornellLabOfOrnithology:EBIRD:OBS248564768	eBird Basic Dataset. Version: EBD_relMay-2017. Cornell Lab of Ornithology, Ithaca, New York. May 2017.
Brotogeris versicolurus	20	Puerto Rico	PR	Dorado	Sector. Doraville	18.4382	-66.2804	2014-05-24	24	5	2014	eBird - Stationary Count	Ebird	URN:CornellLabOfOrnithology:EBIRD:OBS256254427	eBird Basic Dataset. Version: EBD_relMay-2017. Cornell Lab of Ornithology, Ithaca, New York. May 2017.
Brotogeris versicolurus	2	Puerto Rico	PR	Dorado	Sector. Doraville	18.4382	-66.2804	2014-08-31	31	8	2014	eBird - Stationary Count	Ebird	URN:CornellLabOfOrnithology:EBIRD:OBS269741625	eBird Basic Dataset. Version: EBD_relMay-2017. Cornell Lab of Ornithology, Ithaca, New York. May 2017.
Brotogeris versicolurus	2	Puerto Rico	PR	Dorado	Dorado del mar, Golf Course	18.4754	-66.2714	2015-01-28	28	1	2015	eBird - Traveling Count	Ebird	URN:CornellLabOfOrnithology:EBIRD:OBS293688001	eBird Basic Dataset. Version: EBD_relMay-2017. Cornell Lab of Ornithology, Ithaca, New York. May 2017.
Brotogeris versicolurus	4	Puerto Rico	PR	Dorado	Plantation Pineapple Golf Course	18.4645	-66.3099	2015-02-21	21	2	2015	eBird - Traveling Count	Ebird	URN:CornellLabOfOrnithology:EBIRD:OBS299024998	eBird Basic Dataset. Version: EBD_relMay-2017. Cornell Lab of Ornithology, Ithaca, New York. May 2017.
Brotogeris versicolurus	4	Puerto Rico	PR	Dorado	Plantation Pineapple Golf Course	18.4645	-66.3099	2015-02-21	21	2	2015	eBird - Traveling Count	Ebird	URN:CornellLabOfOrnithology:EBIRD:OBS299118535	eBird Basic Dataset. Version: EBD_relMay-2017. Cornell Lab of Ornithology, Ithaca, New York. May 2017.
Brotogeris versicolurus	6	Puerto Rico	PR	Dorado	Hyatt Hacienda del Mar	18.4746	-66.3147	2015-08-11	11	8	2015	eBird - Traveling Count	Ebird	URN:CornellLabOfOrnithology:EBIRD:OBS336044415	eBird Basic Dataset. Version: EBD_relMay-2017. Cornell Lab of Ornithology, Ithaca, New York. May 2017.
Brotogeris versicolurus	NA	Puerto Rico	PR	Dorado	Dorado	18.4568	-66.2673	2015-11-05	5	11	2015	eBird - Traveling Count	Ebird	URN:CornellLabOfOrnithology:EBIRD:OBS352418847	eBird Basic Dataset. Version: EBD_relMay-2017. Cornell Lab of Ornithology, Ithaca, New York. May 2017.
Brotogeris versicolurus	NA	Puerto Rico	PR	Dorado	Dorado	18.4568	-66.2673	2015-11-05	5	11	2015	eBird - Traveling Count	Ebird	URN:CornellLabOfOrnithology:EBIRD:OBS373493700	eBird Basic Dataset. Version: EBD_relMay-2017. Cornell Lab of Ornithology, Ithaca, New York. May 2017.
Brotogeris versicolurus	4	Puerto Rico	PR	Dorado	Desembocadura Rio La Plata (Dorado/Toa Baja) y Sector Ojo del Buey, costa y manglar	18.477	-66.2549	2015-12-13	13	12	2015	eBird - Traveling Count	Ebird	URN:CornellLabOfOrnithology:EBIRD:OBS359051541	eBird Basic Dataset. Version: EBD_relMay-2017. Cornell Lab of Ornithology, Ithaca, New York. May 2017.
Brotogeris versicolurus	4	Puerto Rico	PR	Dorado	Desembocadura Rio La Plata (Dorado/Toa Baja) y Sector Ojo del Buey, costa y manglar	18.477	-66.2549	2015-12-13	13	12	2015	eBird - Traveling Count	Ebird	URN:CornellLabOfOrnithology:EBIRD:OBS358782024	eBird Basic Dataset. Version: EBD_relMay-2017. Cornell Lab of Ornithology, Ithaca, New York. May 2017.
Brotogeris versicolurus	3	Puerto Rico	PR	Dorado	Dorado-Calle Mar Caribe	18.4572	-66.2903	2016-02-15	15	2	2016	eBird - Traveling Count	Ebird	URN:CornellLabOfOrnithology:EBIRD:OBS375357746	eBird Basic Dataset. Version: EBD_relMay-2017. Cornell Lab of Ornithology, Ithaca, New York. May 2017.
Brotogeris versicolurus	3	Puerto Rico	PR	Dorado	Dorado-Calle Mar Caribe	18.4572	-66.2903	2016-02-15	15	2	2016	eBird - Traveling Count	Ebird	URN:CornellLabOfOrnithology:EBIRD:OBS374445032	eBird Basic Dataset. Version: EBD_relMay-2017. Cornell Lab of Ornithology, Ithaca, New York. May 2017.
Brotogeris versicolurus	5	Puerto Rico	PR	Dorado	US-PR-Dorado-Calle Estrella - 18.4157x-66.2957	18.4157	-66.2957	2017-03-26	26	3	2017	eBird - Stationary Count	Ebird	URN:CornellLabOfOrnithology:EBIRD:OBS478903404	eBird Basic Dataset. Version: EBD_relMay-2017. Cornell Lab of Ornithology, Ithaca, New York. May 2017.
Brotogeris versicolurus	4	Puerto Rico	PR	Dorado	PR-Dorado-Dorado - 18.459x-66.294 - Apr 14, 2017 5:42 PM	18.4594	-66.2939	2017-04-14	14	4	2017	eBird - Traveling Count	Ebird	URN:CornellLabOfOrnithology:EBIRD:OBS485605033	eBird Basic Dataset. Version: EBD_relMay-2017. Cornell Lab of Ornithology, Ithaca, New York. May 2017.
Brotogeris versicolurus	9	Puerto Rico	PR	Dorado	Los Puertos	18.4407	-66.3033	2017-05-14	14	5	2017	eBird - Stationary Count	Ebird	URN:CornellLabOfOrnithology:EBIRD:OBS499541912	eBird Basic Dataset. Version: EBD_relMay-2017. Cornell Lab of Ornithology, Ithaca, New York. May 2017.
Brotogeris versicolurus	NA	Puerto Rico	PR	Fajardo	Fajardo	18.3323	-65.6493	2011-12-26	26	12	2011	Historical	Ebird	URN:CornellLabOfOrnithology:EBIRD:OBS506100208	eBird Basic Dataset. Version: EBD_relMay-2017. Cornell Lab of Ornithology, Ithaca, New York. May 2017.
Brotogeris versicolurus	3	Puerto Rico	PR	Fajardo	FAJARDO	18.3469	-65.6368	2016-02-17	17	2	2016	eBird - Traveling Count	Ebird	URN:CornellLabOfOrnithology:EBIRD:OBS378575280	eBird Basic Dataset. Version: EBD_relMay-2017. Cornell Lab of Ornithology, Ithaca, New York. May 2017.
Brotogeris versicolurus	NA	Puerto Rico	PR	Fajardo	Fajardo, general area	18.3252	-65.6537	2016-03-20	20	3	2016	eBird - Traveling Count	Ebird	URN:CornellLabOfOrnithology:EBIRD:OBS384573242	eBird Basic Dataset. Version: EBD_relMay-2017. Cornell Lab of Ornithology, Ithaca, New York. May 2017.
Brotogeris versicolurus	NA	Puerto Rico	PR	Fajardo	Fajardo	18.3344	-65.6405	2016-04-16	16	4	2016	eBird - Traveling Count	Ebird	URN:CornellLabOfOrnithology:EBIRD:OBS523746464	eBird Basic Dataset. Version: EBD_relMay-2017. Cornell Lab of Ornithology, Ithaca, New York. May 2017.
Brotogeris versicolurus	NA	Puerto Rico	PR	Fajardo	Fajardo Inn, Fajardo, Puerto Rico	18.3348	-65.6372	2016-04-20	20	4	2016	eBird - Traveling Count	Ebird	URN:CornellLabOfOrnithology:EBIRD:OBS395203635	eBird Basic Dataset. Version: EBD_relMay-2017. Cornell Lab of Ornithology, Ithaca, New York. May 2017.
Brotogeris versicolurus	12	Puerto Rico	PR	Fajardo	Fajardo Inn	18.3347	-65.6359	2016-12-02	2	12	2016	eBird - Traveling Count	Ebird	URN:CornellLabOfOrnithology:EBIRD:OBS446597455	eBird Basic Dataset. Version: EBD_relMay-2017. Cornell Lab of Ornithology, Ithaca, New York. May 2017.
Brotogeris versicolurus	2	Puerto Rico	PR	Fajardo	Fajardo Inn area	18.3345	-65.6363	2017-06-09	9	6	2017	eBird - Traveling Count	Ebird	URN:CornellLabOfOrnithology:EBIRD:OBS509774910	eBird Basic Dataset. Version: EBD_relMay-2017. Cornell Lab of Ornithology, Ithaca, New York. May 2017.
Brotogeris versicolurus	82	Puerto Rico	PR	Florida	Aeropuerto Nery Juarbe	18.3929	-66.5603	2014-12-20	20	12	2014	eBird - Traveling Count	Ebird	URN:CornellLabOfOrnithology:EBIRD:OBS286267667	eBird Basic Dataset. Version: EBD_relMay-2017. Cornell Lab of Ornithology, Ithaca, New York. May 2017.
Brotogeris versicolurus	180	Puerto Rico	PR	Florida	Aeropuerto Nery Juarbe	18.3929	-66.5603	2015-12-19	19	12	2015	eBird - Traveling Count	Ebird	URN:CornellLabOfOrnithology:EBIRD:OBS359901994	eBird Basic Dataset. Version: EBD_relMay-2017. Cornell Lab of Ornithology, Ithaca, New York. May 2017.
Brotogeris versicolurus	180	Puerto Rico	PR	Florida	Aeropuerto Nery Juarbe	18.3929	-66.5603	2015-12-19	19	12	2015	eBird - Traveling Count	Ebird	URN:CornellLabOfOrnithology:EBIRD:OBS360052733	eBird Basic Dataset. Version: EBD_relMay-2017. Cornell Lab of Ornithology, Ithaca, New York. May 2017.
Brotogeris versicolurus	21	Puerto Rico	PR	Guaynabo	00966 Guaynabo	18.3864	-66.1143	2006-09-21	21	9	2006	eBird - Stationary Count	Ebird	URN:CornellLabOfOrnithology:EBIRD:OBS33705144	eBird Basic Dataset. Version: EBD_relMay-2017. Cornell Lab of Ornithology, Ithaca, New York. May 2017.
Brotogeris versicolurus	20	Puerto Rico	PR	Guaynabo	Parque Jose Pepito Bonano	18.3744	-66.1111	2006-10-30	30	10	2006	eBird - Casual Observation	Ebird	URN:CornellLabOfOrnithology:EBIRD:OBS34205199	eBird Basic Dataset. Version: EBD_relMay-2017. Cornell Lab of Ornithology, Ithaca, New York. May 2017.
Brotogeris versicolurus	1000	Puerto Rico	PR	Guaynabo	San Patricio Plaza	18.4075	-66.104	2007-12-21	21	12	2007	eBird - Stationary Count	Ebird	URN:CornellLabOfOrnithology:EBIRD:OBS46618724	eBird Basic Dataset. Version: EBD_relMay-2017. Cornell Lab of Ornithology, Ithaca, New York. May 2017.
Brotogeris versicolurus	3	Puerto Rico	PR	Guaynabo	fort buchanan guaynabo	18.3767	-66.104	2008-03-26	26	3	2008	eBird - Casual Observation	Ebird	URN:CornellLabOfOrnithology:EBIRD:OBS316496995	eBird Basic Dataset. Version: EBD_relMay-2017. Cornell Lab of Ornithology, Ithaca, New York. May 2017.
Brotogeris versicolurus	20	Puerto Rico	PR	Guaynabo	Mi trabajo	18.4155	-66.1084	2008-09-08	8	9	2008	eBird - Casual Observation	Ebird	URN:CornellLabOfOrnithology:EBIRD:OBS56973726	eBird Basic Dataset. Version: EBD_relMay-2017. Cornell Lab of Ornithology, Ithaca, New York. May 2017.
Brotogeris versicolurus	NA	Puerto Rico	PR	Guaynabo	La Muda	18.3266	-66.0994	2011-01-26	26	1	2011	eBird - Exhaustive Area Count	Ebird	URN:CornellLabOfOrnithology:EBIRD:OBS106972091	eBird Basic Dataset. Version: EBD_relMay-2017. Cornell Lab of Ornithology, Ithaca, New York. May 2017.
Brotogeris versicolurus	6	Puerto Rico	PR	Guaynabo	Centro Buen Pastor	18.31	-66.0837	2011-01-15	15	1	2011	eBird - Traveling Count	Ebird	URN:CornellLabOfOrnithology:EBIRD:OBS105682979	eBird Basic Dataset. Version: EBD_relMay-2017. Cornell Lab of Ornithology, Ithaca, New York. May 2017.
Brotogeris versicolurus	30	Puerto Rico	PR	Guaynabo	Urb. San Ignacio	18.4353	-66.1157	2011-05-21	21	5	2011	eBird - Exhaustive Area Count	Ebird	URN:CornellLabOfOrnithology:EBIRD:OBS119159452	eBird Basic Dataset. Version: EBD_relMay-2017. Cornell Lab of Ornithology, Ithaca, New York. May 2017.
Brotogeris versicolurus	30	Puerto Rico	PR	Guaynabo	Urb. San Ignacio	18.4353	-66.1157	2011-09-08	8	9	2011	eBird - Traveling Count	Ebird	URN:CornellLabOfOrnithology:EBIRD:OBS125842509	eBird Basic Dataset. Version: EBD_relMay-2017. Cornell Lab of Ornithology, Ithaca, New York. May 2017.
Brotogeris versicolurus	155	Puerto Rico	PR	Guaynabo	Guaynabo, Cleary house	18.3867	-66.1133	2012-03-12	12	3	2012	eBird - Casual Observation	Ebird	URN:CornellLabOfOrnithology:EBIRD:OBS144502939	eBird Basic Dataset. Version: EBD_relMay-2017. Cornell Lab of Ornithology, Ithaca, New York. May 2017.
Brotogeris versicolurus	600	Puerto Rico	PR	Guaynabo	san Patricio Palza	18.4087	-66.1046	2012-06-03	3	6	2012	eBird - Casual Observation	Ebird	URN:CornellLabOfOrnithology:EBIRD:OBS155383949	eBird Basic Dataset. Version: EBD_relMay-2017. Cornell Lab of Ornithology, Ithaca, New York. May 2017.
Brotogeris versicolurus	40	Puerto Rico	PR	Guaynabo	San Patricio	18.4054	-66.1044	2012-08-05	5	8	2012	eBird - Casual Observation	Ebird	URN:CornellLabOfOrnithology:EBIRD:OBS160279342	eBird Basic Dataset. Version: EBD_relMay-2017. Cornell Lab of Ornithology, Ithaca, New York. May 2017.
Brotogeris versicolurus	50	Puerto Rico	PR	Guaynabo	Urb. San Ignacio	18.4353	-66.1157	2012-11-08	8	11	2012	eBird - Traveling Count	Ebird	URN:CornellLabOfOrnithology:EBIRD:OBS168869897	eBird Basic Dataset. Version: EBD_relMay-2017. Cornell Lab of Ornithology, Ithaca, New York. May 2017.
Brotogeris versicolurus	30	Puerto Rico	PR	Guaynabo	Urb. San Ignacio	18.4353	-66.1157	2013-02-16	16	2	2013	eBird - Stationary Count	Ebird	URN:CornellLabOfOrnithology:EBIRD:OBS181516014	eBird Basic Dataset. Version: EBD_relMay-2017. Cornell Lab of Ornithology, Ithaca, New York. May 2017.
Brotogeris versicolurus	50	Puerto Rico	PR	Guaynabo	Urb. San Ignacio	18.4353	-66.1157	2013-02-02	2	2	2013	eBird - Traveling Count	Ebird	URN:CornellLabOfOrnithology:EBIRD:OBS179690111	eBird Basic Dataset. Version: EBD_relMay-2017. Cornell Lab of Ornithology, Ithaca, New York. May 2017.
Brotogeris versicolurus	5	Puerto Rico	PR	Guaynabo	Carr 20 Int carr 177, Guaynabo	18.3788	-66.1086	2013-04-27	27	4	2013	eBird - Casual Observation	Ebird	URN:CornellLabOfOrnithology:EBIRD:OBS193186613	eBird Basic Dataset. Version: EBD_relMay-2017. Cornell Lab of Ornithology, Ithaca, New York. May 2017.
Brotogeris versicolurus	30	Puerto Rico	PR	Guaynabo	La Villa de Torrimar	18.3712	-66.1233	2013-05-17	17	5	2013	eBird - Traveling Count	Ebird	URN:CornellLabOfOrnithology:EBIRD:OBS197276005	eBird Basic Dataset. Version: EBD_relMay-2017. Cornell Lab of Ornithology, Ithaca, New York. May 2017.
Brotogeris versicolurus	NA	Puerto Rico	PR	Guaynabo	La Villa de Torrimar	18.3712	-66.1233	2013-05-17	17	5	2013	eBird - Traveling Count	Ebird	URN:CornellLabOfOrnithology:EBIRD:OBS197481994	eBird Basic Dataset. Version: EBD_relMay-2017. Cornell Lab of Ornithology, Ithaca, New York. May 2017.
Brotogeris versicolurus	50	Puerto Rico	PR	Guaynabo	Urb. San Ignacio	18.4353	-66.1157	2013-06-30	30	6	2013	eBird - Traveling Count	Ebird	URN:CornellLabOfOrnithology:EBIRD:OBS203184149	eBird Basic Dataset. Version: EBD_relMay-2017. Cornell Lab of Ornithology, Ithaca, New York. May 2017.
Brotogeris versicolurus	60	Puerto Rico	PR	Guaynabo	Urb. San Ignacio	18.4353	-66.1157	2013-07-07	7	7	2013	eBird - Traveling Count	Ebird	URN:CornellLabOfOrnithology:EBIRD:OBS203661635	eBird Basic Dataset. Version: EBD_relMay-2017. Cornell Lab of Ornithology, Ithaca, New York. May 2017.
Brotogeris versicolurus	60	Puerto Rico	PR	Guaynabo	Urb. San Ignacio	18.4353	-66.1157	2013-08-22	22	8	2013	eBird - Traveling Count	Ebird	URN:CornellLabOfOrnithology:EBIRD:OBS208659749	eBird Basic Dataset. Version: EBD_relMay-2017. Cornell Lab of Ornithology, Ithaca, New York. May 2017.
Brotogeris versicolurus	30	Puerto Rico	PR	Guaynabo	Urb. San Ignacio	18.4353	-66.1157	2013-09-19	19	9	2013	eBird - Traveling Count	Ebird	URN:CornellLabOfOrnithology:EBIRD:OBS211590516	eBird Basic Dataset. Version: EBD_relMay-2017. Cornell Lab of Ornithology, Ithaca, New York. May 2017.
Brotogeris versicolurus	50	Puerto Rico	PR	Guaynabo	Urb. San Ignacio	18.4353	-66.1157	2013-10-09	9	10	2013	eBird - Traveling Count	Ebird	URN:CornellLabOfOrnithology:EBIRD:OBS213677367	eBird Basic Dataset. Version: EBD_relMay-2017. Cornell Lab of Ornithology, Ithaca, New York. May 2017.
Brotogeris versicolurus	30	Puerto Rico	PR	Guaynabo	Urb. San Ignacio	18.4353	-66.1157	2013-10-25	25	10	2013	eBird - Stationary Count	Ebird	URN:CornellLabOfOrnithology:EBIRD:OBS215400742	eBird Basic Dataset. Version: EBD_relMay-2017. Cornell Lab of Ornithology, Ithaca, New York. May 2017.
Brotogeris versicolurus	30	Puerto Rico	PR	Guaynabo	Urb. San Ignacio	18.4353	-66.1157	2013-12-17	17	12	2013	eBird - Stationary Count	Ebird	URN:CornellLabOfOrnithology:EBIRD:OBS221909227	eBird Basic Dataset. Version: EBD_relMay-2017. Cornell Lab of Ornithology, Ithaca, New York. May 2017.
Brotogeris versicolurus	20	Puerto Rico	PR	Guaynabo	Urb. San Ignacio	18.4353	-66.1157	2014-03-02	2	3	2014	eBird - Stationary Count	Ebird	URN:CornellLabOfOrnithology:EBIRD:OBS237740929	eBird Basic Dataset. Version: EBD_relMay-2017. Cornell Lab of Ornithology, Ithaca, New York. May 2017.
Brotogeris versicolurus	25	Puerto Rico	PR	Guaynabo	Urb. San Ignacio	18.4353	-66.1157	2014-03-11	11	3	2014	eBird - Stationary Count	Ebird	URN:CornellLabOfOrnithology:EBIRD:OBS239315056	eBird Basic Dataset. Version: EBD_relMay-2017. Cornell Lab of Ornithology, Ithaca, New York. May 2017.
Brotogeris versicolurus	NA	Puerto Rico	PR	Guaynabo	Ana's parents' house	18.3715	-66.0985	2014-06-13	13	6	2014	eBird - Casual Observation	Ebird	URN:CornellLabOfOrnithology:EBIRD:OBS259607359	eBird Basic Dataset. Version: EBD_relMay-2017. Cornell Lab of Ornithology, Ithaca, New York. May 2017.
Brotogeris versicolurus	50	Puerto Rico	PR	Guaynabo	Urb. San Ignacio	18.4353	-66.1157	2014-07-18	18	7	2014	eBird - Stationary Count	Ebird	URN:CornellLabOfOrnithology:EBIRD:OBS264330936	eBird Basic Dataset. Version: EBD_relMay-2017. Cornell Lab of Ornithology, Ithaca, New York. May 2017.
Brotogeris versicolurus	30	Puerto Rico	PR	Guaynabo	Urb. San Ignacio	18.4353	-66.1157	2014-07-21	21	7	2014	eBird - Stationary Count	Ebird	URN:CornellLabOfOrnithology:EBIRD:OBS264705105	eBird Basic Dataset. Version: EBD_relMay-2017. Cornell Lab of Ornithology, Ithaca, New York. May 2017.
Brotogeris versicolurus	40	Puerto Rico	PR	Guaynabo	Urb. San Ignacio	18.4353	-66.1157	2014-08-09	9	8	2014	eBird - Stationary Count	Ebird	URN:CornellLabOfOrnithology:EBIRD:OBS267058218	eBird Basic Dataset. Version: EBD_relMay-2017. Cornell Lab of Ornithology, Ithaca, New York. May 2017.
Brotogeris versicolurus	10	Puerto Rico	PR	Guaynabo	Urb. San Ignacio	18.4353	-66.1157	2014-10-16	16	10	2014	eBird - Stationary Count	Ebird	URN:CornellLabOfOrnithology:EBIRD:OBS276608077	eBird Basic Dataset. Version: EBD_relMay-2017. Cornell Lab of Ornithology, Ithaca, New York. May 2017.
Brotogeris versicolurus	2	Puerto Rico	PR	Guaynabo	Torrimar	18.3906	-66.1162	2014-12-26	26	12	2014	eBird - Traveling Count	Ebird	URN:CornellLabOfOrnithology:EBIRD:OBS287151665	eBird Basic Dataset. Version: EBD_relMay-2017. Cornell Lab of Ornithology, Ithaca, New York. May 2017.
Brotogeris versicolurus	5	Puerto Rico	PR	Guaynabo	Torrimar	18.3906	-66.1162	2014-12-11	11	12	2014	eBird - Traveling Count	Ebird	URN:CornellLabOfOrnithology:EBIRD:OBS284951551	eBird Basic Dataset. Version: EBD_relMay-2017. Cornell Lab of Ornithology, Ithaca, New York. May 2017.
Brotogeris versicolurus	2	Puerto Rico	PR	Guaynabo	Torrimar	18.3906	-66.1162	2014-12-12	12	12	2014	eBird - Traveling Count	Ebird	URN:CornellLabOfOrnithology:EBIRD:OBS284978706	eBird Basic Dataset. Version: EBD_relMay-2017. Cornell Lab of Ornithology, Ithaca, New York. May 2017.
Brotogeris versicolurus	15	Puerto Rico	PR	Guaynabo	Urb. San Ignacio	18.4353	-66.1157	2015-01-22	22	1	2015	eBird - Stationary Count	Ebird	URN:CornellLabOfOrnithology:EBIRD:OBS292834702	eBird Basic Dataset. Version: EBD_relMay-2017. Cornell Lab of Ornithology, Ithaca, New York. May 2017.
Brotogeris versicolurus	4	Puerto Rico	PR	Guaynabo	Baldwin Park, Guaynabo	18.3767	-66.1264	2015-02-15	15	2	2015	eBird - Stationary Count	Ebird	URN:CornellLabOfOrnithology:EBIRD:OBS297050599	eBird Basic Dataset. Version: EBD_relMay-2017. Cornell Lab of Ornithology, Ithaca, New York. May 2017.
Brotogeris versicolurus	30	Puerto Rico	PR	Guaynabo	Oficinas Centrales Testigos de JehovÃŒÃ, Puerto Rico	18.377	-66.0981	2015-02-20	20	2	2015	eBird - Stationary Count	Ebird	URN:CornellLabOfOrnithology:EBIRD:OBS298622271	eBird Basic Dataset. Version: EBD_relMay-2017. Cornell Lab of Ornithology, Ithaca, New York. May 2017.
Brotogeris versicolurus	7	Puerto Rico	PR	Guaynabo	Los Filtros	18.3769	-66.1181	2015-03-22	22	3	2015	eBird - Stationary Count	Ebird	URN:CornellLabOfOrnithology:EBIRD:OBS305054854	eBird Basic Dataset. Version: EBD_relMay-2017. Cornell Lab of Ornithology, Ithaca, New York. May 2017.
Brotogeris versicolurus	2	Puerto Rico	PR	Guaynabo	Baldwin Park, Guaynabo	18.3767	-66.1264	2015-04-12	12	4	2015	eBird - Traveling Count	Ebird	URN:CornellLabOfOrnithology:EBIRD:OBS309528638	eBird Basic Dataset. Version: EBD_relMay-2017. Cornell Lab of Ornithology, Ithaca, New York. May 2017.
Brotogeris versicolurus	2	Puerto Rico	PR	Guaynabo	Baldwin Park, Guaynabo	18.3767	-66.1264	2015-04-18	18	4	2015	eBird - Stationary Count	Ebird	URN:CornellLabOfOrnithology:EBIRD:OBS311081144	eBird Basic Dataset. Version: EBD_relMay-2017. Cornell Lab of Ornithology, Ithaca, New York. May 2017.
Brotogeris versicolurus	40	Puerto Rico	PR	Guaynabo	Urb. San Ignacio	18.4353	-66.1157	2015-05-22	22	5	2015	eBird - Stationary Count	Ebird	URN:CornellLabOfOrnithology:EBIRD:OBS321958533	eBird Basic Dataset. Version: EBD_relMay-2017. Cornell Lab of Ornithology, Ithaca, New York. May 2017.
Brotogeris versicolurus	3	Puerto Rico	PR	Guaynabo	Baldwin Park, Guaynabo	18.3767	-66.1264	2015-05-09	9	5	2015	eBird - Stationary Count	Ebird	URN:CornellLabOfOrnithology:EBIRD:OBS317696374	eBird Basic Dataset. Version: EBD_relMay-2017. Cornell Lab of Ornithology, Ithaca, New York. May 2017.
Brotogeris versicolurus	3	Puerto Rico	PR	Guaynabo	Santa Rosa 3	18.3639	-66.1372	2015-06-12	12	6	2015	eBird - Traveling Count	Ebird	URN:CornellLabOfOrnithology:EBIRD:OBS326681734	eBird Basic Dataset. Version: EBD_relMay-2017. Cornell Lab of Ornithology, Ithaca, New York. May 2017.
Brotogeris versicolurus	6	Puerto Rico	PR	Guaynabo	Tintillo Hills	18.4088	-66.1126	2015-06-01	1	6	2015	eBird - Stationary Count	Ebird	URN:CornellLabOfOrnithology:EBIRD:OBS324583809	eBird Basic Dataset. Version: EBD_relMay-2017. Cornell Lab of Ornithology, Ithaca, New York. May 2017.
Brotogeris versicolurus	6	Puerto Rico	PR	Guaynabo	Baldwin Park, Guaynabo	18.3767	-66.1264	2015-06-12	12	6	2015	eBird - Stationary Count	Ebird	URN:CornellLabOfOrnithology:EBIRD:OBS326527502	eBird Basic Dataset. Version: EBD_relMay-2017. Cornell Lab of Ornithology, Ithaca, New York. May 2017.
Brotogeris versicolurus	15	Puerto Rico	PR	Guaynabo	Urb. San Ignacio	18.4353	-66.1157	2015-07-24	24	7	2015	eBird - Stationary Count	Ebird	URN:CornellLabOfOrnithology:EBIRD:OBS333136387	eBird Basic Dataset. Version: EBD_relMay-2017. Cornell Lab of Ornithology, Ithaca, New York. May 2017.
Brotogeris versicolurus	20	Puerto Rico	PR	Guaynabo	Urb. San Ignacio	18.4353	-66.1157	2015-08-14	14	8	2015	eBird - Stationary Count	Ebird	URN:CornellLabOfOrnithology:EBIRD:OBS336484332	eBird Basic Dataset. Version: EBD_relMay-2017. Cornell Lab of Ornithology, Ithaca, New York. May 2017.
Brotogeris versicolurus	4	Puerto Rico	PR	Guaynabo	Torrimar	18.3906	-66.1162	2015-10-16	16	10	2015	eBird - Traveling Count	Ebird	URN:CornellLabOfOrnithology:EBIRD:OBS348209741	eBird Basic Dataset. Version: EBD_relMay-2017. Cornell Lab of Ornithology, Ithaca, New York. May 2017.
Brotogeris versicolurus	10	Puerto Rico	PR	Guaynabo	La Villa de Torrimar	18.3712	-66.1233	2015-11-01	1	11	2015	eBird - Traveling Count	Ebird	URN:CornellLabOfOrnithology:EBIRD:OBS355728590	eBird Basic Dataset. Version: EBD_relMay-2017. Cornell Lab of Ornithology, Ithaca, New York. May 2017.
Brotogeris versicolurus	15	Puerto Rico	PR	Guaynabo	Urb. San Ignacio	18.4353	-66.1157	2015-11-06	6	11	2015	eBird - Traveling Count	Ebird	URN:CornellLabOfOrnithology:EBIRD:OBS351867617	eBird Basic Dataset. Version: EBD_relMay-2017. Cornell Lab of Ornithology, Ithaca, New York. May 2017.
Brotogeris versicolurus	2	Puerto Rico	PR	Guaynabo	Baldwin Park, Guaynabo	18.3767	-66.1264	2015-11-16	16	11	2015	eBird - Stationary Count	Ebird	URN:CornellLabOfOrnithology:EBIRD:OBS354227338	eBird Basic Dataset. Version: EBD_relMay-2017. Cornell Lab of Ornithology, Ithaca, New York. May 2017.
Brotogeris versicolurus	7	Puerto Rico	PR	Guaynabo	Baldwin Park, Guaynabo	18.3767	-66.1264	2015-11-17	17	11	2015	eBird - Stationary Count	Ebird	URN:CornellLabOfOrnithology:EBIRD:OBS356504663	eBird Basic Dataset. Version: EBD_relMay-2017. Cornell Lab of Ornithology, Ithaca, New York. May 2017.
Brotogeris versicolurus	5	Puerto Rico	PR	Guaynabo	Baldwin Park, Guaynabo	18.3767	-66.1264	2015-11-23	23	11	2015	eBird - Stationary Count	Ebird	URN:CornellLabOfOrnithology:EBIRD:OBS356503335	eBird Basic Dataset. Version: EBD_relMay-2017. Cornell Lab of Ornithology, Ithaca, New York. May 2017.
Brotogeris versicolurus	10	Puerto Rico	PR	Guaynabo	La Villa de Torrimar	18.3712	-66.1233	2015-11-01	1	11	2015	eBird - Traveling Count	Ebird	URN:CornellLabOfOrnithology:EBIRD:OBS353894911	eBird Basic Dataset. Version: EBD_relMay-2017. Cornell Lab of Ornithology, Ithaca, New York. May 2017.
Brotogeris versicolurus	6	Puerto Rico	PR	Guaynabo	Baldwin Park, Guaynabo	18.3767	-66.1264	2015-11-24	24	11	2015	eBird - Stationary Count	Ebird	URN:CornellLabOfOrnithology:EBIRD:OBS356505041	eBird Basic Dataset. Version: EBD_relMay-2017. Cornell Lab of Ornithology, Ithaca, New York. May 2017.
Brotogeris versicolurus	15	Puerto Rico	PR	Guaynabo	Baldwin Park, Guaynabo	18.3767	-66.1264	2015-11-25	25	11	2015	eBird - Stationary Count	Ebird	URN:CornellLabOfOrnithology:EBIRD:OBS356503018	eBird Basic Dataset. Version: EBD_relMay-2017. Cornell Lab of Ornithology, Ithaca, New York. May 2017.
Brotogeris versicolurus	15	Puerto Rico	PR	Guaynabo	Baldwin Park, Guaynabo	18.3767	-66.1264	2015-11-27	27	11	2015	eBird - Stationary Count	Ebird	URN:CornellLabOfOrnithology:EBIRD:OBS356502686	eBird Basic Dataset. Version: EBD_relMay-2017. Cornell Lab of Ornithology, Ithaca, New York. May 2017.
Brotogeris versicolurus	2	Puerto Rico	PR	Guaynabo	Baldwin Park, Guaynabo	18.3767	-66.1264	2015-11-28	28	11	2015	eBird - Stationary Count	Ebird	URN:CornellLabOfOrnithology:EBIRD:OBS356501913	eBird Basic Dataset. Version: EBD_relMay-2017. Cornell Lab of Ornithology, Ithaca, New York. May 2017.
Brotogeris versicolurus	2	Puerto Rico	PR	Guaynabo	Baldwin Park, Guaynabo	18.3767	-66.1264	2015-11-16	16	11	2015	eBird - Stationary Count	Ebird	URN:CornellLabOfOrnithology:EBIRD:OBS356505582	eBird Basic Dataset. Version: EBD_relMay-2017. Cornell Lab of Ornithology, Ithaca, New York. May 2017.
Brotogeris versicolurus	20	Puerto Rico	PR	Guaynabo	Torrimar	18.3906	-66.1162	2015-12-16	16	12	2015	eBird - Traveling Count	Ebird	URN:CornellLabOfOrnithology:EBIRD:OBS359469398	eBird Basic Dataset. Version: EBD_relMay-2017. Cornell Lab of Ornithology, Ithaca, New York. May 2017.
Brotogeris versicolurus	2	Puerto Rico	PR	Guaynabo	Torrimar	18.3906	-66.1162	2015-12-28	28	12	2015	eBird - Stationary Count	Ebird	URN:CornellLabOfOrnithology:EBIRD:OBS361560466	eBird Basic Dataset. Version: EBD_relMay-2017. Cornell Lab of Ornithology, Ithaca, New York. May 2017.
Brotogeris versicolurus	2	Puerto Rico	PR	Guaynabo	Baldwin Park, Guaynabo	18.3767	-66.1264	2015-12-17	17	12	2015	eBird - Stationary Count	Ebird	URN:CornellLabOfOrnithology:EBIRD:OBS362263316	eBird Basic Dataset. Version: EBD_relMay-2017. Cornell Lab of Ornithology, Ithaca, New York. May 2017.
Brotogeris versicolurus	4	Puerto Rico	PR	Guaynabo	CARR 177	18.3769	-66.0991	2016-01-10	10	1	2016	eBird - Traveling Count	Ebird	URN:CornellLabOfOrnithology:EBIRD:OBS364928741	eBird Basic Dataset. Version: EBD_relMay-2017. Cornell Lab of Ornithology, Ithaca, New York. May 2017.
Brotogeris versicolurus	4	Puerto Rico	PR	Guaynabo	CARR 177	18.3769	-66.0991	2016-01-03	3	1	2016	eBird - Traveling Count	Ebird	URN:CornellLabOfOrnithology:EBIRD:OBS363106709	eBird Basic Dataset. Version: EBD_relMay-2017. Cornell Lab of Ornithology, Ithaca, New York. May 2017.
Brotogeris versicolurus	1	Puerto Rico	PR	Guaynabo	CARR 177	18.3769	-66.0991	2016-01-30	30	1	2016	eBird - Traveling Count	Ebird	URN:CornellLabOfOrnithology:EBIRD:OBS369618676	eBird Basic Dataset. Version: EBD_relMay-2017. Cornell Lab of Ornithology, Ithaca, New York. May 2017.
Brotogeris versicolurus	2	Puerto Rico	PR	Guaynabo	CARR 177	18.3769	-66.0991	2016-02-23	23	2	2016	eBird - Traveling Count	Ebird	URN:CornellLabOfOrnithology:EBIRD:OBS376466651	eBird Basic Dataset. Version: EBD_relMay-2017. Cornell Lab of Ornithology, Ithaca, New York. May 2017.
Brotogeris versicolurus	2	Puerto Rico	PR	Guaynabo	CARR 177	18.3769	-66.0991	2016-02-17	17	2	2016	eBird - Traveling Count	Ebird	URN:CornellLabOfOrnithology:EBIRD:OBS374906631	eBird Basic Dataset. Version: EBD_relMay-2017. Cornell Lab of Ornithology, Ithaca, New York. May 2017.
Brotogeris versicolurus	10	Puerto Rico	PR	Guaynabo	Baldwin Park, Guaynabo	18.3767	-66.1264	2016-02-13	13	2	2016	eBird - Stationary Count	Ebird	URN:CornellLabOfOrnithology:EBIRD:OBS373322853	eBird Basic Dataset. Version: EBD_relMay-2017. Cornell Lab of Ornithology, Ithaca, New York. May 2017.
Brotogeris versicolurus	6	Puerto Rico	PR	Guaynabo	Urb. San Ignacio	18.4353	-66.1157	2016-04-01	1	4	2016	eBird - Traveling Count	Ebird	URN:CornellLabOfOrnithology:EBIRD:OBS387496966	eBird Basic Dataset. Version: EBD_relMay-2017. Cornell Lab of Ornithology, Ithaca, New York. May 2017.
Brotogeris versicolurus	30	Puerto Rico	PR	Guaynabo	Urb. San Ignacio	18.4353	-66.1157	2016-05-20	20	5	2016	eBird - Stationary Count	Ebird	URN:CornellLabOfOrnithology:EBIRD:OBS405930144	eBird Basic Dataset. Version: EBD_relMay-2017. Cornell Lab of Ornithology, Ithaca, New York. May 2017.
Brotogeris versicolurus	3	Puerto Rico	PR	Guaynabo	Baldwin Park, Guaynabo	18.3767	-66.1264	2016-05-14	14	5	2016	eBird - Stationary Count	Ebird	URN:CornellLabOfOrnithology:EBIRD:OBS402333310	eBird Basic Dataset. Version: EBD_relMay-2017. Cornell Lab of Ornithology, Ithaca, New York. May 2017.
Brotogeris versicolurus	10	Puerto Rico	PR	Guaynabo	CARR 177	18.3769	-66.0991	2016-06-11	11	6	2016	eBird - Traveling Count	Ebird	URN:CornellLabOfOrnithology:EBIRD:OBS411173184	eBird Basic Dataset. Version: EBD_relMay-2017. Cornell Lab of Ornithology, Ithaca, New York. May 2017.
Brotogeris versicolurus	7	Puerto Rico	PR	Guaynabo	CARR 177	18.3769	-66.0991	2016-06-19	19	6	2016	eBird - Traveling Count	Ebird	URN:CornellLabOfOrnithology:EBIRD:OBS412942507	eBird Basic Dataset. Version: EBD_relMay-2017. Cornell Lab of Ornithology, Ithaca, New York. May 2017.
Brotogeris versicolurus	12	Puerto Rico	PR	Guaynabo	CARR 177	18.3769	-66.0991	2016-06-25	25	6	2016	eBird - Traveling Count	Ebird	URN:CornellLabOfOrnithology:EBIRD:OBS414029601	eBird Basic Dataset. Version: EBD_relMay-2017. Cornell Lab of Ornithology, Ithaca, New York. May 2017.
Brotogeris versicolurus	17	Puerto Rico	PR	Guaynabo	CARR 177	18.3769	-66.0991	2016-07-22	22	7	2016	eBird - Traveling Count	Ebird	URN:CornellLabOfOrnithology:EBIRD:OBS419430156	eBird Basic Dataset. Version: EBD_relMay-2017. Cornell Lab of Ornithology, Ithaca, New York. May 2017.
Brotogeris versicolurus	9	Puerto Rico	PR	Guaynabo	PR-Guaynabo-Calle Minerva - 18.366x-66.092 - Sep 29, 2016 7:42 PM	18.3656	-66.0917	2016-09-29	29	9	2016	eBird - Casual Observation	Ebird	URN:CornellLabOfOrnithology:EBIRD:OBS433025748	eBird Basic Dataset. Version: EBD_relMay-2017. Cornell Lab of Ornithology, Ithaca, New York. May 2017.
Brotogeris versicolurus	NA	Puerto Rico	PR	Guaynabo	CARR 177	18.3769	-66.0991	2016-11-18	18	11	2016	eBird - Traveling Count	Ebird	URN:CornellLabOfOrnithology:EBIRD:OBS443797037	eBird Basic Dataset. Version: EBD_relMay-2017. Cornell Lab of Ornithology, Ithaca, New York. May 2017.
Brotogeris versicolurus	1	Puerto Rico	PR	Guaynabo	CARR 177	18.3769	-66.0991	2016-11-02	2	11	2016	eBird - Traveling Count	Ebird	URN:CornellLabOfOrnithology:EBIRD:OBS440101981	eBird Basic Dataset. Version: EBD_relMay-2017. Cornell Lab of Ornithology, Ithaca, New York. May 2017.
Brotogeris versicolurus	18	Puerto Rico	PR	Guaynabo	CARR 177	18.3769	-66.0991	2016-11-30	30	11	2016	eBird - Traveling Count	Ebird	URN:CornellLabOfOrnithology:EBIRD:OBS446282444	eBird Basic Dataset. Version: EBD_relMay-2017. Cornell Lab of Ornithology, Ithaca, New York. May 2017.
Brotogeris versicolurus	9	Puerto Rico	PR	Guaynabo	CARR 177	18.3769	-66.0991	2016-11-24	24	11	2016	eBird - Traveling Count	Ebird	URN:CornellLabOfOrnithology:EBIRD:OBS445002587	eBird Basic Dataset. Version: EBD_relMay-2017. Cornell Lab of Ornithology, Ithaca, New York. May 2017.
Brotogeris versicolurus	6	Puerto Rico	PR	Guaynabo	CARR 177	18.3769	-66.0991	2016-11-22	22	11	2016	eBird - Traveling Count	Ebird	URN:CornellLabOfOrnithology:EBIRD:OBS444654579	eBird Basic Dataset. Version: EBD_relMay-2017. Cornell Lab of Ornithology, Ithaca, New York. May 2017.
Brotogeris versicolurus	2	Puerto Rico	PR	Guaynabo	CARR 177	18.3769	-66.0991	2016-11-12	12	11	2016	eBird - Traveling Count	Ebird	URN:CornellLabOfOrnithology:EBIRD:OBS442337780	eBird Basic Dataset. Version: EBD_relMay-2017. Cornell Lab of Ornithology, Ithaca, New York. May 2017.
Brotogeris versicolurus	3	Puerto Rico	PR	Guaynabo	CARR 177	18.3769	-66.0991	2016-11-15	15	11	2016	eBird - Traveling Count	Ebird	URN:CornellLabOfOrnithology:EBIRD:OBS443236878	eBird Basic Dataset. Version: EBD_relMay-2017. Cornell Lab of Ornithology, Ithaca, New York. May 2017.
Brotogeris versicolurus	26	Puerto Rico	PR	Guaynabo	CARR 177	18.3769	-66.0991	2016-11-14	14	11	2016	eBird - Traveling Count	Ebird	URN:CornellLabOfOrnithology:EBIRD:OBS442747314	eBird Basic Dataset. Version: EBD_relMay-2017. Cornell Lab of Ornithology, Ithaca, New York. May 2017.
Brotogeris versicolurus	2	Puerto Rico	PR	Guaynabo	CARR 177	18.3769	-66.0991	2016-11-08	8	11	2016	eBird - Traveling Count	Ebird	URN:CornellLabOfOrnithology:EBIRD:OBS441262543	eBird Basic Dataset. Version: EBD_relMay-2017. Cornell Lab of Ornithology, Ithaca, New York. May 2017.
Brotogeris versicolurus	6	Puerto Rico	PR	Guaynabo	CARR 177	18.3769	-66.0991	2016-11-11	11	11	2016	eBird - Traveling Count	Ebird	URN:CornellLabOfOrnithology:EBIRD:OBS441810485	eBird Basic Dataset. Version: EBD_relMay-2017. Cornell Lab of Ornithology, Ithaca, New York. May 2017.
Brotogeris versicolurus	15	Puerto Rico	PR	Guaynabo	CARR 177	18.3769	-66.0991	2016-11-29	29	11	2016	eBird - Traveling Count	Ebird	URN:CornellLabOfOrnithology:EBIRD:OBS446113966	eBird Basic Dataset. Version: EBD_relMay-2017. Cornell Lab of Ornithology, Ithaca, New York. May 2017.
Brotogeris versicolurus	2	Puerto Rico	PR	Guaynabo	CARR 177	18.3769	-66.0991	2016-12-06	6	12	2016	eBird - Traveling Count	Ebird	URN:CornellLabOfOrnithology:EBIRD:OBS447473183	eBird Basic Dataset. Version: EBD_relMay-2017. Cornell Lab of Ornithology, Ithaca, New York. May 2017.
Brotogeris versicolurus	1	Puerto Rico	PR	Guaynabo	CARR 177	18.3769	-66.0991	2016-12-12	12	12	2016	eBird - Traveling Count	Ebird	URN:CornellLabOfOrnithology:EBIRD:OBS448633192	eBird Basic Dataset. Version: EBD_relMay-2017. Cornell Lab of Ornithology, Ithaca, New York. May 2017.
Brotogeris versicolurus	2	Puerto Rico	PR	Guaynabo	CARR 177	18.3769	-66.0991	2016-12-24	24	12	2016	eBird - Traveling Count	Ebird	URN:CornellLabOfOrnithology:EBIRD:OBS451116985	eBird Basic Dataset. Version: EBD_relMay-2017. Cornell Lab of Ornithology, Ithaca, New York. May 2017.
Brotogeris versicolurus	24	Puerto Rico	PR	Guaynabo	Urb. San Ignacio	18.4353	-66.1157	2016-12-10	10	12	2016	eBird - Traveling Count	Ebird	URN:CornellLabOfOrnithology:EBIRD:OBS448962949	eBird Basic Dataset. Version: EBD_relMay-2017. Cornell Lab of Ornithology, Ithaca, New York. May 2017.
Brotogeris versicolurus	10	Puerto Rico	PR	Guaynabo	US-PR-Guaynabo-PR-22 O - 18.4227x-66.1251	18.4227	-66.1251	2016-12-13	13	12	2016	eBird - Casual Observation	Ebird	URN:CornellLabOfOrnithology:EBIRD:OBS448835288	eBird Basic Dataset. Version: EBD_relMay-2017. Cornell Lab of Ornithology, Ithaca, New York. May 2017.
Brotogeris versicolurus	3	Puerto Rico	PR	Guaynabo	CARR 177	18.3769	-66.0991	2016-12-28	28	12	2016	eBird - Traveling Count	Ebird	URN:CornellLabOfOrnithology:EBIRD:OBS452002311	eBird Basic Dataset. Version: EBD_relMay-2017. Cornell Lab of Ornithology, Ithaca, New York. May 2017.
Brotogeris versicolurus	2	Puerto Rico	PR	Guaynabo	CARR 177	18.3769	-66.0991	2017-01-16	16	1	2017	eBird - Traveling Count	Ebird	URN:CornellLabOfOrnithology:EBIRD:OBS457731950	eBird Basic Dataset. Version: EBD_relMay-2017. Cornell Lab of Ornithology, Ithaca, New York. May 2017.
Brotogeris versicolurus	35	Puerto Rico	PR	Guaynabo	CARR 177	18.3769	-66.0991	2017-01-01	1	1	2017	eBird - Traveling Count	Ebird	URN:CornellLabOfOrnithology:EBIRD:OBS453267990	eBird Basic Dataset. Version: EBD_relMay-2017. Cornell Lab of Ornithology, Ithaca, New York. May 2017.
Brotogeris versicolurus	2	Puerto Rico	PR	Guaynabo	CARR 177	18.3769	-66.0991	2017-01-12	12	1	2017	eBird - Traveling Count	Ebird	URN:CornellLabOfOrnithology:EBIRD:OBS456484947	eBird Basic Dataset. Version: EBD_relMay-2017. Cornell Lab of Ornithology, Ithaca, New York. May 2017.
Brotogeris versicolurus	10	Puerto Rico	PR	Guaynabo	Alejanrino	18.3671	-66.0965	2017-01-19	19	1	2017	eBird - Traveling Count	Ebird	URN:CornellLabOfOrnithology:EBIRD:OBS512929801	eBird Basic Dataset. Version: EBD_relMay-2017. Cornell Lab of Ornithology, Ithaca, New York. May 2017.
Brotogeris versicolurus	10	Puerto Rico	PR	Guaynabo	Alejanrino	18.3671	-66.0965	2017-01-22	22	1	2017	eBird - Traveling Count	Ebird	URN:CornellLabOfOrnithology:EBIRD:OBS459890871	eBird Basic Dataset. Version: EBD_relMay-2017. Cornell Lab of Ornithology, Ithaca, New York. May 2017.
Brotogeris versicolurus	2	Puerto Rico	PR	Guaynabo	CARR 177	18.3769	-66.0991	2017-01-08	8	1	2017	eBird - Traveling Count	Ebird	URN:CornellLabOfOrnithology:EBIRD:OBS455550817	eBird Basic Dataset. Version: EBD_relMay-2017. Cornell Lab of Ornithology, Ithaca, New York. May 2017.
Brotogeris versicolurus	10	Puerto Rico	PR	Guaynabo	Alejanrino	18.3671	-66.0965	2017-01-19	19	1	2017	eBird - Traveling Count	Ebird	URN:CornellLabOfOrnithology:EBIRD:OBS458720242	eBird Basic Dataset. Version: EBD_relMay-2017. Cornell Lab of Ornithology, Ithaca, New York. May 2017.
Brotogeris versicolurus	3	Puerto Rico	PR	Guaynabo	CARR 177	18.3769	-66.0991	2017-01-09	9	1	2017	eBird - Traveling Count	Ebird	URN:CornellLabOfOrnithology:EBIRD:OBS455762313	eBird Basic Dataset. Version: EBD_relMay-2017. Cornell Lab of Ornithology, Ithaca, New York. May 2017.
Brotogeris versicolurus	3	Puerto Rico	PR	Guaynabo	CARR 177	18.3769	-66.0991	2017-01-19	19	1	2017	eBird - Traveling Count	Ebird	URN:CornellLabOfOrnithology:EBIRD:OBS458566733	eBird Basic Dataset. Version: EBD_relMay-2017. Cornell Lab of Ornithology, Ithaca, New York. May 2017.
Brotogeris versicolurus	27	Puerto Rico	PR	Guaynabo	CARR 177	18.3769	-66.0991	2017-01-10	10	1	2017	eBird - Traveling Count	Ebird	URN:CornellLabOfOrnithology:EBIRD:OBS456018314	eBird Basic Dataset. Version: EBD_relMay-2017. Cornell Lab of Ornithology, Ithaca, New York. May 2017.
Brotogeris versicolurus	2	Puerto Rico	PR	Guaynabo	PR-Guaynabo-Calle Parque de los NiÃŒÂ±os - 18.364x-66.117 - Jan 11, 2017 1:00 PM	18.3641	-66.1169	2017-01-11	11	1	2017	eBird - Casual Observation	Ebird	URN:CornellLabOfOrnithology:EBIRD:OBS456284851	eBird Basic Dataset. Version: EBD_relMay-2017. Cornell Lab of Ornithology, Ithaca, New York. May 2017.
Brotogeris versicolurus	21	Puerto Rico	PR	Guaynabo	Las Ramblas	18.3537	-66.1176	2017-02-05	5	2	2017	eBird - Stationary Count	Ebird	URN:CornellLabOfOrnithology:EBIRD:OBS463466038	eBird Basic Dataset. Version: EBD_relMay-2017. Cornell Lab of Ornithology, Ithaca, New York. May 2017.
Brotogeris versicolurus	6	Puerto Rico	PR	Guaynabo	CARR 177	18.3769	-66.0991	2017-02-01	1	2	2017	eBird - Traveling Count	Ebird	URN:CornellLabOfOrnithology:EBIRD:OBS462299690	eBird Basic Dataset. Version: EBD_relMay-2017. Cornell Lab of Ornithology, Ithaca, New York. May 2017.
Brotogeris versicolurus	4	Puerto Rico	PR	Guaynabo	CARR 177	18.3769	-66.0991	2017-02-09	9	2	2017	eBird - Traveling Count	Ebird	URN:CornellLabOfOrnithology:EBIRD:OBS464358550	eBird Basic Dataset. Version: EBD_relMay-2017. Cornell Lab of Ornithology, Ithaca, New York. May 2017.
Brotogeris versicolurus	2	Puerto Rico	PR	Guaynabo	CARR 177	18.3769	-66.0991	2017-02-23	23	2	2017	eBird - Traveling Count	Ebird	URN:CornellLabOfOrnithology:EBIRD:OBS469045672	eBird Basic Dataset. Version: EBD_relMay-2017. Cornell Lab of Ornithology, Ithaca, New York. May 2017.
Brotogeris versicolurus	2	Puerto Rico	PR	Guaynabo	CARR 177	18.3769	-66.0991	2017-02-03	3	2	2017	eBird - Traveling Count	Ebird	URN:CornellLabOfOrnithology:EBIRD:OBS462749579	eBird Basic Dataset. Version: EBD_relMay-2017. Cornell Lab of Ornithology, Ithaca, New York. May 2017.
Brotogeris versicolurus	6	Puerto Rico	PR	Guaynabo	Bethel, PR	18.3769	-66.0977	2017-02-09	9	2	2017	eBird - Stationary Count	Ebird	URN:CornellLabOfOrnithology:EBIRD:OBS464465077	eBird Basic Dataset. Version: EBD_relMay-2017. Cornell Lab of Ornithology, Ithaca, New York. May 2017.
Brotogeris versicolurus	1	Puerto Rico	PR	Guaynabo	CARR 177	18.3769	-66.0991	2017-02-16	16	2	2017	eBird - Traveling Count	Ebird	URN:CornellLabOfOrnithology:EBIRD:OBS466105976	eBird Basic Dataset. Version: EBD_relMay-2017. Cornell Lab of Ornithology, Ithaca, New York. May 2017.
Brotogeris versicolurus	4	Puerto Rico	PR	Guaynabo	CARR 177	18.3769	-66.0991	2017-02-14	14	2	2017	eBird - Traveling Count	Ebird	URN:CornellLabOfOrnithology:EBIRD:OBS465649988	eBird Basic Dataset. Version: EBD_relMay-2017. Cornell Lab of Ornithology, Ithaca, New York. May 2017.
Brotogeris versicolurus	3	Puerto Rico	PR	Guaynabo	Bethel, PR	18.3769	-66.0977	2017-03-18	18	3	2017	eBird - Stationary Count	Ebird	URN:CornellLabOfOrnithology:EBIRD:OBS476393323	eBird Basic Dataset. Version: EBD_relMay-2017. Cornell Lab of Ornithology, Ithaca, New York. May 2017.
Brotogeris versicolurus	15	Puerto Rico	PR	Guaynabo	Urb. San Ignacio	18.4353	-66.1157	2017-05-13	13	5	2017	eBird - Traveling Count	Ebird	URN:CornellLabOfOrnithology:EBIRD:OBS498514027	eBird Basic Dataset. Version: EBD_relMay-2017. Cornell Lab of Ornithology, Ithaca, New York. May 2017.
Brotogeris versicolurus	2	Puerto Rico	PR	Guaynabo	Parking lot next to La Marquesa	18.2999	-66.1187	2017-06-25	25	6	2017	eBird - Traveling Count	Ebird	URN:CornellLabOfOrnithology:EBIRD:OBS513754086	eBird Basic Dataset. Version: EBD_relMay-2017. Cornell Lab of Ornithology, Ithaca, New York. May 2017.
Brotogeris versicolurus	90	Puerto Rico	PR	Guaynabo	Abu's House-US-PR-Guaynabo-58-98 Calle Valencia - 18.3889x-66.1196	18.3889	-66.1196	2017-07-13	13	7	2017	eBird - Stationary Count	Ebird	URN:CornellLabOfOrnithology:EBIRD:OBS518353550	eBird Basic Dataset. Version: EBD_relMay-2017. Cornell Lab of Ornithology, Ithaca, New York. May 2017.
Brotogeris versicolurus	90	Puerto Rico	PR	Guaynabo	Abu's House-US-PR-Guaynabo-58-98 Calle Valencia - 18.3889x-66.1196	18.3889	-66.1196	2017-07-13	13	7	2017	eBird - Stationary Count	Ebird	URN:CornellLabOfOrnithology:EBIRD:OBS520257185	eBird Basic Dataset. Version: EBD_relMay-2017. Cornell Lab of Ornithology, Ithaca, New York. May 2017.
Brotogeris versicolurus	16	Puerto Rico	PR	Guaynabo	Urb. San Ignacio	18.4353	-66.1157	2017-08-11	11	8	2017	eBird - Stationary Count	Ebird	URN:CornellLabOfOrnithology:EBIRD:OBS524967971	eBird Basic Dataset. Version: EBD_relMay-2017. Cornell Lab of Ornithology, Ithaca, New York. May 2017.
Brotogeris versicolurus	2	Puerto Rico	PR	GuÃŒÃnica	PUERTO RICO, Guanica area	17.9743	-66.9049	1994-04-27	27	4	1994	Historical	Ebird	URN:CornellLabOfOrnithology:EBIRD:OBS468682672	eBird Basic Dataset. Version: EBD_relMay-2017. Cornell Lab of Ornithology, Ithaca, New York. May 2017.
Brotogeris versicolurus	35	Puerto Rico	PR	GuÃŒÃnica	areas in between Guanica & Susua forests	18.0179	-66.8958	2010-02-15	15	2	2010	eBird - Traveling Count	Ebird	URN:CornellLabOfOrnithology:EBIRD:OBS84625477	eBird Basic Dataset. Version: EBD_relMay-2017. Cornell Lab of Ornithology, Ithaca, New York. May 2017.
Brotogeris versicolurus	NA	Puerto Rico	PR	GuÃŒÃnica	Bosque Estatal de Guanica--334	17.9807	-66.8798	2011-03-17	17	3	2011	eBird - Casual Observation	Ebird	URN:CornellLabOfOrnithology:EBIRD:OBS369151996	eBird Basic Dataset. Version: EBD_relMay-2017. Cornell Lab of Ornithology, Ithaca, New York. May 2017.
Brotogeris versicolurus	4	Puerto Rico	PR	GuÃŒÃnica	Bosque Estatal de GuÃŒÃnica	17.9714	-66.8686	2012-12-16	16	12	2012	eBird - Traveling Count	Ebird	URN:CornellLabOfOrnithology:EBIRD:OBS173733220	eBird Basic Dataset. Version: EBD_relMay-2017. Cornell Lab of Ornithology, Ithaca, New York. May 2017.
Brotogeris versicolurus	1	Puerto Rico	PR	GuÃŒÃnica	Bosque Estatal de GuÃŒÃnica	17.9525	-66.8795	2013-03-27	27	3	2013	eBird - Traveling Count	Ebird	URN:CornellLabOfOrnithology:EBIRD:OBS474847692	eBird Basic Dataset. Version: EBD_relMay-2017. Cornell Lab of Ornithology, Ithaca, New York. May 2017.
Brotogeris versicolurus	1	Puerto Rico	PR	GuÃŒÃnica	Bosque Estatal de GuÃŒÃnica	17.9525	-66.8795	2013-03-27	27	3	2013	eBird - Traveling Count	Ebird	URN:CornellLabOfOrnithology:EBIRD:OBS458478679	eBird Basic Dataset. Version: EBD_relMay-2017. Cornell Lab of Ornithology, Ithaca, New York. May 2017.
Brotogeris versicolurus	2	Puerto Rico	PR	GuÃŒÃnica	US-PR-Ensenada-Bosque Estatal de GuÃŒÃnica - 17.9715x-66.9285	17.9715	-66.9285	2016-01-12	12	1	2016	eBird - Stationary Count	Ebird	URN:CornellLabOfOrnithology:EBIRD:OBS367285591	eBird Basic Dataset. Version: EBD_relMay-2017. Cornell Lab of Ornithology, Ithaca, New York. May 2017.
Brotogeris versicolurus	2	Puerto Rico	PR	GuÃŒÃnica	Bosque Estatal de Guanica--334	17.9807	-66.8798	2016-03-17	17	3	2016	eBird - Traveling Count	Ebird	URN:CornellLabOfOrnithology:EBIRD:OBS382601558	eBird Basic Dataset. Version: EBD_relMay-2017. Cornell Lab of Ornithology, Ithaca, New York. May 2017.
Brotogeris versicolurus	NA	Puerto Rico	PR	Guayanilla	Guayanilla	18.0548	-66.7791	2013-11-07	7	11	2013	eBird - Stationary Count	Ebird	URN:CornellLabOfOrnithology:EBIRD:OBS216891323	eBird Basic Dataset. Version: EBD_relMay-2017. Cornell Lab of Ornithology, Ithaca, New York. May 2017.
Brotogeris versicolurus	15	Puerto Rico	PR	Guayanilla	Area del Hotel Pichis, Guayanilla	18.0311	-66.7966	2015-01-02	2	1	2015	eBird - Casual Observation	Ebird	URN:CornellLabOfOrnithology:EBIRD:OBS289791500	eBird Basic Dataset. Version: EBD_relMay-2017. Cornell Lab of Ornithology, Ithaca, New York. May 2017.
Brotogeris versicolurus	NA	Puerto Rico	PR	Guayanilla	mi patio. Paseo de guaynÃŒ_a #3. Guayanilla	18.0475	-66.7687	2015-02-14	14	2	2015	eBird - Stationary Count	Ebird	URN:CornellLabOfOrnithology:EBIRD:OBS297106997	eBird Basic Dataset. Version: EBD_relMay-2017. Cornell Lab of Ornithology, Ithaca, New York. May 2017.
Brotogeris versicolurus	2	Puerto Rico	PR	Guayanilla	Pichi Hotel	18.0316	-66.7977	2015-06-29	29	6	2015	eBird - Stationary Count	Ebird	URN:CornellLabOfOrnithology:EBIRD:OBS330370272	eBird Basic Dataset. Version: EBD_relMay-2017. Cornell Lab of Ornithology, Ithaca, New York. May 2017.
Brotogeris versicolurus	2	Puerto Rico	PR	Guayanilla	Pichi Hotel	18.0316	-66.7977	2015-06-29	29	6	2015	eBird - Stationary Count	Ebird	URN:CornellLabOfOrnithology:EBIRD:OBS329445360	eBird Basic Dataset. Version: EBD_relMay-2017. Cornell Lab of Ornithology, Ithaca, New York. May 2017.
Brotogeris versicolurus	15	Puerto Rico	PR	Guayanilla	Escuela AsunciÃŒ_n RodrÃŒ_guez de Sala, Bo Quebradas, Guayanilla	18.0319	-66.7994	2016-07-15	15	7	2016	eBird - Traveling Count	Ebird	URN:CornellLabOfOrnithology:EBIRD:OBS427874253	eBird Basic Dataset. Version: EBD_relMay-2017. Cornell Lab of Ornithology, Ithaca, New York. May 2017.
Brotogeris versicolurus	1	Puerto Rico	PR	Guayanilla	ÃŒÂrea Natural Protegida Cuevas El Convento	18.0417	-66.744	2016-11-12	12	11	2016	eBird - Traveling Count	Ebird	URN:CornellLabOfOrnithology:EBIRD:OBS442322790	eBird Basic Dataset. Version: EBD_relMay-2017. Cornell Lab of Ornithology, Ithaca, New York. May 2017.
Brotogeris versicolurus	1	Puerto Rico	PR	Guayanilla	Camino hacia el sector el Junco	18.0396	-66.7469	2017-02-18	18	2	2017	eBird - Traveling Count	Ebird	URN:CornellLabOfOrnithology:EBIRD:OBS470093857	eBird Basic Dataset. Version: EBD_relMay-2017. Cornell Lab of Ornithology, Ithaca, New York. May 2017.
Brotogeris versicolurus	2	Puerto Rico	PR	Guayama	Bosque Estatal de Aguirre	17.94	-66.172	2015-02-17	17	2	2015	eBird - Traveling Count	Ebird	URN:CornellLabOfOrnithology:EBIRD:OBS298128722	eBird Basic Dataset. Version: EBD_relMay-2017. Cornell Lab of Ornithology, Ithaca, New York. May 2017.
Brotogeris versicolurus	2	Puerto Rico	PR	Guayama	Bosque Estatal de Aguirre	17.94	-66.172	2015-02-17	17	2	2015	eBird - Traveling Count	Ebird	URN:CornellLabOfOrnithology:EBIRD:OBS298188416	eBird Basic Dataset. Version: EBD_relMay-2017. Cornell Lab of Ornithology, Ithaca, New York. May 2017.
Brotogeris versicolurus	NA	Puerto Rico	PR	Gurabo	Quebrada Colona	18.3053	-65.9736	2012-03-17	17	3	2012	eBird - Casual Observation	Ebird	URN:CornellLabOfOrnithology:EBIRD:OBS145206569	eBird Basic Dataset. Version: EBD_relMay-2017. Cornell Lab of Ornithology, Ithaca, New York. May 2017.
Brotogeris versicolurus	9	Puerto Rico	PR	Gurabo	Lago Caraizo	18.3046	-66.0218	2013-03-20	20	3	2013	eBird - Casual Observation	Ebird	URN:CornellLabOfOrnithology:EBIRD:OBS186699823	eBird Basic Dataset. Version: EBD_relMay-2017. Cornell Lab of Ornithology, Ithaca, New York. May 2017.
Brotogeris versicolurus	NA	Puerto Rico	PR	Gurabo	UPR Rio Piedras	18.2834	-65.9482	2014-06-12	12	6	2014	eBird - Traveling Count	Ebird	URN:CornellLabOfOrnithology:EBIRD:OBS259475142	eBird Basic Dataset. Version: EBD_relMay-2017. Cornell Lab of Ornithology, Ithaca, New York. May 2017.
Brotogeris versicolurus	4	Puerto Rico	PR	Gurabo	Sabanera del Rio, Gurabo PR	18.2156	-65.9986	2017-07-10	10	7	2017	eBird - Traveling Count	Ebird	URN:CornellLabOfOrnithology:EBIRD:OBS517620343	eBird Basic Dataset. Version: EBD_relMay-2017. Cornell Lab of Ornithology, Ithaca, New York. May 2017.
Brotogeris versicolurus	11	Puerto Rico	PR	Gurabo	PR-Gurabo - 18.242x-66.005 - Jul 18, 2017 6:44 PM	18.2424	-66.0051	2017-07-19	19	7	2017	eBird - Stationary Count	Ebird	URN:CornellLabOfOrnithology:EBIRD:OBS519834573	eBird Basic Dataset. Version: EBD_relMay-2017. Cornell Lab of Ornithology, Ithaca, New York. May 2017.
Brotogeris versicolurus	10	Puerto Rico	PR	Gurabo	PR-Gurabo - 18.242x-66.005 - Jul 18, 2017 6:44 PM	18.2424	-66.0051	2017-07-20	20	7	2017	eBird - Stationary Count	Ebird	URN:CornellLabOfOrnithology:EBIRD:OBS520032507	eBird Basic Dataset. Version: EBD_relMay-2017. Cornell Lab of Ornithology, Ithaca, New York. May 2017.
Brotogeris versicolurus	4	Puerto Rico	PR	Gurabo	PR-Gurabo - 18.242x-66.005 - Jul 18, 2017 6:44 PM	18.2424	-66.0051	2017-07-31	31	7	2017	eBird - Stationary Count	Ebird	URN:CornellLabOfOrnithology:EBIRD:OBS522383046	eBird Basic Dataset. Version: EBD_relMay-2017. Cornell Lab of Ornithology, Ithaca, New York. May 2017.
Brotogeris versicolurus	4	Puerto Rico	PR	Gurabo	PR-Gurabo - 18.242x-66.005 - Jul 18, 2017 6:44 PM	18.2424	-66.0051	2017-07-27	27	7	2017	eBird - Stationary Count	Ebird	URN:CornellLabOfOrnithology:EBIRD:OBS521505046	eBird Basic Dataset. Version: EBD_relMay-2017. Cornell Lab of Ornithology, Ithaca, New York. May 2017.
Brotogeris versicolurus	12	Puerto Rico	PR	Gurabo	PR-Gurabo - 18.242x-66.005 - Jul 18, 2017 6:44 PM	18.2424	-66.0051	2017-08-31	31	8	2017	eBird - Stationary Count	Ebird	URN:CornellLabOfOrnithology:EBIRD:OBS529140194	eBird Basic Dataset. Version: EBD_relMay-2017. Cornell Lab of Ornithology, Ithaca, New York. May 2017.
Brotogeris versicolurus	4	Puerto Rico	PR	Gurabo	Sabanera del Rio, Gurabo PR	18.2156	-65.9986	2017-08-23	23	8	2017	eBird - Traveling Count	Ebird	URN:CornellLabOfOrnithology:EBIRD:OBS528404569	eBird Basic Dataset. Version: EBD_relMay-2017. Cornell Lab of Ornithology, Ithaca, New York. May 2017.
Brotogeris versicolurus	16	Puerto Rico	PR	Gurabo	PR-Gurabo - 18.242x-66.005 - Jul 18, 2017 6:44 PM	18.2424	-66.0051	2017-08-10	10	8	2017	eBird - Stationary Count	Ebird	URN:CornellLabOfOrnithology:EBIRD:OBS524510795	eBird Basic Dataset. Version: EBD_relMay-2017. Cornell Lab of Ornithology, Ithaca, New York. May 2017.
Brotogeris versicolurus	1	Puerto Rico	PR	Humacao	Reserva Natural de Humacao	18.1451	-65.7743	2000-08-23	23	8	2000	eBird - Stationary Count	Ebird	URN:CornellLabOfOrnithology:EBIRD:OBS477936288	eBird Basic Dataset. Version: EBD_relMay-2017. Cornell Lab of Ornithology, Ithaca, New York. May 2017.
Brotogeris versicolurus	NA	Puerto Rico	PR	Humacao	Palmas Del Mar	18.0815	-65.7977	2008-07-29	29	7	2008	eBird - Traveling Count	Ebird	URN:CornellLabOfOrnithology:EBIRD:OBS174575971	eBird Basic Dataset. Version: EBD_relMay-2017. Cornell Lab of Ornithology, Ithaca, New York. May 2017.
Brotogeris versicolurus	36	Puerto Rico	PR	Humacao	Humacao--Plamas del Mar	18.0895	-65.7972	2013-11-18	18	11	2013	eBird - Traveling Count	Ebird	URN:CornellLabOfOrnithology:EBIRD:OBS218638997	eBird Basic Dataset. Version: EBD_relMay-2017. Cornell Lab of Ornithology, Ithaca, New York. May 2017.
Brotogeris versicolurus	36	Puerto Rico	PR	Humacao	Humacao--Plamas del Mar	18.0895	-65.7972	2013-11-18	18	11	2013	eBird - Traveling Count	Ebird	URN:CornellLabOfOrnithology:EBIRD:OBS219039160	eBird Basic Dataset. Version: EBD_relMay-2017. Cornell Lab of Ornithology, Ithaca, New York. May 2017.
Brotogeris versicolurus	30	Puerto Rico	PR	Humacao	Candelero Abajo, 170 Candelero Drive	18.0891	-65.7963	2014-03-14	14	3	2014	eBird - Casual Observation	Ebird	URN:CornellLabOfOrnithology:EBIRD:OBS514496328	eBird Basic Dataset. Version: EBD_relMay-2017. Cornell Lab of Ornithology, Ithaca, New York. May 2017.
Brotogeris versicolurus	30	Puerto Rico	PR	Humacao	Candelero Abajo, 170 Candelero Drive	18.0891	-65.7963	2014-03-14	14	3	2014	eBird - Casual Observation	Ebird	URN:CornellLabOfOrnithology:EBIRD:OBS239712108	eBird Basic Dataset. Version: EBD_relMay-2017. Cornell Lab of Ornithology, Ithaca, New York. May 2017.
Brotogeris versicolurus	4	Puerto Rico	PR	Humacao	Bosque de Pterocarpus Palmas del Mar	18.0929	-65.8009	2015-02-17	17	2	2015	eBird - Stationary Count	Ebird	URN:CornellLabOfOrnithology:EBIRD:OBS298319982	eBird Basic Dataset. Version: EBD_relMay-2017. Cornell Lab of Ornithology, Ithaca, New York. May 2017.
Brotogeris versicolurus	30	Puerto Rico	PR	Humacao	Tennis Ctr Dr. Pond-Las Palmas	18.0885	-65.7985	2015-02-24	24	2	2015	eBird - Casual Observation	Ebird	URN:CornellLabOfOrnithology:EBIRD:OBS299966199	eBird Basic Dataset. Version: EBD_relMay-2017. Cornell Lab of Ornithology, Ithaca, New York. May 2017.
Brotogeris versicolurus	5	Puerto Rico	PR	Humacao	Humacao	18.1493	-65.82	2015-10-07	7	10	2015	eBird - Traveling Count	Ebird	URN:CornellLabOfOrnithology:EBIRD:OBS346551565	eBird Basic Dataset. Version: EBD_relMay-2017. Cornell Lab of Ornithology, Ithaca, New York. May 2017.
Brotogeris versicolurus	5	Puerto Rico	PR	Humacao	Esc.Ana Roque De Duprey	18.1493	-65.8202	2015-10-07	7	10	2015	eBird - Traveling Count	Ebird	URN:CornellLabOfOrnithology:EBIRD:OBS346551994	eBird Basic Dataset. Version: EBD_relMay-2017. Cornell Lab of Ornithology, Ithaca, New York. May 2017.
Brotogeris versicolurus	10	Puerto Rico	PR	Humacao	Escuela Superior Ana Roque de Duprey	18.1495	-65.8203	2015-10-07	7	10	2015	eBird - Traveling Count	Ebird	URN:CornellLabOfOrnithology:EBIRD:OBS346551340	eBird Basic Dataset. Version: EBD_relMay-2017. Cornell Lab of Ornithology, Ithaca, New York. May 2017.
Brotogeris versicolurus	5	Puerto Rico	PR	Humacao	Ana Roque de Duprey	18.1494	-65.8202	2015-10-07	7	10	2015	eBird - Traveling Count	Ebird	URN:CornellLabOfOrnithology:EBIRD:OBS346551884	eBird Basic Dataset. Version: EBD_relMay-2017. Cornell Lab of Ornithology, Ithaca, New York. May 2017.
Brotogeris versicolurus	5	Puerto Rico	PR	Humacao	Esc Superior Ana Roque	18.1005	-65.825	2015-10-07	7	10	2015	eBird - Traveling Count	Ebird	URN:CornellLabOfOrnithology:EBIRD:OBS346551890	eBird Basic Dataset. Version: EBD_relMay-2017. Cornell Lab of Ornithology, Ithaca, New York. May 2017.
Brotogeris versicolurus	5	Puerto Rico	PR	Humacao	Escuela Superior Ana RoquÃŒÂ© de Duprey	18.1493	-65.8203	2015-10-07	7	10	2015	eBird - Traveling Count	Ebird	URN:CornellLabOfOrnithology:EBIRD:OBS346551883	eBird Basic Dataset. Version: EBD_relMay-2017. Cornell Lab of Ornithology, Ithaca, New York. May 2017.
Brotogeris versicolurus	2	Puerto Rico	PR	Humacao	Escuela Ana Roque de Duprey	18.1496	-65.8202	2015-10-07	7	10	2015	eBird - Traveling Count	Ebird	URN:CornellLabOfOrnithology:EBIRD:OBS346552185	eBird Basic Dataset. Version: EBD_relMay-2017. Cornell Lab of Ornithology, Ithaca, New York. May 2017.
Brotogeris versicolurus	5	Puerto Rico	PR	Humacao	Escuela Ana Roque de Duprey	18.1499	-65.8212	2015-10-07	7	10	2015	eBird - Traveling Count	Ebird	URN:CornellLabOfOrnithology:EBIRD:OBS346551982	eBird Basic Dataset. Version: EBD_relMay-2017. Cornell Lab of Ornithology, Ithaca, New York. May 2017.
Brotogeris versicolurus	2	Puerto Rico	PR	Humacao	Escuela Ana de Duprey	18.1492	-65.82	2015-10-07	7	10	2015	eBird - Traveling Count	Ebird	URN:CornellLabOfOrnithology:EBIRD:OBS346552140	eBird Basic Dataset. Version: EBD_relMay-2017. Cornell Lab of Ornithology, Ithaca, New York. May 2017.
Brotogeris versicolurus	4	Puerto Rico	PR	Humacao	Escuela Ana Roque de Duprey	18.1492	-65.8203	2015-10-07	7	10	2015	eBird - Traveling Count	Ebird	URN:CornellLabOfOrnithology:EBIRD:OBS346552505	eBird Basic Dataset. Version: EBD_relMay-2017. Cornell Lab of Ornithology, Ithaca, New York. May 2017.
Brotogeris versicolurus	5	Puerto Rico	PR	Humacao	Escuela Superior Ana Roque de Duprey	18.1494	-65.8204	2015-10-07	7	10	2015	eBird - Traveling Count	Ebird	URN:CornellLabOfOrnithology:EBIRD:OBS346552391	eBird Basic Dataset. Version: EBD_relMay-2017. Cornell Lab of Ornithology, Ithaca, New York. May 2017.
Brotogeris versicolurus	5	Puerto Rico	PR	Humacao	791	18.1495	-65.8203	2015-10-07	7	10	2015	eBird - Traveling Count	Ebird	URN:CornellLabOfOrnithology:EBIRD:OBS346552154	eBird Basic Dataset. Version: EBD_relMay-2017. Cornell Lab of Ornithology, Ithaca, New York. May 2017.
Brotogeris versicolurus	5	Puerto Rico	PR	Humacao	esc. Ana Roque de Duprey	18.1493	-65.8202	2015-10-07	7	10	2015	eBird - Traveling Count	Ebird	URN:CornellLabOfOrnithology:EBIRD:OBS346551935	eBird Basic Dataset. Version: EBD_relMay-2017. Cornell Lab of Ornithology, Ithaca, New York. May 2017.
Brotogeris versicolurus	5	Puerto Rico	PR	Humacao	Escuela Superior Ana Roque De Duprey	18.1494	-65.8203	2015-10-07	7	10	2015	eBird - Traveling Count	Ebird	URN:CornellLabOfOrnithology:EBIRD:OBS346552121	eBird Basic Dataset. Version: EBD_relMay-2017. Cornell Lab of Ornithology, Ithaca, New York. May 2017.
Brotogeris versicolurus	8	Puerto Rico	PR	Humacao	Escuela Superior Ana Roque de Duprey	18.1494	-65.8203	2015-10-07	7	10	2015	eBird - Traveling Count	Ebird	URN:CornellLabOfOrnithology:EBIRD:OBS346552101	eBird Basic Dataset. Version: EBD_relMay-2017. Cornell Lab of Ornithology, Ithaca, New York. May 2017.
Brotogeris versicolurus	5	Puerto Rico	PR	Humacao	Ana Roque de Duprey	18.1493	-65.8203	2015-10-07	7	10	2015	eBird - Traveling Count	Ebird	URN:CornellLabOfOrnithology:EBIRD:OBS346551892	eBird Basic Dataset. Version: EBD_relMay-2017. Cornell Lab of Ornithology, Ithaca, New York. May 2017.
Brotogeris versicolurus	5	Puerto Rico	PR	Humacao	Ana Roque de Duprey	18.1492	-65.82	2015-10-07	7	10	2015	eBird - Traveling Count	Ebird	URN:CornellLabOfOrnithology:EBIRD:OBS346551889	eBird Basic Dataset. Version: EBD_relMay-2017. Cornell Lab of Ornithology, Ithaca, New York. May 2017.
Brotogeris versicolurus	5	Puerto Rico	PR	Humacao	Escuela Superior Ana RoquÃŒÂ© de Duprey	18.1491	-65.8203	2015-10-07	7	10	2015	eBird - Traveling Count	Ebird	URN:CornellLabOfOrnithology:EBIRD:OBS346551739	eBird Basic Dataset. Version: EBD_relMay-2017. Cornell Lab of Ornithology, Ithaca, New York. May 2017.
Brotogeris versicolurus	5	Puerto Rico	PR	Humacao	Ana Roque De Duprey	18.1495	-65.8205	2015-10-06	6	10	2015	eBird - Exhaustive Area Count	Ebird	URN:CornellLabOfOrnithology:EBIRD:OBS346552142	eBird Basic Dataset. Version: EBD_relMay-2017. Cornell Lab of Ornithology, Ithaca, New York. May 2017.
Brotogeris versicolurus	5	Puerto Rico	PR	Humacao	Escuela Ana Roque de Duprey	18.1493	-65.8206	2015-10-07	7	10	2015	eBird - Exhaustive Area Count	Ebird	URN:CornellLabOfOrnithology:EBIRD:OBS346551825	eBird Basic Dataset. Version: EBD_relMay-2017. Cornell Lab of Ornithology, Ithaca, New York. May 2017.
Brotogeris versicolurus	2	Puerto Rico	PR	Humacao	escuela superior ana roque de duprey	18.1492	-65.8201	2015-10-07	7	10	2015	eBird - Traveling Count	Ebird	URN:CornellLabOfOrnithology:EBIRD:OBS346552049	eBird Basic Dataset. Version: EBD_relMay-2017. Cornell Lab of Ornithology, Ithaca, New York. May 2017.
Brotogeris versicolurus	5	Puerto Rico	PR	Humacao	791	18.1088	-65.827	2015-10-07	7	10	2015	eBird - Traveling Count	Ebird	URN:CornellLabOfOrnithology:EBIRD:OBS346552170	eBird Basic Dataset. Version: EBD_relMay-2017. Cornell Lab of Ornithology, Ithaca, New York. May 2017.
Brotogeris versicolurus	60	Puerto Rico	PR	Humacao	Iglesia Palmas del Mar	18.0956	-65.8014	2015-12-06	6	12	2015	eBird - Traveling Count	Ebird	URN:CornellLabOfOrnithology:EBIRD:OBS357640107	eBird Basic Dataset. Version: EBD_relMay-2017. Cornell Lab of Ornithology, Ithaca, New York. May 2017.
Brotogeris versicolurus	60	Puerto Rico	PR	Humacao	Iglesia Palmas del Mar	18.0956	-65.8014	2015-12-06	6	12	2015	eBird - Traveling Count	Ebird	URN:CornellLabOfOrnithology:EBIRD:OBS357606203	eBird Basic Dataset. Version: EBD_relMay-2017. Cornell Lab of Ornithology, Ithaca, New York. May 2017.
Brotogeris versicolurus	15	Puerto Rico	PR	Humacao	Pterocarpus Forest Palmas del Mar	18.0923	-65.8012	2016-12-30	30	12	2016	eBird - Traveling Count	Ebird	URN:CornellLabOfOrnithology:EBIRD:OBS454862764	eBird Basic Dataset. Version: EBD_relMay-2017. Cornell Lab of Ornithology, Ithaca, New York. May 2017.
Brotogeris versicolurus	1	Puerto Rico	PR	Juncos	US-PR-Juncos-Calle Eucalipto 27 - 18.2356x-65.8993	18.2356	-65.8993	2017-05-13	13	5	2017	eBird - Casual Observation	Ebird	URN:CornellLabOfOrnithology:EBIRD:OBS498803471	eBird Basic Dataset. Version: EBD_relMay-2017. Cornell Lab of Ornithology, Ithaca, New York. May 2017.
Brotogeris versicolurus	3	Puerto Rico	PR	Juncos	El Yunque Sur - Juncos PR	18.2541	-65.8949	2017-06-12	12	6	2017	eBird - Stationary Count	Ebird	URN:CornellLabOfOrnithology:EBIRD:OBS510570513	eBird Basic Dataset. Version: EBD_relMay-2017. Cornell Lab of Ornithology, Ithaca, New York. May 2017.
Brotogeris versicolurus	24	Puerto Rico	PR	Juana DÃŒ_az	Juana Diaz Urban Area	18.0448	-66.5071	2008-06-12	12	6	2008	eBird - Casual Observation	Ebird	URN:CornellLabOfOrnithology:EBIRD:OBS249949507	eBird Basic Dataset. Version: EBD_relMay-2017. Cornell Lab of Ornithology, Ithaca, New York. May 2017.
Brotogeris versicolurus	2	Puerto Rico	PR	Juana DÃŒ_az	18.045x-66.491 - mar. 26, 2016 3:47 PM	18.0451	-66.4912	2016-03-26	26	3	2016	eBird - Stationary Count	Ebird	URN:CornellLabOfOrnithology:EBIRD:OBS385927289	eBird Basic Dataset. Version: EBD_relMay-2017. Cornell Lab of Ornithology, Ithaca, New York. May 2017.
Brotogeris versicolurus	5	Puerto Rico	PR	Juana DÃŒ_az	J. D. Animal Hospital grounds	18.0516	-66.5035	2016-08-24	24	8	2016	eBird - Casual Observation	Ebird	URN:CornellLabOfOrnithology:EBIRD:OBS426460147	eBird Basic Dataset. Version: EBD_relMay-2017. Cornell Lab of Ornithology, Ithaca, New York. May 2017.
Brotogeris versicolurus	NA	Puerto Rico	PR	Lajas	Puerto Rico-Lajas area	18.0493	-67.0537	2001-04-23	23	4	2001	eBird - Casual Observation	Ebird	URN:CornellLabOfOrnithology:EBIRD:OBS217148362	eBird Basic Dataset. Version: EBD_relMay-2017. Cornell Lab of Ornithology, Ithaca, New York. May 2017.
Brotogeris versicolurus	NA	Puerto Rico	PR	Lajas	Puerto Rico - SW area	18.0049	-66.9727	2004-12-25	25	12	2004	eBird - Casual Observation	Ebird	URN:CornellLabOfOrnithology:EBIRD:OBS57325937	eBird Basic Dataset. Version: EBD_relMay-2017. Cornell Lab of Ornithology, Ithaca, New York. May 2017.
Brotogeris versicolurus	3	Puerto Rico	PR	Lajas	EstaciÃŒ_n Experimental AgrÃŒ_cola Lajas UPRM	18.032	-67.0741	2005-12-31	31	12	2005	eBird - Traveling Count	Ebird	URN:CornellLabOfOrnithology:EBIRD:OBS168675173	eBird Basic Dataset. Version: EBD_relMay-2017. Cornell Lab of Ornithology, Ithaca, New York. May 2017.
Brotogeris versicolurus	NA	Puerto Rico	PR	Lajas	Reserva Natural Laguna Cartagena	18.0145	-67.0979	2007-12-05	5	12	2007	eBird - Casual Observation	Ebird	URN:CornellLabOfOrnithology:EBIRD:OBS339062373	eBird Basic Dataset. Version: EBD_relMay-2017. Cornell Lab of Ornithology, Ithaca, New York. May 2017.
Brotogeris versicolurus	2	Puerto Rico	PR	Lajas	Camino#1 Norte Cartagena	18.0211	-67.1072	2011-10-28	28	10	2011	eBird - Traveling Count	Ebird	URN:CornellLabOfOrnithology:EBIRD:OBS129146788	eBird Basic Dataset. Version: EBD_relMay-2017. Cornell Lab of Ornithology, Ithaca, New York. May 2017.
Brotogeris versicolurus	2	Puerto Rico	PR	Lajas	Camino#1 Norte Cartagena	18.0211	-67.1072	2011-10-28	28	10	2011	eBird - Traveling Count	Ebird	URN:CornellLabOfOrnithology:EBIRD:OBS129179334	eBird Basic Dataset. Version: EBD_relMay-2017. Cornell Lab of Ornithology, Ithaca, New York. May 2017.
Brotogeris versicolurus	NA	Puerto Rico	PR	Lajas	Laguna Cartegena - Tower	18.0115	-67.1026	2012-01-08	8	1	2012	eBird - Traveling Count	Ebird	URN:CornellLabOfOrnithology:EBIRD:OBS135715650	eBird Basic Dataset. Version: EBD_relMay-2017. Cornell Lab of Ornithology, Ithaca, New York. May 2017.
Brotogeris versicolurus	NA	Puerto Rico	PR	Lajas	Laguna Cartegena - Tower	18.0115	-67.1026	2012-01-08	8	1	2012	eBird - Traveling Count	Ebird	URN:CornellLabOfOrnithology:EBIRD:OBS135582101	eBird Basic Dataset. Version: EBD_relMay-2017. Cornell Lab of Ornithology, Ithaca, New York. May 2017.
Brotogeris versicolurus	2	Puerto Rico	PR	Lajas	Laguna Cartegena - Tower	18.0115	-67.1026	2012-03-18	18	3	2012	eBird - Stationary Count	Ebird	URN:CornellLabOfOrnithology:EBIRD:OBS145203973	eBird Basic Dataset. Version: EBD_relMay-2017. Cornell Lab of Ornithology, Ithaca, New York. May 2017.
Brotogeris versicolurus	1	Puerto Rico	PR	Lajas	La Parguera--Villa Parguera	17.9737	-67.0498	2012-05-02	2	5	2012	eBird - Traveling Count	Ebird	URN:CornellLabOfOrnithology:EBIRD:OBS150909048	eBird Basic Dataset. Version: EBD_relMay-2017. Cornell Lab of Ornithology, Ithaca, New York. May 2017.
Brotogeris versicolurus	2	Puerto Rico	PR	Lajas	Reserva Natural Laguna Cartagena	18.0145	-67.0979	2012-12-29	29	12	2012	eBird - Traveling Count	Ebird	URN:CornellLabOfOrnithology:EBIRD:OBS174420249	eBird Basic Dataset. Version: EBD_relMay-2017. Cornell Lab of Ornithology, Ithaca, New York. May 2017.
Brotogeris versicolurus	2	Puerto Rico	PR	Lajas	Laguna Cartegena - West End	18.0112	-67.109	2012-12-29	29	12	2012	eBird - Traveling Count	Ebird	URN:CornellLabOfOrnithology:EBIRD:OBS174501640	eBird Basic Dataset. Version: EBD_relMay-2017. Cornell Lab of Ornithology, Ithaca, New York. May 2017.
Brotogeris versicolurus	2	Puerto Rico	PR	Lajas	Reserva Natural Laguna Cartagena	18.0145	-67.0979	2012-12-29	29	12	2012	eBird - Traveling Count	Ebird	URN:CornellLabOfOrnithology:EBIRD:OBS177995201	eBird Basic Dataset. Version: EBD_relMay-2017. Cornell Lab of Ornithology, Ithaca, New York. May 2017.
Brotogeris versicolurus	2	Puerto Rico	PR	Lajas	Laguna Cartagena, Lajas	18.0164	-67.1014	2012-12-29	29	12	2012	eBird - Traveling Count	Ebird	URN:CornellLabOfOrnithology:EBIRD:OBS174369737	eBird Basic Dataset. Version: EBD_relMay-2017. Cornell Lab of Ornithology, Ithaca, New York. May 2017.
Brotogeris versicolurus	NA	Puerto Rico	PR	Lajas	Quebrada La Tinaja NWR	18.0019	-67.1053	2013-03-19	19	3	2013	eBird - Casual Observation	Ebird	URN:CornellLabOfOrnithology:EBIRD:OBS190874440	eBird Basic Dataset. Version: EBD_relMay-2017. Cornell Lab of Ornithology, Ithaca, New York. May 2017.
[truncated: 111,613 more rows]
