# Supplementary material for: From the cage to the wild: introductions of Psittaciformes to Puerto Rico
Source: PeerJ. 2018 Oct 30;6:e5669. doi: 10.7717/peerj.5669 (PMC6214232; doi:10.7717/peerj.5669)
Supplement: Supplemental Information 1 — S1: Puerto Rico psittacine species checklist and status S2: Psittacine species occurrence locations and counts S3: Puerto Rico Landcover classification scheme S4: Psittacine species sighted by local groups (LGs) in Puerto Rico S5: Distribution of Psittaciformes in Puerto Rico based on location records from Ebird (1960–2017) [file peerj-06-5669-s001.zip › S4 Psittacine species sighted by local groups PR_submitted.xlsx]

## Sheet: Read me
Falcón & Tremblay Psittacine introductions to Puerto Rico
S3: Psittacine species sighted by local groups (LGs) in Puerto Rico
Summary: Here we prodived web links to each record we found through our search (provided under each species name). All links active as of 26.12.2017.

## Sheet: All records by LGs
	Agapornis roseicollis	Amazona aestiva	Amazona albifrons	Amazona amazonica	Amazona auropalliata	Amazona leucocephala	Amazona viridigenalis	Anodorhynchus hyacinthinus	Ara ararauna	Brotogeris versicolurus	Cacatua alba	Cacatua moluccensis	Eupsittula (Aratinga) canicularis	Myiopsitta monachus
Records	Peach-faced lovebirds	Blue-fronted amazon	White-fronted amazon	Orange-winged amazon	Yellow-naped amazon	Cuban amazon	Greencheeked amazon	Hyacinth macaw	Blue-and-yellow macaw	White-winged parakeet	White-crested cockatoo	Salmon-crested cockatoo	Orange-fronted conure	Monk parakeet
1	https://www.facebook.com/photo.php?fbid=10154469753946512&set=p.10154469753946512&type=1&theater	https://www.facebook.com/photo.php?fbid=10153397254097393&set=pcb.1124900077529383&type=3&theater	https://www.facebook.com/photo.php?fbid=693000657419245&set=pcb.719563878063007&type=3&theater	https://www.facebook.com/avesdepuertoricoFelPe/photos/a.10154490032910190.1073741910.206715455189/10154576251430190/?type=3&theater		https://www.facebook.com/avesdepuertoricoFelPe/photos/a.10154883715355190.1073741931.206715455189/10154986453385190/?type=3&theater	https://www.facebook.com/avesdepuertoricoFelPe/photos/a.10154129764640190.1073741870.206715455189/10154388725550190/?type=3&theater		https://www.facebook.com/avesdepuertoricoFelPe/photos/a.10154129764640190.1073741870.206715455189/10154224181565190/?type=3&theater	https://www.facebook.com/avesdepuertoricoFelPe/photos/a.10154129764640190.1073741870.206715455189/10154174258640190/?type=3&theater	https://www.facebook.com/photo.php?fbid=10154002657445332&set=p.10154002657445332&type=1&theater	https://www.facebook.com/avesdepuertoricoFelPe/photos/a.10152138830350190.497943.206715455189/10154589590645190/?type=3&theater	https://www.facebook.com/avesdepuertoricoFelPe/photos/a.10154125337910190.1073741868.206715455189/10154692095840190/?type=3&theater	https://www.facebook.com/avesdepuertoricoFelPe/photos/a.10154125337910190.1073741868.206715455189/10154542863605190/?type=3&theater
2	https://www.facebook.com/photo.php?fbid=585229208179470&set=p.585229208179470&type=1&theater	1	https://www.facebook.com/photo.php?fbid=692991477420163&set=pcb.719563878063007&type=3&theater	https://www.facebook.com/avesdepuertoricoFelPe/photos/a.10154125337910190.1073741868.206715455189/10154501093510190/?type=3&theater		https://www.facebook.com/photo.php?fbid=10212562888214477&set=p.10212562888214477&type=1&theater	https://www.facebook.com/avesdepuertoricoFelPe/photos/a.10154144170085190.1073741875.206715455189/10154402988680190/?type=3&theater		https://www.facebook.com/avesdepuertoricoFelPe/photos/a.10154530532520190.1073741914.206715455189/10154579417495190/?type=3&theater	https://www.facebook.com/avesdepuertoricoFelPe/photos/a.10154146043500190.1073741878.206715455189/10154357541995190/?type=3&theater	https://www.facebook.com/GloriaArchillaPhotography/photos/p.1372287409490637/1372287409490637/?type=1&theater	https://www.facebook.com/avesdepuertoricoFelPe/photos/a.10152138830350190.497943.206715455189/10154589591170190/?type=3&theater	https://www.facebook.com/avesdepuertoricoFelPe/photos/a.10154125337910190.1073741868.206715455189/10154695708035190/?type=3&theater	https://www.facebook.com/avesdepuertoricoFelPe/photos/a.10154129764640190.1073741870.206715455189/10154174254550190/?type=3&theater
3	2		https://www.facebook.com/photo.php?fbid=10151929833898269&set=pcb.718254768193918&type=3&theater	https://www.facebook.com/photo.php?fbid=10154062177165247&set=p.10154062177165247&type=1&theater		2	https://www.facebook.com/avesdepuertoricoFelPe/photos/a.10154129764640190.1073741870.206715455189/10154441792070190/?type=3&theater		https://www.facebook.com/avesdepuertoricoFelPe/photos/a.10154883715355190.1073741931.206715455189/10154782854900190/?type=3&theater	https://www.facebook.com/avesdepuertoricoFelPe/photos/a.10154171242785190.1073741881.206715455189/10154433654700190/?type=3&theater	https://www.facebook.com/photo.php?fbid=829038493842185&set=pcb.976995152319877&type=3&theater	https://www.facebook.com/photo.php?fbid=10152613529897115&set=pcb.932349556784437&type=3&theater	https://www.facebook.com/avesdepuertoricoFelPe/photos/a.10154215341530190.1073741885.206715455189/10155072848155190/?type=3&theater	https://www.facebook.com/avesdepuertoricoFelPe/photos/a.10154129764640190.1073741870.206715455189/10154189706500190/?type=3&theater
4			2	https://www.facebook.com/photo.php?fbid=340618196378494&set=p.340618196378494&type=1&theater			https://www.facebook.com/avesdepuertoricoFelPe/photos/a.10154129764640190.1073741870.206715455189/10154441792785190/?type=3&theater		https://www.facebook.com/avesdepuertoricoFelPe/photos/a.10154037731725190.1073741863.206715455189/10154816127305190/?type=3&theater	https://www.facebook.com/avesdepuertoricoFelPe/photos/a.10154129764640190.1073741870.206715455189/10154465051005190/?type=3&theater	https://www.facebook.com/photo.php?fbid=1417744161591973&set=p.1417744161591973&type=1&theater	https://www.facebook.com/photo.php?fbid=736469819738995&set=p.736469819738995&type=1&theater	https://www.facebook.com/photo.php?fbid=1509415135956543&set=p.1509415135956543&type=1&theater	https://www.facebook.com/avesdepuertoricoFelPe/photos/a.10154205708245190.1073741882.206715455189/10154243225180190/?type=3&theater
5				https://www.facebook.com/photo.php?fbid=10152740147311078&set=p.10152740147311078&type=1&theater			https://www.facebook.com/avesdepuertoricoFelPe/photos/a.10154129764640190.1073741870.206715455189/10154441794080190/?type=3&theater		https://www.facebook.com/avesdepuertoricoFelPe/photos/a.10154037731725190.1073741863.206715455189/10154810060345190/?type=3&theater	https://www.facebook.com/avesdepuertoricoFelPe/photos/a.10154129764640190.1073741870.206715455189/10154470771085190/?type=3&theater	https://www.facebook.com/photo.php?fbid=10203956045595438&set=pcb.841571535862240&type=3&theater	https://www.facebook.com/photo.php?fbid=10152849532580649&set=p.10152849532580649&type=1&theater	https://www.facebook.com/719479254785106/photos/p.771157739617257/771157739617257/?type=1&theater	https://www.facebook.com/avesdepuertoricoFelPe/photos/a.10154129764640190.1073741870.206715455189/10154238695130190/?type=3&theater
6				https://www.facebook.com/photo.php?fbid=10153550724857368&set=p.10153550724857368&type=1&theater			https://www.facebook.com/avesdepuertoricoFelPe/photos/a.10154144170085190.1073741875.206715455189/10156090136375190/?type=3&theater		https://www.facebook.com/avesdepuertoricoFelPe/photos/a.10154883715355190.1073741931.206715455189/10154818973455190/?type=3&theater	https://www.facebook.com/avesdepuertoricoFelPe/photos/a.10154129764640190.1073741870.206715455189/10154471235250190/?type=3&theater	https://www.facebook.com/photo.php?fbid=10206685966046234&set=p.10206685966046234&type=1&theater	https://www.facebook.com/photo.php?fbid=10207507173743443&set=pcb.1009634615722597&type=3&theater	https://www.facebook.com/photo.php?fbid=1509415135956543&set=p.1509415135956543&type=1&theater	https://www.facebook.com/avesdepuertoricoFelPe/photos/a.10154129764640190.1073741870.206715455189/10154243126760190/?type=3&theater
7				https://www.facebook.com/photo.php?fbid=926925684026740&set=p.926925684026740&type=1&theater			https://www.facebook.com/avesdepuertoricoFelPe/photos/a.10154144170085190.1073741875.206715455189/10156265952765190/?type=3&theater		https://www.facebook.com/avesdepuertoricoFelPe/photos/a.10154883715355190.1073741931.206715455189/10154818973685190/?type=3&theater	https://www.facebook.com/avesdepuertoricoFelPe/photos/a.10154129764640190.1073741870.206715455189/10154471824300190/?type=3&theater	https://www.facebook.com/photo.php?fbid=1417744204925302&set=p.1417744204925302&type=1&theater	https://www.facebook.com/photo.php?fbid=10152613529897115&set=pcb.932349556784437&type=3&theater	https://www.facebook.com/532238783492442/photos/p.868810393168611/868810393168611/?type=1&theater	https://www.facebook.com/avesdepuertoricoFelPe/photos/a.10153534975570190.1073741836.206715455189/10154272981010190/?type=3&theater
8				https://www.facebook.com/photo.php?fbid=634546209931357&set=p.634546209931357&type=1&theater			https://www.facebook.com/avesdepuertoricoFelPe/videos/10155078091215190/		https://www.facebook.com/avesdepuertoricoFelPe/photos/a.10152138830350190.497943.206715455189/10154828552395190/?type=3&theater	https://www.facebook.com/avesdepuertoricoFelPe/photos/a.10154129764640190.1073741870.206715455189/10154474783910190/?type=3&theater	7	https://www.facebook.com/photo.php?fbid=978436545542320&set=p.978436545542320&type=1&theater	https://www.facebook.com/photo.php?fbid=10154131160156041&set=p.10154131160156041&type=1&theater	https://www.facebook.com/avesdepuertoricoFelPe/photos/a.10154144170085190.1073741875.206715455189/10154397885925190/?type=3&theater
9				https://www.facebook.com/photo.php?fbid=340619006378413&set=p.340619006378413&type=1&theater			https://www.facebook.com/photo.php?fbid=10156233214985247&set=p.10156233214985247&type=1&theater		https://www.facebook.com/avesdepuertoricoFelPe/photos/a.10152138830350190.497943.206715455189/10154832324120190/?type=3&theater	https://www.facebook.com/avesdepuertoricoFelPe/photos/a.10154129764640190.1073741870.206715455189/10154498266085190/?type=3&theater		https://www.facebook.com/photo.php?fbid=10153145982412115&set=pcb.1076537849032273&type=3&theater	https://www.facebook.com/photo.php?fbid=10152787321483740&set=p.10152787321483740&type=1&theater	https://www.facebook.com/avesdepuertoricoFelPe/photos/a.10153534975570190.1073741836.206715455189/10154401999790190/?type=3&theater
10				https://www.facebook.com/photo.php?fbid=10153550720502368&set=p.10153550720502368&type=1			https://www.facebook.com/photo.php?fbid=579739438783899&set=p.579739438783899&type=1&theater		https://www.facebook.com/avesdepuertoricoFelPe/photos/a.10152138830350190.497943.206715455189/10154836404955190/?type=3&theater	https://www.facebook.com/avesdepuertoricoFelPe/photos/a.10154129764640190.1073741870.206715455189/10154511758515190/?type=3&theater		9	https://www.facebook.com/photo.php?fbid=10204055011272039&set=p.10204055011272039&type=1&theater	https://www.facebook.com/avesdepuertoricoFelPe/photos/a.10154129764640190.1073741870.206715455189/10154402295145190/?type=3&theater
11				10			https://www.facebook.com/photo.php?fbid=692991477420163&set=pcb.719563878063007&type=3&theater		https://www.facebook.com/avesdepuertoricoFelPe/photos/a.10152138830350190.497943.206715455189/10154896580030190/?type=3&theater	https://www.facebook.com/avesdepuertoricoFelPe/photos/a.10152138830350190.497943.206715455189/10154829019980190/?type=3&theater			https://www.facebook.com/532238783492442/photos/p.867446113305039/867446113305039/?type=1&theater	https://www.facebook.com/avesdepuertoricoFelPe/photos/a.10154412941115190.1073741901.206715455189/10154452610760190/?type=3&theater
12							https://www.facebook.com/photo.php?fbid=10153010618472115&set=p.10153010618472115&type=1&theater		https://www.facebook.com/avesdepuertoricoFelPe/photos/a.10154037731725190.1073741863.206715455189/10155016651860190/?type=3&theater	https://www.facebook.com/avesdepuertoricoFelPe/photos/a.10154125337910190.1073741868.206715455189/10154321048970190/?type=3&theater			https://www.facebook.com/photo.php?fbid=10152927163772368&set=p.10152927163772368&type=1&theater	https://www.facebook.com/avesdepuertoricoFelPe/photos/a.10153534975570190.1073741836.206715455189/10154449943670190/?type=3&theater
13							https://www.facebook.com/photo.php?fbid=10206784050827542&set=pcb.1039887362697322&type=3&theater		https://www.facebook.com/avesdepuertoricoFelPe/photos/a.10154215341530190.1073741885.206715455189/10155083739420190/?type=3&theater	https://www.facebook.com/photo.php?fbid=658127604247295&set=p.658127604247295&type=1&theater			https://www.facebook.com/photo.php?fbid=10152787321473740&set=p.10152787321473740&type=1&theater	https://www.facebook.com/avesdepuertoricoFelPe/photos/a.10154146043500190.1073741878.206715455189/10154452909220190/?type=3&theater
14							https://www.facebook.com/photo.php?fbid=773324179386892&set=p.773324179386892&type=1&theater		https://www.facebook.com/avesdepuertoricoFelPe/photos/a.10153969850035190.1073741861.206715455189/10153969835435190/?type=3&theater	https://www.facebook.com/photo.php?fbid=800895653258114&set=p.800895653258114&type=1&theater			https://www.facebook.com/photo.php?fbid=10153765316287368&set=p.10153765316287368&type=1&theater	https://www.facebook.com/avesdepuertoricoFelPe/photos/a.10154144170085190.1073741875.206715455189/10154556121960190/?type=3&theater
15							https://www.facebook.com/photo.php?fbid=10153034233365918&set=p.10153034233365918&type=1&theater		https://www.facebook.com/avesdepuertoricoFelPe/photos/a.10153969850035190.1073741861.206715455189/10154002943285190/?type=3&theater	https://www.facebook.com/photo.php?fbid=10205062867427813&set=p.10205062867427813&type=1&theater			https://www.facebook.com/photo.php?fbid=662127397156317&set=pcb.770960782923316&type=3&theater	https://www.facebook.com/avesdepuertoricoFelPe/photos/a.10154144170085190.1073741875.206715455189/10154829486915190/?type=3&theater
16							https://www.facebook.com/photo.php?fbid=10153010616627115&set=p.10153010616627115&type=1&theater		https://www.facebook.com/photo.php?fbid=10152784499266659&set=p.10152784499266659&type=1&theater	https://www.facebook.com/photo.php?fbid=10153065490792115&set=p.10153065490792115&type=1&theater			https://www.facebook.com/photo.php?fbid=1673675839560142&set=p.1673675839560142&type=1&theater	https://www.facebook.com/avesdepuertoricoFelPe/photos/a.10154703532465190.1073741927.206715455189/10155829695310190/?type=3&theater
17							https://www.facebook.com/photo.php?fbid=10153010620457115&set=p.10153010620457115&type=1&theater		https://www.facebook.com/photo.php?fbid=773661949379840&set=p.773661949379840&type=1&theater	https://www.facebook.com/photo.php?fbid=831174840276308&set=p.831174840276308&type=1&theater			https://www.facebook.com/photo.php?fbid=10155234256447114&set=p.10155234256447114&type=1	https://www.facebook.com/avesdepuertoricoFelPe/photos/a.10154144170085190.1073741875.206715455189/10155926170110190/?type=3&theater
18							https://www.facebook.com/photo.php?fbid=1616356595292067&set=p.1616356595292067&type=1&theater		https://www.facebook.com/532238783492442/photos/p.983304905052492/983304905052492/?type=1&theater	https://www.facebook.com/photo.php?fbid=10203853700888526&set=pcb.919168868102506&type=3&theater			https://www.facebook.com/photo.php?fbid=10153761218957368&set=p.10153761218957368&type=1	https://www.facebook.com/avesdepuertoricoFelPe/photos/a.10153827571810190.1073741845.206715455189/10153928454445190/?type=3&theater
19							https://www.facebook.com/photo.php?fbid=10153172207866006&set=p.10153172207866006&type=1&theater		https://www.facebook.com/parababarbaazul/photos/p.1006919749350284/1006919749350284/?type=1&theater	https://www.facebook.com/photo.php?fbid=658127604247295&set=p.658127604247295&type=1&theater			https://www.facebook.com/photo.php?fbid=10152787321473740&set=p.10152787321473740&type=1	https://www.facebook.com/avesdepuertoricoFelPe/photos/a.10154125337910190.1073741868.206715455189/10154479456460190/?type=3&theater
20							https://www.facebook.com/photo.php?fbid=1604338269827233&set=p.1604338269827233&type=1&theater		https://www.facebook.com/photo.php?fbid=10207407321568673&set=p.10207407321568673&type=1&theater	https://www.facebook.com/photo.php?fbid=10153115968247368&set=p.10153115968247368&type=1&theater			https://www.facebook.com/photo.php?fbid=10204054775546146&set=pcb.1479264115691695&type=3&size=1367%2C1125	https://www.facebook.com/photo.php?fbid=10152223114628721&set=p.10152223114628721&type=1&theater
21							https://www.facebook.com/photo.php?fbid=1857714067822984&set=p.1857714067822984&type=1&theater		https://www.facebook.com/photo.php?fbid=10153327302482115&set=p.10153327302482115&type=1&theater	https://www.facebook.com/photo.php?fbid=10153041635462115&set=p.10153041635462115&type=1&theater			https://www.facebook.com/532238783492442/photos/p.867446113305039/867446113305039/?type=1	https://www.facebook.com/photo.php?fbid=10212462215572883&set=pcb.1475564499129604&type=3&theater
22							https://www.facebook.com/photo.php?fbid=10153034223755918&set=p.10153034223755918&type=1		https://www.facebook.com/photo.php?fbid=10156615997605247&set=p.10156615997605247&type=1&theater	https://www.facebook.com/photo.php?fbid=10153044823487115&set=p.10153044823487115&type=1&theater			https://www.facebook.com/532238783492442/photos/p.868810393168611/868810393168611/?type=1	https://www.facebook.com/photo.php?fbid=10152927646317366&set=p.10152927646317366&type=1&theater
23							https://www.facebook.com/photo.php?fbid=1523605504358752&set=gm.1944750602476375&type=3&ifg=1		https://www.facebook.com/photo.php?fbid=10156616554805247&set=p.10156616554805247&type=1&theater	https://www.facebook.com/avesdepuertoricoFelPe/photos/p.10155718095120190/10155718095120190/?type=1&theater			https://www.facebook.com/photo.php?fbid=10153772288076969&set=p.10153772288076969&type=1	https://www.facebook.com/burgosnatural/photos/p.1366832190055224/1366832190055224/?type=1&theater
24							https://www.facebook.com/photo.php?fbid=773324669386843&set=p.773324669386843&type=1		https://www.facebook.com/mannybirds/photos/p.594720770665736/594720770665736/?type=1&theater	https://www.facebook.com/photo.php?fbid=10153044822797115&set=p.10153044822797115&type=1&theater			23	https://www.facebook.com/photo.php?fbid=10202149116263600&set=p.10202149116263600&type=1&theater
25							24		https://www.facebook.com/GloriaArchillaPhotography/photos/p.980642318655150/980642318655150/?type=1&theater	https://www.facebook.com/photo.php?fbid=10153042186942115&set=pcb.1044666005552791&type=3&theater				https://www.facebook.com/photo.php?fbid=785763171487613&set=p.785763171487613&type=1&theater
26									https://www.facebook.com/photo.php?fbid=10154011532656499&set=p.10154011532656499&type=1&theater	https://www.facebook.com/photo.php?fbid=1511412302423493&set=p.1511412302423493&type=1&theater				https://www.facebook.com/GloriaArchillaPhotography/photos/p.998019253584123/998019253584123/?type=1&theater
27									https://www.facebook.com/photo.php?fbid=10154004453261499&set=p.10154004453261499&type=1&theater	https://www.facebook.com/photo.php?fbid=925069677553490&set=p.925069677553490&type=1&theater				https://www.facebook.com/avesdepuertoricoFelPe/videos/10154425675365190/
28									https://www.facebook.com/photo.php?fbid=10154031677231499&set=p.10154031677231499&type=1&theater	https://www.facebook.com/photo.php?fbid=10153077127602115&set=p.10153077127602115&type=1&theater				https://www.facebook.com/GloriaArchillaPhotography/photos/p.998024873583561/998024873583561/?type=1&theater
29									https://www.facebook.com/photo.php?fbid=10206474249722708&set=p.10206474249722708&type=1&theater	https://www.facebook.com/131018040764155/photos/p.191880888011203/191880888011203/?type=1&theater				https://www.facebook.com/GloriaArchillaPhotography/photos/p.1087283611324353/1087283611324353/?type=1&theater
30									https://www.facebook.com/photo.php?fbid=846469552080170&set=p.846469552080170&type=1&theater	https://www.facebook.com/719479254785106/photos/p.752453574821007/752453574821007/?type=1&theater				https://www.facebook.com/photo.php?fbid=10153569628651499&set=p.10153569628651499&type=1&theater
31									https://www.facebook.com/photo.php?fbid=10154232877441499&set=p.10154232877441499&type=1&theater	https://www.facebook.com/719479254785106/photos/p.752453971487634/752453971487634/?type=1&theater				https://www.facebook.com/photo.php?fbid=10152819394402115&set=p.10152819394402115&type=1&theater
32									https://www.facebook.com/photo.php?fbid=10154071839166499&set=p.10154071839166499&type=1&theater	https://www.facebook.com/photo.php?fbid=10154027299581499&set=p.10154027299581499&type=1&theater				https://www.facebook.com/photo.php?fbid=10154545117277366&set=p.10154545117277366&type=1&theater
33									https://www.facebook.com/photo.php?fbid=255658354608865&set=p.255658354608865&type=1&theater	https://www.facebook.com/photo.php?fbid=1642317999332922&set=pcb.976882195664506&type=3&theater				https://www.facebook.com/photo.php?fbid=889418514473693&set=p.889418514473693&type=1&theater
34									https://www.facebook.com/photo.php?fbid=10153530269936894&set=p.10153530269936894&type=1&theater	https://www.facebook.com/photo.php?fbid=10153065487787115&set=p.10153065487787115&type=1&theater				https://www.facebook.com/photo.php?fbid=829366093790516&set=pcb.926712384014821&type=3&theater
35									https://www.facebook.com/photo.php?fbid=10154027201126499&set=p.10154027201126499&type=1&theater	https://www.facebook.com/photo.php?fbid=1511036219127768&set=p.1511036219127768&type=1&theater				https://www.facebook.com/bdiazphotography/photos/p.731636846965989/731636846965989/?type=1&theater
36									https://www.facebook.com/photo.php?fbid=771499269596108&set=pcb.918116698207723&type=3&theater	https://www.facebook.com/photo.php?fbid=10152921991452368&set=p.10152921991452368&type=1&theater				https://www.facebook.com/photo.php?fbid=10154355062631499&set=p.10154355062631499&type=1&theater
37									https://www.facebook.com/photo.php?fbid=10154396065736499&set=p.10154396065736499&type=1&theater	https://www.facebook.com/photo.php?fbid=10153041703392368&set=p.10153041703392368&type=1&theater				https://www.facebook.com/photo.php?fbid=10152927646317366&set=p.10152927646317366&type=1&theater
38									https://www.facebook.com/mannybirds/photos/p.791876390950172/791876390950172/?type=1&theater	https://www.facebook.com/719479254785106/photos/p.752454248154273/752454248154273/?type=1&theater				https://www.facebook.com/bdiazphotography/photos/p.731169720346035/731169720346035/?type=1&theater
39									https://www.facebook.com/photo.php?fbid=10156627782595247&set=p.10156627782595247&type=1&theater	https://www.facebook.com/photo.php?fbid=1602256820035378&set=p.1602256820035378&type=1&theater				https://www.facebook.com/GloriaArchillaPhotography/photos/p.998019333584115/998019333584115/?type=1&theater
40									https://www.facebook.com/mannybirds/photos/p.674970575974088/674970575974088/?type=1&theater	https://www.facebook.com/photo.php?fbid=10153031580777368&set=p.10153031580777368&type=1&theater				https://www.facebook.com/photo.php?fbid=10153594698342368&set=p.10153594698342368&type=1&theater
41									https://www.facebook.com/photo.php?fbid=10153141394915918&set=p.10153141394915918&type=1&theater	https://www.facebook.com/photo.php?fbid=1649706955290364&set=p.1649706955290364&type=1&theater				https://www.facebook.com/bdiazphotography/photos/p.795337813929225/795337813929225/?type=1&theater
42									https://www.facebook.com/photo.php?fbid=778257325586969&set=p.778257325586969&type=1&theater	https://www.facebook.com/photo.php?fbid=10153041277567115&set=p.10153041277567115&type=1&theater				https://www.facebook.com/photo.php?fbid=10152648380307115&set=pcb.941979775821415&type=3&theater
43									https://www.facebook.com/photo.php?fbid=10153374776002115&set=p.10153374776002115&type=1&theater	https://www.facebook.com/photo.php?fbid=1110409045678402&set=p.1110409045678402&type=1&theater				https://www.facebook.com/photo.php?fbid=10153490698829685&set=p.10153490698829685&type=1&theater
44									https://www.facebook.com/photo.php?fbid=10153374783762115&set=p.10153374783762115&type=1&theater	https://www.facebook.com/photo.php?fbid=1434657403253563&set=p.1434657403253563&type=1&theater				https://www.facebook.com/photo.php?fbid=10153986246243966&set=p.10153986246243966&type=1&theater
45									https://www.facebook.com/photo.php?fbid=10153441899457115&set=p.10153441899457115&type=1&theater	https://www.facebook.com/photo.php?fbid=1511412485756808&set=p.1511412485756808&type=1&theater				https://www.facebook.com/photo.php?fbid=10152648378597115&set=p.10152648378597115&type=1&theater
46									https://www.facebook.com/photo.php?fbid=10153374789037115&set=pcb.1140236969329027&type=3&theater	https://www.facebook.com/photo.php?fbid=292739204578664&set=p.292739204578664&type=1				https://www.facebook.com/photo.php?fbid=10155077528772618&set=p.10155077528772618&type=1&theater
47									https://www.facebook.com/photo.php?fbid=10153327314237115&set=pcb.1131508030201921&type=3&theater	https://www.facebook.com/photo.php?fbid=1276176225746641&set=p.1276176225746641&type=1				https://www.facebook.com/photo.php?fbid=10153490468587393&set=pcb.1153898911296166&type=3&theater
48									https://www.facebook.com/photo.php?fbid=10209005454715172&set=p.10209005454715172&type=1&theater	https://www.facebook.com/photo.php?fbid=10155749109995497&set=p.10155749109995497&type=1				https://www.facebook.com/photo.php?fbid=10153571803077368&set=p.10153571803077368&type=1&theater
49									https://www.facebook.com/photo.php?fbid=10155910608558149&set=p.10155910608558149&type=1&theater	https://www.facebook.com/puertoricoatravesdemilente.carolinasoto/photos/p.1007914605906069/1007914605906069/?type=1				https://www.facebook.com/burgosnatural/photos/p.1366832190055224/1366832190055224/?type=1&theater
50									https://www.facebook.com/photo.php?fbid=10153441899717115&set=p.10153441899717115&type=1	https://www.facebook.com/photo.php?fbid=1122932827727937&set=p.1122932827727937&type=1				https://www.facebook.com/photo.php?fbid=10153879100451499&set=p.10153879100451499&type=1&theater
51									https://www.facebook.com/photo.php?fbid=10153327312962115&set=pcb.1713569955594442&type=3&size=960%2C742	https://www.facebook.com/birdwatchersofpuertorico/photos/p.1220060041342399/1220060041342399/?type=1				https://www.facebook.com/photo.php?fbid=10153831761899050&set=p.10153831761899050&type=1&theater
52									https://www.facebook.com/photo.php?fbid=10153327310757115&set=p.10153327310757115&type=1	https://www.facebook.com/photo.php?fbid=10152594185072115&set=p.10152594185072115&type=1				https://www.facebook.com/photo.php?fbid=1665982933662766&set=p.1665982933662766&type=1&theater
53									https://www.facebook.com/photo.php?fbid=10153374779462115&set=pcb.1718904918394279&type=3&size=756%2C960	https://www.facebook.com/birdwatchersofpuertorico/photos/p.1263764490305287/1263764490305287/?type=1				https://www.facebook.com/photo.php?fbid=1603607606566966&set=p.1603607606566966&type=1&theater
54									https://www.facebook.com/photo.php?fbid=10155309353731690&set=p.10155309353731690&type=1	https://www.facebook.com/photo.php?fbid=1205746089458447&set=p.1205746089458447&type=1				https://www.facebook.com/photo.php?fbid=1624578361136557&set=p.1624578361136557&type=1&theater
55									https://www.facebook.com/photo.php?fbid=10154004427941499&set=p.10154004427941499&type=1	https://www.facebook.com/photo.php?fbid=10157420793475157&set=p.10157420793475157&type=1				https://www.facebook.com/burgosnatural/photos/p.1382429675162142/1382429675162142/?type=1&theater
56									https://www.facebook.com/photo.php?fbid=10154011521631499&set=p.10154011521631499&type=1	https://www.facebook.com/photo.php?fbid=10155288737803966&set=p.10155288737803966&type=1				https://www.facebook.com/photo.php?fbid=10154374644538041&set=p.10154374644538041&type=1&theater
57									https://www.facebook.com/GloriaArchillaPhotography/photos/p.980642318655150/980642318655150/?type=1	https://www.facebook.com/photo.php?fbid=10155316622253966&set=p.10155316622253966&type=1				https://www.facebook.com/photo.php?fbid=10212462215572883&set=pcb.1475564499129604&type=3&theater
58									https://www.facebook.com/photo.php?fbid=10154396063836499&set=p.10154396063836499&type=1	https://www.facebook.com/photo.php?fbid=10100227581721865&set=p.10100227581721865&type=1				https://www.facebook.com/photo.php?fbid=690220117775760&set=pcb.1655764181375020&type=3&size=2048%2C1536
59									https://www.facebook.com/birdwatchersofpuertorico/photos/p.1429108610437540/1429108610437540/?type=1	https://www.facebook.com/photo.php?fbid=1494040643961696&set=pcb.1900137480271021&type=3&size=2048%2C1152				https://www.facebook.com/photo.php?fbid=10153571810402368&set=p.10153571810402368&type=1
60									https://www.facebook.com/532238783492442/photos/p.983304905052492/983304905052492/?type=1	https://www.facebook.com/photo.php?fbid=10153357212042368&set=p.10153357212042368&type=1				https://www.facebook.com/photo.php?fbid=10155077520097618&set=p.10155077520097618&type=1
61									https://www.facebook.com/photo.php?fbid=10152781465890925&set=p.10152781465890925&type=1	https://www.facebook.com/photo.php?fbid=1591907114192783&set=p.1591907114192783&type=1				https://www.facebook.com/photo.php?fbid=1308731489150676&set=p.1308731489150676&type=1
62									https://www.facebook.com/photo.php?fbid=10211264210733801&set=pcb.1923667271251375&type=3&size=640%2C1354	61				https://www.facebook.com/photo.php?fbid=10152648354807115&set=p.10152648354807115&type=1
63									https://www.facebook.com/photo.php?fbid=10153603167802114&set=p.10153603167802114&type=1					https://www.facebook.com/photo.php?fbid=10153594696272368&set=p.10153594696272368&type=1
64									https://www.facebook.com/ramirezannette/videos/10154657650831086/					https://www.facebook.com/burgosnatural/photos/p.1382429675162142/1382429675162142/?type=1
65									64					https://www.facebook.com/photo.php?fbid=10153115973247368&set=p.10153115973247368&type=1
66														https://www.facebook.com/GloriaArchillaPhotography/photos/p.1087283611324353/1087283611324353/?type=1
67														https://www.facebook.com/birdwatchersofpuertorico/photos/p.1564098260271907/1564098260271907/?type=1
68														https://www.facebook.com/bdiazphotography/photos/p.795337813929225/795337813929225/?type=1
69														https://www.facebook.com/photo.php?fbid=10152713562207368&set=p.10152713562207368&type=1
70														https://www.facebook.com/photo.php?fbid=10153490699874685&set=p.10153490699874685&type=1
71														https://www.facebook.com/bdiazphotography/photos/p.731636846965989/731636846965989/?type=1
72														https://www.facebook.com/photo.php?fbid=10153986246698966&set=p.10153986246698966&type=1
73														https://www.facebook.com/photo.php?fbid=10155477505478627&set=p.10155477505478627&type=1
74														https://www.facebook.com/photo.php?fbid=10153527934842368&set=p.10153527934842368&type=1
75														https://www.facebook.com/avesdepuertoricoFelPe/videos/10154425675365190/
76														https://www.facebook.com/photo.php?fbid=10152279557503041&set=pcb.1441383032813137&type=3&size=1114%2C742
77														https://www.facebook.com/photo.php?fbid=10207187682840786&set=gm.1630155280602577&type=3&ifg=1
78														https://www.facebook.com/GloriaArchillaPhotography/photos/p.1087283741324340/1087283741324340/?type=1
79														https://www.facebook.com/avesdepuertoricoFelPe/photos/p.10154258314405190/10154258314405190/?type=1
80														https://www.facebook.com/avesdepuertoricoFelPe/photos/a.10153534975570190.1073741836.206715455189/10154402018780190/?type=3&ifg=1
81														https://www.facebook.com/photo.php?fbid=1463929680284069&set=pcb.1871169529834483&type=3&size=1164%2C776
82														https://www.facebook.com/photo.php?fbid=10154283164296431&set=pcb.1921651514786284&type=3&size=2000%2C1333
83														https://www.facebook.com/photo.php?fbid=10155835884958098&set=pcb.1891192614498841&type=3&ifg=1
84														https://www.facebook.com/photo.php?fbid=10159804116165464&set=gm.2044042345880533&type=3&ifg=1
														84

## Sheet: Aves de Puerto Rico
	Agapornis personatus	Amazona amazonica	Amazona leucocephala	Amazona viridigenalis	Anodorhynchus hyacinthinus	Ara ararauna	Brotogeris versicolurus	Cacatua moluccensis	Eupsittula (Aratinga) canicularis	Myiopsitta monachus
Records	Masked lovebird	Orange-winged amazon	Cuban amazon	Greencheeked amazon	Hyacinth macaw	Blue-and-yellow macaw	White-winged parakeet	Salmon-crested cockatoo	Orange-fronted conure	Monk parakeet
1		https://www.facebook.com/avesdepuertoricoFelPe/photos/a.10154490032910190.1073741910.206715455189/10154576251430190/?type=3&theater	https://www.facebook.com/avesdepuertoricoFelPe/photos/a.10154883715355190.1073741931.206715455189/10154986453385190/?type=3&theater	https://www.facebook.com/avesdepuertoricoFelPe/photos/a.10154129764640190.1073741870.206715455189/10154388725550190/?type=3&theater		https://www.facebook.com/avesdepuertoricoFelPe/photos/a.10154129764640190.1073741870.206715455189/10154224181565190/?type=3&theater	https://www.facebook.com/avesdepuertoricoFelPe/photos/a.10154129764640190.1073741870.206715455189/10154174258640190/?type=3&theater	https://www.facebook.com/avesdepuertoricoFelPe/photos/a.10152138830350190.497943.206715455189/10154589590645190/?type=3&theater	https://www.facebook.com/avesdepuertoricoFelPe/photos/a.10154125337910190.1073741868.206715455189/10154692095840190/?type=3&theater	https://www.facebook.com/avesdepuertoricoFelPe/photos/a.10154125337910190.1073741868.206715455189/10154542863605190/?type=3&theater
2		https://www.facebook.com/avesdepuertoricoFelPe/photos/a.10154125337910190.1073741868.206715455189/10154501093510190/?type=3&theater		https://www.facebook.com/avesdepuertoricoFelPe/photos/a.10154144170085190.1073741875.206715455189/10154402988680190/?type=3&theater		https://www.facebook.com/avesdepuertoricoFelPe/photos/a.10154530532520190.1073741914.206715455189/10154579417495190/?type=3&theater	https://www.facebook.com/avesdepuertoricoFelPe/photos/a.10154146043500190.1073741878.206715455189/10154357541995190/?type=3&theater	https://www.facebook.com/avesdepuertoricoFelPe/photos/a.10152138830350190.497943.206715455189/10154589591170190/?type=3&theater	https://www.facebook.com/avesdepuertoricoFelPe/photos/a.10154125337910190.1073741868.206715455189/10154695708035190/?type=3&theater	https://www.facebook.com/avesdepuertoricoFelPe/photos/a.10154129764640190.1073741870.206715455189/10154174254550190/?type=3&theater
3				https://www.facebook.com/avesdepuertoricoFelPe/photos/a.10154129764640190.1073741870.206715455189/10154441792070190/?type=3&theater		https://www.facebook.com/avesdepuertoricoFelPe/photos/a.10154883715355190.1073741931.206715455189/10154782854900190/?type=3&theater	https://www.facebook.com/avesdepuertoricoFelPe/photos/a.10154171242785190.1073741881.206715455189/10154433654700190/?type=3&theater		https://www.facebook.com/avesdepuertoricoFelPe/photos/a.10154215341530190.1073741885.206715455189/10155072848155190/?type=3&theater	https://www.facebook.com/avesdepuertoricoFelPe/photos/a.10154129764640190.1073741870.206715455189/10154189706500190/?type=3&theater
4				https://www.facebook.com/avesdepuertoricoFelPe/photos/a.10154129764640190.1073741870.206715455189/10154441792785190/?type=3&theater		https://www.facebook.com/avesdepuertoricoFelPe/photos/a.10154037731725190.1073741863.206715455189/10154816127305190/?type=3&theater	https://www.facebook.com/avesdepuertoricoFelPe/photos/a.10154129764640190.1073741870.206715455189/10154465051005190/?type=3&theater			https://www.facebook.com/avesdepuertoricoFelPe/photos/a.10154205708245190.1073741882.206715455189/10154243225180190/?type=3&theater
5				https://www.facebook.com/avesdepuertoricoFelPe/photos/a.10154129764640190.1073741870.206715455189/10154441794080190/?type=3&theater		https://www.facebook.com/avesdepuertoricoFelPe/photos/a.10154037731725190.1073741863.206715455189/10154810060345190/?type=3&theater	https://www.facebook.com/avesdepuertoricoFelPe/photos/a.10154129764640190.1073741870.206715455189/10154470771085190/?type=3&theater			https://www.facebook.com/avesdepuertoricoFelPe/photos/a.10154129764640190.1073741870.206715455189/10154238695130190/?type=3&theater
6				https://www.facebook.com/avesdepuertoricoFelPe/photos/a.10154144170085190.1073741875.206715455189/10156090136375190/?type=3&theater		https://www.facebook.com/avesdepuertoricoFelPe/photos/a.10154883715355190.1073741931.206715455189/10154818973455190/?type=3&theater	https://www.facebook.com/avesdepuertoricoFelPe/photos/a.10154129764640190.1073741870.206715455189/10154471235250190/?type=3&theater			https://www.facebook.com/avesdepuertoricoFelPe/photos/a.10154129764640190.1073741870.206715455189/10154243126760190/?type=3&theater
7				https://www.facebook.com/avesdepuertoricoFelPe/photos/a.10154144170085190.1073741875.206715455189/10156265952765190/?type=3&theater		https://www.facebook.com/avesdepuertoricoFelPe/photos/a.10154883715355190.1073741931.206715455189/10154818973685190/?type=3&theater	https://www.facebook.com/avesdepuertoricoFelPe/photos/a.10154129764640190.1073741870.206715455189/10154471824300190/?type=3&theater			https://www.facebook.com/avesdepuertoricoFelPe/photos/a.10153534975570190.1073741836.206715455189/10154272981010190/?type=3&theater
8						https://www.facebook.com/avesdepuertoricoFelPe/photos/a.10152138830350190.497943.206715455189/10154828552395190/?type=3&theater	https://www.facebook.com/avesdepuertoricoFelPe/photos/a.10154129764640190.1073741870.206715455189/10154474783910190/?type=3&theater			https://www.facebook.com/avesdepuertoricoFelPe/photos/a.10154144170085190.1073741875.206715455189/10154397885925190/?type=3&theater
9						https://www.facebook.com/avesdepuertoricoFelPe/photos/a.10152138830350190.497943.206715455189/10154832324120190/?type=3&theater	https://www.facebook.com/avesdepuertoricoFelPe/photos/a.10154129764640190.1073741870.206715455189/10154498266085190/?type=3&theater			https://www.facebook.com/avesdepuertoricoFelPe/photos/a.10153534975570190.1073741836.206715455189/10154401999790190/?type=3&theater
10						https://www.facebook.com/avesdepuertoricoFelPe/photos/a.10152138830350190.497943.206715455189/10154836404955190/?type=3&theater	https://www.facebook.com/avesdepuertoricoFelPe/photos/a.10154129764640190.1073741870.206715455189/10154511758515190/?type=3&theater			https://www.facebook.com/avesdepuertoricoFelPe/photos/a.10154129764640190.1073741870.206715455189/10154402295145190/?type=3&theater
11						https://www.facebook.com/avesdepuertoricoFelPe/photos/a.10152138830350190.497943.206715455189/10154896580030190/?type=3&theater	https://www.facebook.com/avesdepuertoricoFelPe/photos/a.10152138830350190.497943.206715455189/10154829019980190/?type=3&theater			https://www.facebook.com/avesdepuertoricoFelPe/photos/a.10154412941115190.1073741901.206715455189/10154452610760190/?type=3&theater
12						https://www.facebook.com/avesdepuertoricoFelPe/photos/a.10154037731725190.1073741863.206715455189/10155016651860190/?type=3&theater	https://www.facebook.com/avesdepuertoricoFelPe/photos/a.10154125337910190.1073741868.206715455189/10154321048970190/?type=3&theater			https://www.facebook.com/avesdepuertoricoFelPe/photos/a.10153534975570190.1073741836.206715455189/10154449943670190/?type=3&theater
13						https://www.facebook.com/avesdepuertoricoFelPe/photos/a.10154215341530190.1073741885.206715455189/10155083739420190/?type=3&theater				https://www.facebook.com/avesdepuertoricoFelPe/photos/a.10154146043500190.1073741878.206715455189/10154452909220190/?type=3&theater
14						https://www.facebook.com/avesdepuertoricoFelPe/photos/a.10153969850035190.1073741861.206715455189/10153969835435190/?type=3&theater				https://www.facebook.com/avesdepuertoricoFelPe/photos/a.10154144170085190.1073741875.206715455189/10154556121960190/?type=3&theater
15						https://www.facebook.com/avesdepuertoricoFelPe/photos/a.10153969850035190.1073741861.206715455189/10154002943285190/?type=3&theater				https://www.facebook.com/avesdepuertoricoFelPe/photos/a.10154144170085190.1073741875.206715455189/10154829486915190/?type=3&theater
16										https://www.facebook.com/avesdepuertoricoFelPe/photos/a.10154703532465190.1073741927.206715455189/10155829695310190/?type=3&theater
17										https://www.facebook.com/avesdepuertoricoFelPe/photos/a.10154144170085190.1073741875.206715455189/10155926170110190/?type=3&theater
18										https://www.facebook.com/avesdepuertoricoFelPe/photos/a.10153827571810190.1073741845.206715455189/10153928454445190/?type=3&theater
19										https://www.facebook.com/avesdepuertoricoFelPe/photos/a.10154125337910190.1073741868.206715455189/10154479456460190/?type=3&theater

## Sheet: Bird Photographers of PR
	Agapornis roseicollis	Amazona aestiva	Amazona albifrons	Amazona amazonica	Amazona auropalliata	Amazona leucocephala	Amazona viridigenalis	Ara ararauna	Brotogeris versicolurus	Cacatua alba	Cacatua moluccensis	Eupsittula (Aratinga) canicularis	Myiopsitta monachus	Psittacara (Aratinga) erythrogenys
Records	Peach-faced lovebirds	Blue-fronted amazon	White-fronted amazon	Orange-winged amazon	Yellow-naped amazon	Cuban amazon	Greencheeked amazon	Blue-and-yellow macaw	White-winged parakeet	White-crested cockatoo	Salmon-crested cockatoo	Orange-fronted conure	Monk parakeet	Red-masked conure
	https://www.facebook.com/photo.php?fbid=585229208179470&set=p.585229208179470&type=1&theater	https://www.facebook.com/photo.php?fbid=10153397254097393&set=pcb.1124900077529383&type=3&theater	https://www.facebook.com/photo.php?fbid=693000657419245&set=pcb.719563878063007&type=3&theater	https://www.facebook.com/photo.php?fbid=10154062177165247&set=p.10154062177165247&type=1&theater		https://www.facebook.com/photo.php?fbid=10212562888214477&set=p.10212562888214477&type=1&theater	https://www.facebook.com/avesdepuertoricoFelPe/videos/10155078091215190/	https://www.facebook.com/photo.php?fbid=10152784499266659&set=p.10152784499266659&type=1&theater	https://www.facebook.com/photo.php?fbid=658127604247295&set=p.658127604247295&type=1&theater	https://www.facebook.com/photo.php?fbid=10154002657445332&set=p.10154002657445332&type=1&theater	https://www.facebook.com/photo.php?fbid=10152613529897115&set=pcb.932349556784437&type=3&theater	https://www.facebook.com/photo.php?fbid=1509415135956543&set=p.1509415135956543&type=1&theater	https://www.facebook.com/photo.php?fbid=10152223114628721&set=p.10152223114628721&type=1&theater	https://www.facebook.com/avesdepuertoricoFelPe/videos/10155258167830190/
			https://www.facebook.com/photo.php?fbid=692991477420163&set=pcb.719563878063007&type=3&theater	https://www.facebook.com/photo.php?fbid=340618196378494&set=p.340618196378494&type=1&theater			https://www.facebook.com/photo.php?fbid=10156233214985247&set=p.10156233214985247&type=1&theater	https://www.facebook.com/photo.php?fbid=773661949379840&set=p.773661949379840&type=1&theater	https://www.facebook.com/photo.php?fbid=800895653258114&set=p.800895653258114&type=1&theater	https://www.facebook.com/GloriaArchillaPhotography/photos/p.1372287409490637/1372287409490637/?type=1&theater	https://www.facebook.com/photo.php?fbid=736469819738995&set=p.736469819738995&type=1&theater	https://www.facebook.com/719479254785106/photos/p.771157739617257/771157739617257/?type=1&theater	https://www.facebook.com/photo.php?fbid=10212462215572883&set=pcb.1475564499129604&type=3&theater
			https://www.facebook.com/photo.php?fbid=10151929833898269&set=pcb.718254768193918&type=3&theater	https://www.facebook.com/photo.php?fbid=10152740147311078&set=p.10152740147311078&type=1&theater			https://www.facebook.com/photo.php?fbid=579739438783899&set=p.579739438783899&type=1&theater	https://www.facebook.com/532238783492442/photos/p.983304905052492/983304905052492/?type=1&theater	https://www.facebook.com/photo.php?fbid=10205062867427813&set=p.10205062867427813&type=1&theater	https://www.facebook.com/photo.php?fbid=829038493842185&set=pcb.976995152319877&type=3&theater	https://www.facebook.com/photo.php?fbid=10152849532580649&set=p.10152849532580649&type=1&theater	https://www.facebook.com/photo.php?fbid=1509415135956543&set=p.1509415135956543&type=1&theater	https://www.facebook.com/photo.php?fbid=10152927646317366&set=p.10152927646317366&type=1&theater
				https://www.facebook.com/photo.php?fbid=10153550724857368&set=p.10153550724857368&type=1&theater			https://www.facebook.com/photo.php?fbid=692991477420163&set=pcb.719563878063007&type=3&theater	https://www.facebook.com/parababarbaazul/photos/p.1006919749350284/1006919749350284/?type=1&theater	https://www.facebook.com/photo.php?fbid=10153065490792115&set=p.10153065490792115&type=1&theater	https://www.facebook.com/photo.php?fbid=1417744161591973&set=p.1417744161591973&type=1&theater	https://www.facebook.com/photo.php?fbid=10207507173743443&set=pcb.1009634615722597&type=3&theater	https://www.facebook.com/532238783492442/photos/p.868810393168611/868810393168611/?type=1&theater	https://www.facebook.com/burgosnatural/photos/p.1366832190055224/1366832190055224/?type=1&theater
				https://www.facebook.com/photo.php?fbid=926925684026740&set=p.926925684026740&type=1&theater			https://www.facebook.com/photo.php?fbid=10153010618472115&set=p.10153010618472115&type=1&theater	https://www.facebook.com/photo.php?fbid=10207407321568673&set=p.10207407321568673&type=1&theater	https://www.facebook.com/photo.php?fbid=831174840276308&set=p.831174840276308&type=1&theater	https://www.facebook.com/photo.php?fbid=10203956045595438&set=pcb.841571535862240&type=3&theater	https://www.facebook.com/photo.php?fbid=10152613529897115&set=pcb.932349556784437&type=3&theater	https://www.facebook.com/photo.php?fbid=10154131160156041&set=p.10154131160156041&type=1&theater	https://www.facebook.com/photo.php?fbid=10202149116263600&set=p.10202149116263600&type=1&theater
				https://www.facebook.com/photo.php?fbid=634546209931357&set=p.634546209931357&type=1&theater			https://www.facebook.com/photo.php?fbid=10206784050827542&set=pcb.1039887362697322&type=3&theater	https://www.facebook.com/photo.php?fbid=10153327302482115&set=p.10153327302482115&type=1&theater	https://www.facebook.com/photo.php?fbid=10203853700888526&set=pcb.919168868102506&type=3&theater		https://www.facebook.com/photo.php?fbid=978436545542320&set=p.978436545542320&type=1&theater	https://www.facebook.com/photo.php?fbid=10152787321483740&set=p.10152787321483740&type=1&theater	https://www.facebook.com/photo.php?fbid=785763171487613&set=p.785763171487613&type=1&theater
				https://www.facebook.com/photo.php?fbid=340619006378413&set=p.340619006378413&type=1&theater			https://www.facebook.com/photo.php?fbid=773324179386892&set=p.773324179386892&type=1&theater	https://www.facebook.com/photo.php?fbid=10156615997605247&set=p.10156615997605247&type=1&theater	https://www.facebook.com/photo.php?fbid=658127604247295&set=p.658127604247295&type=1&theater		https://www.facebook.com/photo.php?fbid=10153145982412115&set=pcb.1076537849032273&type=3&theater	https://www.facebook.com/photo.php?fbid=10204055011272039&set=p.10204055011272039&type=1&theater	https://www.facebook.com/GloriaArchillaPhotography/photos/p.998019253584123/998019253584123/?type=1&theater
							https://www.facebook.com/photo.php?fbid=10153034233365918&set=p.10153034233365918&type=1&theater	https://www.facebook.com/photo.php?fbid=10156616554805247&set=p.10156616554805247&type=1&theater	https://www.facebook.com/photo.php?fbid=10153115968247368&set=p.10153115968247368&type=1&theater			https://www.facebook.com/532238783492442/photos/p.867446113305039/867446113305039/?type=1&theater	https://www.facebook.com/avesdepuertoricoFelPe/videos/10154425675365190/
							https://www.facebook.com/photo.php?fbid=10153010616627115&set=p.10153010616627115&type=1&theater	https://www.facebook.com/mannybirds/photos/p.594720770665736/594720770665736/?type=1&theater	https://www.facebook.com/photo.php?fbid=10153041635462115&set=p.10153041635462115&type=1&theater			https://www.facebook.com/photo.php?fbid=10152927163772368&set=p.10152927163772368&type=1&theater	https://www.facebook.com/GloriaArchillaPhotography/photos/p.998024873583561/998024873583561/?type=1&theater
							https://www.facebook.com/photo.php?fbid=10153010620457115&set=p.10153010620457115&type=1&theater	https://www.facebook.com/GloriaArchillaPhotography/photos/p.980642318655150/980642318655150/?type=1&theater	https://www.facebook.com/photo.php?fbid=10153044823487115&set=p.10153044823487115&type=1&theater			https://www.facebook.com/photo.php?fbid=10152787321473740&set=p.10152787321473740&type=1&theater	https://www.facebook.com/GloriaArchillaPhotography/photos/p.1087283611324353/1087283611324353/?type=1&theater
							https://www.facebook.com/photo.php?fbid=1616356595292067&set=p.1616356595292067&type=1&theater	https://www.facebook.com/photo.php?fbid=10154011532656499&set=p.10154011532656499&type=1&theater	https://www.facebook.com/avesdepuertoricoFelPe/photos/p.10155718095120190/10155718095120190/?type=1&theater			https://www.facebook.com/photo.php?fbid=10153765316287368&set=p.10153765316287368&type=1&theater	https://www.facebook.com/photo.php?fbid=10153569628651499&set=p.10153569628651499&type=1&theater
							https://www.facebook.com/photo.php?fbid=10153172207866006&set=p.10153172207866006&type=1&theater	https://www.facebook.com/photo.php?fbid=10154004453261499&set=p.10154004453261499&type=1&theater	https://www.facebook.com/photo.php?fbid=10153044822797115&set=p.10153044822797115&type=1&theater			https://www.facebook.com/photo.php?fbid=662127397156317&set=pcb.770960782923316&type=3&theater	https://www.facebook.com/photo.php?fbid=10152819394402115&set=p.10152819394402115&type=1&theater
							https://www.facebook.com/photo.php?fbid=1604338269827233&set=p.1604338269827233&type=1&theater	https://www.facebook.com/photo.php?fbid=10154031677231499&set=p.10154031677231499&type=1&theater	https://www.facebook.com/photo.php?fbid=10153042186942115&set=pcb.1044666005552791&type=3&theater			https://www.facebook.com/photo.php?fbid=1673675839560142&set=p.1673675839560142&type=1&theater	https://www.facebook.com/photo.php?fbid=10154545117277366&set=p.10154545117277366&type=1&theater
							https://www.facebook.com/photo.php?fbid=1857714067822984&set=p.1857714067822984&type=1&theater	https://www.facebook.com/photo.php?fbid=10206474249722708&set=p.10206474249722708&type=1&theater	https://www.facebook.com/photo.php?fbid=1511412302423493&set=p.1511412302423493&type=1&theater				https://www.facebook.com/photo.php?fbid=889418514473693&set=p.889418514473693&type=1&theater
								https://www.facebook.com/photo.php?fbid=846469552080170&set=p.846469552080170&type=1&theater	https://www.facebook.com/photo.php?fbid=925069677553490&set=p.925069677553490&type=1&theater				https://www.facebook.com/photo.php?fbid=829366093790516&set=pcb.926712384014821&type=3&theater
								https://www.facebook.com/photo.php?fbid=10154232877441499&set=p.10154232877441499&type=1&theater	https://www.facebook.com/photo.php?fbid=10153077127602115&set=p.10153077127602115&type=1&theater				https://www.facebook.com/bdiazphotography/photos/p.731636846965989/731636846965989/?type=1&theater
								https://www.facebook.com/photo.php?fbid=10154071839166499&set=p.10154071839166499&type=1&theater	https://www.facebook.com/131018040764155/photos/p.191880888011203/191880888011203/?type=1&theater				https://www.facebook.com/photo.php?fbid=10154355062631499&set=p.10154355062631499&type=1&theater
								https://www.facebook.com/photo.php?fbid=255658354608865&set=p.255658354608865&type=1&theater	https://www.facebook.com/719479254785106/photos/p.752453574821007/752453574821007/?type=1&theater				https://www.facebook.com/photo.php?fbid=10152927646317366&set=p.10152927646317366&type=1&theater
								https://www.facebook.com/photo.php?fbid=10153530269936894&set=p.10153530269936894&type=1&theater	https://www.facebook.com/719479254785106/photos/p.752453971487634/752453971487634/?type=1&theater				https://www.facebook.com/bdiazphotography/photos/p.731169720346035/731169720346035/?type=1&theater
								https://www.facebook.com/photo.php?fbid=10154027201126499&set=p.10154027201126499&type=1&theater	https://www.facebook.com/photo.php?fbid=10154027299581499&set=p.10154027299581499&type=1&theater				https://www.facebook.com/GloriaArchillaPhotography/photos/p.998019333584115/998019333584115/?type=1&theater
								https://www.facebook.com/photo.php?fbid=771499269596108&set=pcb.918116698207723&type=3&theater	https://www.facebook.com/photo.php?fbid=1642317999332922&set=pcb.976882195664506&type=3&theater				https://www.facebook.com/photo.php?fbid=10153594698342368&set=p.10153594698342368&type=1&theater
								https://www.facebook.com/photo.php?fbid=10154396065736499&set=p.10154396065736499&type=1&theater	https://www.facebook.com/photo.php?fbid=10153065487787115&set=p.10153065487787115&type=1&theater				https://www.facebook.com/bdiazphotography/photos/p.795337813929225/795337813929225/?type=1&theater
								https://www.facebook.com/mannybirds/photos/p.791876390950172/791876390950172/?type=1&theater	https://www.facebook.com/photo.php?fbid=1511036219127768&set=p.1511036219127768&type=1&theater				https://www.facebook.com/photo.php?fbid=10152648380307115&set=pcb.941979775821415&type=3&theater
								https://www.facebook.com/photo.php?fbid=10156627782595247&set=p.10156627782595247&type=1&theater	https://www.facebook.com/photo.php?fbid=10152921991452368&set=p.10152921991452368&type=1&theater				https://www.facebook.com/photo.php?fbid=10153490698829685&set=p.10153490698829685&type=1&theater
								https://www.facebook.com/mannybirds/photos/p.674970575974088/674970575974088/?type=1&theater	https://www.facebook.com/photo.php?fbid=10153041703392368&set=p.10153041703392368&type=1&theater				https://www.facebook.com/photo.php?fbid=10153986246243966&set=p.10153986246243966&type=1&theater
								https://www.facebook.com/photo.php?fbid=10153141394915918&set=p.10153141394915918&type=1&theater	https://www.facebook.com/719479254785106/photos/p.752454248154273/752454248154273/?type=1&theater				https://www.facebook.com/photo.php?fbid=10152648378597115&set=p.10152648378597115&type=1&theater
								https://www.facebook.com/photo.php?fbid=778257325586969&set=p.778257325586969&type=1&theater	https://www.facebook.com/photo.php?fbid=1602256820035378&set=p.1602256820035378&type=1&theater				https://www.facebook.com/photo.php?fbid=10155077528772618&set=p.10155077528772618&type=1&theater
								https://www.facebook.com/photo.php?fbid=10153374776002115&set=p.10153374776002115&type=1&theater	https://www.facebook.com/photo.php?fbid=10153031580777368&set=p.10153031580777368&type=1&theater				https://www.facebook.com/photo.php?fbid=10153490468587393&set=pcb.1153898911296166&type=3&theater
								https://www.facebook.com/photo.php?fbid=10153374783762115&set=p.10153374783762115&type=1&theater	https://www.facebook.com/photo.php?fbid=1649706955290364&set=p.1649706955290364&type=1&theater				https://www.facebook.com/photo.php?fbid=10153571803077368&set=p.10153571803077368&type=1&theater
								https://www.facebook.com/photo.php?fbid=10153441899457115&set=p.10153441899457115&type=1&theater	https://www.facebook.com/photo.php?fbid=10153041277567115&set=p.10153041277567115&type=1&theater				https://www.facebook.com/burgosnatural/photos/p.1366832190055224/1366832190055224/?type=1&theater
								https://www.facebook.com/photo.php?fbid=10153374789037115&set=pcb.1140236969329027&type=3&theater	https://www.facebook.com/photo.php?fbid=1110409045678402&set=p.1110409045678402&type=1&theater				https://www.facebook.com/photo.php?fbid=10153879100451499&set=p.10153879100451499&type=1&theater
								https://www.facebook.com/photo.php?fbid=10153327314237115&set=pcb.1131508030201921&type=3&theater	https://www.facebook.com/photo.php?fbid=1434657403253563&set=p.1434657403253563&type=1&theater				https://www.facebook.com/photo.php?fbid=10153831761899050&set=p.10153831761899050&type=1&theater
								https://www.facebook.com/photo.php?fbid=10209005454715172&set=p.10209005454715172&type=1&theater	https://www.facebook.com/photo.php?fbid=1511412485756808&set=p.1511412485756808&type=1&theater				https://www.facebook.com/photo.php?fbid=1665982933662766&set=p.1665982933662766&type=1&theater
								https://www.facebook.com/photo.php?fbid=10155910608558149&set=p.10155910608558149&type=1&theater					https://www.facebook.com/photo.php?fbid=1603607606566966&set=p.1603607606566966&type=1&theater
													https://www.facebook.com/photo.php?fbid=1624578361136557&set=p.1624578361136557&type=1&theater
													https://www.facebook.com/burgosnatural/photos/p.1382429675162142/1382429675162142/?type=1&theater
													https://www.facebook.com/photo.php?fbid=10154374644538041&set=p.10154374644538041&type=1&theater
													https://www.facebook.com/photo.php?fbid=10212462215572883&set=pcb.1475564499129604&type=3&theater

## Sheet: Biodiversidad de PR
	Agapornis roseicollis	Amazona amazonica	Amazona viridigenalis	Anodorhynchus hyacinthinus	Ara ararauna	Brotogeris versicolurus	Cacatua alba	Eupsittula (Aratinga) canicularis	Myiopsitta monachus	Psittacara (Aratinga) erythrogenys
Records	Peach-faced lovebirds	Orange-winged amazon	Greencheeked amazon	Hyacinth macaw	Blue-and-yellow macaw	White-winged parakeet	White-crested cockatoo	Orange-fronted conure	Monk parakeet	Red-masked conure
	https://www.facebook.com/photo.php?fbid=10154469753946512&set=p.10154469753946512&type=1&theater	https://www.facebook.com/photo.php?fbid=10153550720502368&set=p.10153550720502368&type=1	https://www.facebook.com/photo.php?fbid=10153034223755918&set=p.10153034223755918&type=1		https://www.facebook.com/photo.php?fbid=10153441899717115&set=p.10153441899717115&type=1	https://www.facebook.com/photo.php?fbid=292739204578664&set=p.292739204578664&type=1	https://www.facebook.com/photo.php?fbid=10206685966046234&set=p.10206685966046234&type=1&theater	https://www.facebook.com/photo.php?fbid=10155234256447114&set=p.10155234256447114&type=1	https://www.facebook.com/photo.php?fbid=690220117775760&set=pcb.1655764181375020&type=3&size=2048%2C1536	https://www.facebook.com/avesdepuertoricoFelPe/videos/10155258167830190/
			https://www.facebook.com/photo.php?fbid=1523605504358752&set=gm.1944750602476375&type=3&ifg=1		https://www.facebook.com/photo.php?fbid=10153327312962115&set=pcb.1713569955594442&type=3&size=960%2C742	https://www.facebook.com/photo.php?fbid=1276176225746641&set=p.1276176225746641&type=1		https://www.facebook.com/photo.php?fbid=10153761218957368&set=p.10153761218957368&type=1	https://www.facebook.com/photo.php?fbid=10153571810402368&set=p.10153571810402368&type=1	https://www.facebook.com/photo.php?fbid=597985136999259&set=p.597985136999259&type=1
			https://www.facebook.com/photo.php?fbid=773324669386843&set=p.773324669386843&type=1		https://www.facebook.com/photo.php?fbid=10153327310757115&set=p.10153327310757115&type=1	https://www.facebook.com/photo.php?fbid=10155749109995497&set=p.10155749109995497&type=1		https://www.facebook.com/photo.php?fbid=10152787321473740&set=p.10152787321473740&type=1	https://www.facebook.com/photo.php?fbid=10155077520097618&set=p.10155077520097618&type=1	https://www.facebook.com/photo.php?fbid=1565456216817988&set=p.1565456216817988&type=1
					https://www.facebook.com/photo.php?fbid=10153374779462115&set=pcb.1718904918394279&type=3&size=756%2C960	https://www.facebook.com/puertoricoatravesdemilente.carolinasoto/photos/p.1007914605906069/1007914605906069/?type=1		https://www.facebook.com/photo.php?fbid=10204054775546146&set=pcb.1479264115691695&type=3&size=1367%2C1125	https://www.facebook.com/photo.php?fbid=1308731489150676&set=p.1308731489150676&type=1
					https://www.facebook.com/photo.php?fbid=10155309353731690&set=p.10155309353731690&type=1	https://www.facebook.com/photo.php?fbid=1122932827727937&set=p.1122932827727937&type=1		https://www.facebook.com/532238783492442/photos/p.867446113305039/867446113305039/?type=1	https://www.facebook.com/photo.php?fbid=10152648354807115&set=p.10152648354807115&type=1
					https://www.facebook.com/photo.php?fbid=10154004427941499&set=p.10154004427941499&type=1	https://www.facebook.com/birdwatchersofpuertorico/photos/p.1220060041342399/1220060041342399/?type=1		https://www.facebook.com/532238783492442/photos/p.868810393168611/868810393168611/?type=1	https://www.facebook.com/photo.php?fbid=10153594696272368&set=p.10153594696272368&type=1
					https://www.facebook.com/photo.php?fbid=10154011521631499&set=p.10154011521631499&type=1	https://www.facebook.com/photo.php?fbid=10152594185072115&set=p.10152594185072115&type=1		https://www.facebook.com/photo.php?fbid=10153772288076969&set=p.10153772288076969&type=1	https://www.facebook.com/burgosnatural/photos/p.1382429675162142/1382429675162142/?type=1
					https://www.facebook.com/GloriaArchillaPhotography/photos/p.980642318655150/980642318655150/?type=1	https://www.facebook.com/birdwatchersofpuertorico/photos/p.1263764490305287/1263764490305287/?type=1			https://www.facebook.com/photo.php?fbid=10153115973247368&set=p.10153115973247368&type=1
					https://www.facebook.com/photo.php?fbid=10154396063836499&set=p.10154396063836499&type=1	https://www.facebook.com/photo.php?fbid=1205746089458447&set=p.1205746089458447&type=1			https://www.facebook.com/GloriaArchillaPhotography/photos/p.1087283611324353/1087283611324353/?type=1
					https://www.facebook.com/birdwatchersofpuertorico/photos/p.1429108610437540/1429108610437540/?type=1	https://www.facebook.com/photo.php?fbid=10157420793475157&set=p.10157420793475157&type=1			https://www.facebook.com/birdwatchersofpuertorico/photos/p.1564098260271907/1564098260271907/?type=1
					https://www.facebook.com/532238783492442/photos/p.983304905052492/983304905052492/?type=1	https://www.facebook.com/photo.php?fbid=10155288737803966&set=p.10155288737803966&type=1			https://www.facebook.com/bdiazphotography/photos/p.795337813929225/795337813929225/?type=1
					https://www.facebook.com/photo.php?fbid=10152781465890925&set=p.10152781465890925&type=1	https://www.facebook.com/photo.php?fbid=10155316622253966&set=p.10155316622253966&type=1			https://www.facebook.com/photo.php?fbid=10152713562207368&set=p.10152713562207368&type=1
					https://www.facebook.com/photo.php?fbid=10211264210733801&set=pcb.1923667271251375&type=3&size=640%2C1354	https://www.facebook.com/photo.php?fbid=10100227581721865&set=p.10100227581721865&type=1			https://www.facebook.com/photo.php?fbid=10153490699874685&set=p.10153490699874685&type=1
					https://www.facebook.com/photo.php?fbid=10153603167802114&set=p.10153603167802114&type=1	https://www.facebook.com/photo.php?fbid=1494040643961696&set=pcb.1900137480271021&type=3&size=2048%2C1152			https://www.facebook.com/bdiazphotography/photos/p.731636846965989/731636846965989/?type=1
					https://www.facebook.com/ramirezannette/videos/10154657650831086/	https://www.facebook.com/photo.php?fbid=10153357212042368&set=p.10153357212042368&type=1			https://www.facebook.com/photo.php?fbid=10153986246698966&set=p.10153986246698966&type=1
						https://www.facebook.com/photo.php?fbid=1591907114192783&set=p.1591907114192783&type=1			https://www.facebook.com/photo.php?fbid=10155477505478627&set=p.10155477505478627&type=1
									https://www.facebook.com/photo.php?fbid=10153527934842368&set=p.10153527934842368&type=1
									https://www.facebook.com/avesdepuertoricoFelPe/videos/10154425675365190/
									https://www.facebook.com/photo.php?fbid=10152279557503041&set=pcb.1441383032813137&type=3&size=1114%2C742
									https://www.facebook.com/photo.php?fbid=10207187682840786&set=gm.1630155280602577&type=3&ifg=1
									https://www.facebook.com/GloriaArchillaPhotography/photos/p.1087283741324340/1087283741324340/?type=1
									https://www.facebook.com/avesdepuertoricoFelPe/photos/p.10154258314405190/10154258314405190/?type=1
									https://www.facebook.com/avesdepuertoricoFelPe/photos/a.10153534975570190.1073741836.206715455189/10154402018780190/?type=3&ifg=1
									https://www.facebook.com/photo.php?fbid=1463929680284069&set=pcb.1871169529834483&type=3&size=1164%2C776
									https://www.facebook.com/photo.php?fbid=10154283164296431&set=pcb.1921651514786284&type=3&size=2000%2C1333
									https://www.facebook.com/photo.php?fbid=10155835884958098&set=pcb.1891192614498841&type=3&ifg=1
									https://www.facebook.com/photo.php?fbid=10159804116165464&set=gm.2044042345880533&type=3&ifg=1
