# Supplementary material for: From the cage to the wild: introductions of Psittaciformes to Puerto Rico
Source: PeerJ. 2018 Oct 30;6:e5669. doi: 10.7717/peerj.5669 (PMC6214232; doi:10.7717/peerj.5669)
Supplement: Supplemental Information 1 — S1: Puerto Rico psittacine species checklist and status S2: Psittacine species occurrence locations and counts S3: Puerto Rico Landcover classification scheme S4: Psittacine species sighted by local groups (LGs) in Puerto Rico S5: Distribution of Psittaciformes in Puerto Rico based on location records from Ebird (1960–2017) [file peerj-06-5669-s001.zip › S3 PR andcovertype descriptions_submitted.xlsx]

## Sheet: Sheet1
Value	Simplified_value	Comb_Value	Landcover type	General description	Vegetation Description
1	Forest	901	Mature secondary lowland dry alluvial semideciduous forest	Mature dry forest on alluvial material of the coastal plain. These remnants are in relatively undisturbed areas are often along riparian corridors along the southern coastal plain. Much of this extensive substrate has been converted to agriculture and pasture. Conditions are somewhat more moist than surroundings because of the riparian location.	Primarily Bucida buceras (Ucar forest) and Bucida buceras-Prosopis juliflora (Ucar-mesquite) stands (Dansereau 1966) with much variability due to disturbance and the presence of some evergreen tree species including Ceiba pentandra, Hymenaea courbaril, Andira inermis, and Spondia mombin (Lugo 2005).
2	Forest	902	Young secondary lowland dry alluvial semideciduous forest	Young secondary dry forest on alluvial material of the coastal plain. This is often disturbed by fire and grazing and developed on abandoned pasture.	Dense to more open stands of thorn forest Prosopis pallida (mesquite savanna) (Dansereau 1996), Cassia polyphylla and Acacia farnesiana (Lugo 2005), and very variable secondary forests of Albizzia lebbeck, Delonix regia, Pithecelobium dulce, Cassia siamea, Gliricidia sepium and Tamarindus indica (Lugo 2005).
3	Forest	903	Lowland dry alluvial shrubland and woodland	Open forest and shrubland developing on abandoned pasture of the southern coastal plain. This is often disturbed by fire and grazing.	Dense to more open stands of thorn shrubland Prosopis pallida (mesquite savanna) (Dansereau 1996), and Acacia farnesiana with Leucaena leucocephala.
4	Forest	904	Mature secondary lowland dry limestone evergreen forest	Evergreen forests in arroyos, sinkholes and narrow valleys on limestone substrates in the southwestern part of the main island and in the bajuras (sinkholes) of Mona Island.
5	Forest	905	Mature secondary lowland dry limestone semideciduous forest	Mature semideciduous forests on mid and upper slopes of limestone hills on the southwestern part of the main island and Caja de Muertos and on the limestone plateau of Mona
6	Forest	906	Young secondary lowland dry limestone semideciduous forest	Young secondary semideciduous forests on mid and upper slopes of limestone hills on the southwestern part of the main island. These often on abandoned agricultural land.
7	Forest	907	Lowland dry limestone woodland and shrubland	Open semideciduous forests and shrublands on limestone hills in the southwestern part of the main island, Caja de Muertos, and Mona Island. These often on abandoned agricultural land or semi active pastures.
8	Forest	908	Lowland dry limestone shrubland	Dense thorny shrublands on limestone substrates in the southwestern part of the island, primarily abandoned pasture, and on the eastern edge of Mona Island, strongly influenced by salt laden winds restricting tree growth.
9	Forest	909	Lowland dry cactus shrubland	Open shrubland with cactus on limestone substrates, often with poor soil development and much exposed bedrock.
10	Forest	910	Coastal dwarf woodland and shrubland	Open forest of dwarfed trees in wind exposed coastal sites on the southwest side of the island, somewhat easterly exposure. Very old but gnarled and twisted trees with horizontal stem growth on leeward side. Little soil development and much exposed bedrock.
11	Forest	911	Lowland dry limestone cliffside semideciduous forest	Narrow bands of closed semideciduous forest on limestone cliffs edges and along the base, primarily on Mona Island
12	Forest	912	Lowland dry limestone cliffside shrubland and woodland	Narrow bands of open semideciduous woodland or shrubland on limestone cliffs edges and along the base, primarily on Mona Island.
13	Forest	913	Mature secondary lowland dry noncalcareous semideciduous forest	Mature dry forest on substrates derived from volcanic bedrock, These are found on coastal hills in Northeastern Puerto Rico and in the Sierra Bermeja range in Southwestern Puerto Rico.
14	Forest	914	Young secondary lowland dry noncalcareous semideciduous forest	Young secondary dry forest on substrates derived from volcanic bedrock, These are found on coastal hills in Northeastern Puerto Rico and in the Sierra Bermeja range in Southwestern Puerto Rico. They are typically pastures abandoned in the last 10-30 years.
15	Forest	915	Lowland dry noncalcareous shrubland and woodland	Open dry forest (woodland) and shrubland on substrates derived from volcanic bedrock, These are found on coastal hills in Northeastern Puerto Rico and in the Sierra Bermeja range in Southwestern Puerto Rico. They are typically recently abandoned or marginally active pastures
16	Forest	916	Mature secondary dry and moist serpentine semideciduous forest	Mature forests on ultramafic (high pH) serpentine soils in the wetter Maricao and drier Susua area of Puerto Rico.
17	Forest	917	Young secondary dry and moist serpentine semideciduous forest	Young secondary forests on ultramafic (high pH) serpentine soils in the wetter Maricao and drier Susua area of Puerto Rico.
18	Forest	918	Dry and moist serpentine woodland and shrubland	Open forests (woodland) on ultramafic (high pH) serpentine soils in the wetter Maricao and drier Susua area of Puerto Rico.
19	Forest	919	Abandoned dry forest plantation	Abandoned plantations of Casuarina and Swietenia on limestone substrates on Mona Island, primarily on the coastal plain.
20	Forest	920	Mature secondary lowland moist evergreen alluvial forest	Mature lowland moist forests on alluvial material in the northern and eastern coastal plain and lower valleys, often associated with riparian corridors
21	Forest	921	Young secondary lowland moist evergreen alluvial forest	Young secondary lowland moist forests on alluvial material in the northern and eastern coastal plain and lower valleys, often developed on abandoned pasture or former sugar cane fields.
22	Forest	922	Lowland moist alluvium shrubland and woodland	Lowland moist woodland and shrubland on alluvial material in the northern and eastern coastal plain and lower valleys, often developed on abandoned or semi active pasture.
23	Forest	923	Mature secondary moist limestone evergreen and semideciduous forest	A matrix of mature forest types occurring along a topographic sequence in the haystack hills or "mogotes" of the northern karst region of Puerto Rico. These are mature forest types with drier conditions on the ridges and steep slopes and more mesic conditions on lower slopes and valley bottoms. Much have regenerated on long (> 30 years) abandoned agricultural fields, either sugar cane, shade coff…
24	Forest	924	Young secondary moist limestone evergreen and semideciduous forest	A matrix of young secondary forest types occurring along a topographic sequence in the haystack hills or "mogotes" of the northern karst region of Puerto Rico. These are early successional forest types with drier conditions on the ridges and steep slopes and more mesic conditions on lower slopes and valley bottoms. Much have regenerated on recently (10-30 years) abandoned agricultural fields, eit…
25	Forest	925	Moist limestone shrubland and woodland	Shrubland and woodland in the haystack hills or "mogotes" of the northern karst region of Puerto Rico. Most are abandoned or semi active pasture.
26	Forest	926	Mature secondary lowland moist evergreen noncalcareous forest	Mature lowland moist forest on substrates primarily derived from volcanic material on the northern coastal plain, lower elevations of the Central and Luquillo Mountains, the Caguas valley, and southeastern Puerto Rico. These occur primarily on long abandoned (> 30 years) sugar cane, shade coffee, and pasture lands but contain remnants of older lowland moist forests and harbor a majority of native…
27	Forest	927	Young secondary lowland moist evergreen noncalcareous forest	Young secondary lowland moist forest on substrates primarily derived from volcanic material on the northern coastal plain, lower elevations of the Central and Luquillo Mountains, the Caguas valley, and southeastern Puerto Rico. These occur primarily on recently abandoned (10 - 30 years) pasture lands and have a number of established exotic species.
28	Forest	928	Lowland moist noncalcareous shrubland and woodland	Young secondary lowland moist forest on substrates primarily derived from volcanic material on the northern coastal plain, lower elevations of the Central and Luquillo Mountains, the Caguas valley, and southeastern Puerto Rico. These occur primarily on recently abandoned or semi active pasture lands.
29	Forest	929	Lowland moist abandoned and active coffee plantations	A mix of active sun coffee plantations and abandoned shade coffee plantations in the lower elevations of the Central Mountains.
30	Forest	930	Mature secondary montane wet alluvial evergreen forest	Mature secondary wet evergreen forests on small patches of alluvial material in the upper Central and Luquillo Mountains. These are areas with less steep terrain and better soil development, and deeper soils than surrounding volcanic substrates.
31	Forest	931	Young secondary montane wet alluvial evergreen forest	Young secondary wet evergreen forests on small patches of alluvial material in the upper Central and Luquillo Mountains. These are areas with less steep terrain and better soil development, and deeper soils than surrounding volcanic substrates. Forests have developed on recently abandoned agricultural lands.
32	Forest	932	Montane wet alluvial shrubland and woodland	Montane wet shrublands and open forests (woodland) on small patches of alluvial material in the upper Central and Luquillo Mountains. Developing on very recently abandoned agricultural lands.
33	Forest	933	Mature secondary montane wet noncalcareous evergreen forest	Mature secondary wet evergreen forests on volcanic substrates in the upper Central and Cayey Mountains. These are on areas that were not likely shade coffee but may have had been cleared for other reasons.
34	Forest	934	Mature primary and secondary montane wet noncalcareous evergreen Tabonuco forest	Mature primary Tabonuco forests in the Luquillo mountains and other mature secondary forests in the Central Mountains.
35	Forest	935	Mature primary and secondary montane wet noncalcareous evergreen Palo Colorado cloud forest	Mature primary Palo Colorado tall cloud forests in the Luquillo mountains and other mature cloud secondary forests in the Central Mountains.
36	Forest	936	Mature primary and secondary montane wet noncalcareous evergreen Sierra Palm forest	Mature primary Sierra Palm forests in the Luquillo mountains and other mature secondary forests in the Central Mountains.
37	Forest	937	Mature primary and secondary montane wet noncalcareous evergreen elfin woodland cloud forest	Mature primary Elfin woodland in the Luquillo mountains and other mature secondary cloud forests in the Central Mountains.
38	Forest	938	Young secondary montane wet noncalcareous evergreen forest	Young secondary wet evergreen forests on volcanicsubstrates in the upper Luquillo, Central, and Cayey Mountains. Regenerating on recently (10 - 30 years) abandonded pastures.
39	Forest	939	Montane wet evergreen noncalcareous shrubland and woodland	Montane wet shrubland and open woodland on volcanic substrates in the upper Luquillo, Central, and Cayey Mountains. Regenerating on abandonded or semi active pastures or disturbed areas (landslides, hurricane, forest clearing).
40	Forest	940	Mature secondary montane wet serpentine evergreen forest
41	Forest	941	Young secondary montane wet serpentine evergreen forest
42	Forest	942	Wet serpentine shrubland and woodland
43	Forest	943	Montane wet evergreen abandoned and active coffee plantation	A mix of active sun coffee plantations and abandoned shade coffee plantations in the upper elevations of the Central Mountains.
44	Forest	944	Mangrove forest and shrubland
45	Forest	945	Freshwater Pterocarpus swamp
46	Forest	946	Lowland dry riparian forest	Semi deciduous and evergreen forests along the riparian corridors in the Southwestern part of the island. Often remnants of formerly extensive southern coastal plain forests on alluvial material. More evergreen species because of greater available moisture along the riparian corridor	Primarily Bucida buceras (Ucar forest) (Dansereau 1966) with Guaiacum officinale,Mastichodendron foetidissimum, Guapira fragrans, Ceiba pentandra, Hymenaea courbaril, Andira inermis, and Spondia mombin (Lugo 2005).
47	Forest	947	Lowland dry riparian shrubland and woodland	Open forest along riparian corridors. Open canopy of semideciduous and evergreen tree species and shrub or open understory.	Composition variable.
48	Pastures	948	Dry grasslands and pastures
49	Pastures	949	Dry cactus grassland and shrubland
50	Pastures	950	Moist grasslands and pastures
51	Wetland	951	Emergent herbaceous nonsaline wetlands
52	Wetland	952	Emergent herbaceous saline wetlands
53	Wetland	953	Seasonally flooded herbaceous nonsaline wetlands
54	Wetland	954	Seasonally flooded herbaceous saline wetlands
55	Agricultural	955	Hay and row crops	Hay crops, pineapple, bananas, plantains, or other herbaceous row crops.
56	Agricultural	956	Woody agriculture and plantations: Palm plantations	Coconut plantations.	Tall, widely space Cocos nucifera (coconut palm) with grassy understory.
57	Other	957	Rocky cliffs and shelves	Coastal cliffs and rocky shelves and shorelines in the intertidal and supratidal zones. Typically < 20% vegetation cover, vegetation halophytic. Often periodically flooded with storm surge.	Primarily unvegetated with subpixel elements of Fucus spp. and Turbinaria turbinata (fucoid mats), Rhizophora mangle (red mangrove scrub), Avicennia germinans (black mangrove scrub), Fimbristylis spadicea (salt sedge desert), Euphoria buxifolia (spurge sedge mat), Suriana maritime (bay-cedar steppe), Suriana maritima-Gundlachia corymbosa (bay cedar-horse bush scrub), Conocarpus erecta (button man…
58	Other	958	Gravel beaches and stony shoreline	Stoney and gravelly shorelines in the intertidal and supratidal zones along the coast. Typically < 20% vegetation cover, vegetation halophytic. Often periodically flooded with storm surge.	Primarily unvegetated with subpixel elements of Sesuvium portulacastrum (sea purslane mats),Sporobolus virginicus (beach grass sward), Ipomea pes-caprea (morning glory), and Coccoloba uvifera (sea grape scrub) (Dansereau 1996).
59	Other	959	Fine to coarse sandy beaches, mixed sand and gravel beaches	Fine to coarse sandy beaches, mixed sand and gravel beaches in the intertidal and supratidal zones along the coast. Typically < 20% vegetation cover, vegetation halophytic. Often periodically flooded with storm surge. Some beaches subject to artificial maintenance.	Primarily unvegetated with subpixel elements of or adjacent to Cocos nucifera (coconut palm), Spartina patens (salt grass steppe), Cakile lanceolata (sea rocket strip), Sesuvium portulacastrum (sea purslane mats), Sporobolus virginicus (beach grass sward), Ipomea pes-caprea (morning glory), and Coccoloba uvifera (sea grape scrub) (Dansereau 1996).
60	Other	960	Riparian and other natural barrens	Typically < 20% vegetation cover, often periodically flooded if riparian. Primarily unvegetated gravel bars and riparian mudflats. (Dansereau 1966).
61	Other	961	Salt and mudflats	Typically < 20% vegetation cover, often periodically flooded. Salt flats in low-lying coastal areas seasonally flooded with brackish water, part of a mangrove habitat complex when associated with mangrove trees.	Primarily unvegetated silty low-lying areas in the littoral zone. May contain subpixel elements of Salicournia bigelowii (glasswort), Achrostichum aureum and A. danaefolium (salt fern), and Rhizophora mangle (red mangrove), Avicennia germinans (black mangrove), and Laguncularia racemosa (white mangrove) (Dansereau 1966).
62	Other	962	Salt production	Commercial salt production.	Unvegetated.
63	Urban-high density	963	High-density urban development	Developed pixels that exist within a matrix of > 20% developed pixels (< 80% vegetated, water or natural barrens) within a 1 km2 area surrounding each pixel (Martinuzzi et al 2006).	Primarily unvegetated but may contain subpixel elements of gardens, lawns, or weedy vegetation that can be exploited as habitat. Typically surrounded by developed landscapes.
64	Urban-low density	964	Low-density urban development	Developed pixels that exist within a matrix of < 20% developed pixels (> 80% vegetated, water or natural barrens) within a 1 km2 area surrounding each pixel (Martinuzzi et al 2006).	Primarily unvegetated but may contain subpixel elements of gardens, lawns, or weedy vegetation that can be exploited as habitat. Typically surrounded by adjacent vegetation.
65	Other	965	Artificial barrens	Recent developments cleared for construction (ephemeral, likely to have changed within recent years), landfills, and quarries.	Primarily unvegetated but may contain subpixel elements of weedy vegetation that can be exploited as habitat.
66	Other	966	Freshwater	Lakes, ponds and rivers that are detectable in land sat imagery. A number of small streams, small ponds, and ephemeral ponds and streams are not included.	Primarily unvegetated freshwater but may contain subpixel elements of submerged, floating, or seasonally emergent vegetation including Lemna perpusilla (duckweed), Nymphaea ampla (water lily) and Pistia stratiotes (water-lettuce) mats(Dansereau 1966).
67	Other	967	Salt water	Coastal lagoons, brackish canals, and estuaries. Often bordered by mangrove and mudflats. These for part of the mangrove habitat complex when adjacent to mangroves.	Primarily unvegetated brackish water but may contain subpixel elements of submerged vegetation including algal crusts dominated by Enteromorpha spp., algal mats dominated by Ulva lactea, Fucus spp. and Turbinaria turbinata in fucoid mats, or beds of Thalassia testudinum (turtle grass) (Dansereau 1966).
68	Forest	968	Lowland moist riparian forest	Riparian forests along rivers in the northern and eastern coastal plain, either relicts of formerly extensive forests or more commonly regenerating forests on abandoned agricultural land.
69	Forest	969	Lowland moist riparian shrubland and woodland	Riparian woodland and shrubland along rivers in the northern and eastern coastal plain, either relicts of formerly extensive forests or more commonly regenerating forests on abandoned or semi active pastures.
70	Other	970	Aquaculture	Shrimp farms	Unvegetated.
